# Supplementary material for: MICA: a multi-omics method to predict gene regulatory networks in early human embryos
Source: Life Sci Alliance. 2023 Oct 25;7(1):e202302415. doi: 10.26508/lsa.202302415 (PMC10599980; doi:10.26508/lsa.202302415)
Supplement: Supplementary file 1 [file LSA-2023-02415_TableS1.xlsx]

## Sheet: Table S1
sample_accession	sample_title	cell_type	batch	ENA_accession
SAMN03387032	TE8.4	Trophectoderm	Blakeley et al.	PRJNA277181
SAMN03387049	TE3.5	Trophectoderm	Blakeley et al.	PRJNA277181
SAMN03387038	TE3.1	Trophectoderm	Blakeley et al.	PRJNA277181
SAMN03387048	TE3.3	Trophectoderm	Blakeley et al.	PRJNA277181
SAMN03387039	TE3.2	Trophectoderm	Blakeley et al.	PRJNA277181
SAMN03387047	TE3.2	Trophectoderm	Blakeley et al.	PRJNA277181
SAMN03387040	TE8.7	Trophectoderm	Blakeley et al.	PRJNA277181
SAMN03387042	TE8.1	Trophectoderm	Blakeley et al.	PRJNA277181
SAMN03387043	TE8.6	Trophectoderm	Blakeley et al.	PRJNA277181
SAMN03387050	PE8.1	Primitive endoderm	Blakeley et al.	PRJNA277181
SAMN03387046	TE8.5	Trophectoderm	Blakeley et al.	PRJNA277181
SAMN03387051	TE8.8	Trophectoderm	Blakeley et al.	PRJNA277181
SAMN03387044	TE8.3	Trophectoderm	Blakeley et al.	PRJNA277181
SAMN03387045	TE8.2	Trophectoderm	Blakeley et al.	PRJNA277181
SAMN04028907	PE4.1	Primitive endoderm	Blakeley et al.	PRJNA277181
SAMN04028908	PE5.1	Primitive endoderm	Blakeley et al.	PRJNA277181
SAMN04028909	PE5.2	Primitive endoderm	Blakeley et al.	PRJNA277181
SAMN04028910	PE5.3	Primitive endoderm	Blakeley et al.	PRJNA277181
SAMN04028912	TE3.6	Trophectoderm	Blakeley et al.	PRJNA277181
SAMN04028913	TE4.1	Trophectoderm	Blakeley et al.	PRJNA277181
SAMN04028914	EPI2.1	Epiblast	Blakeley et al.	PRJNA277181
SAMN04028916	EPI5.1	Epiblast	Blakeley et al.	PRJNA277181
SAMN04028917	EPI4.2	Epiblast	Blakeley et al.	PRJNA277181
SAMN04028918	EPI6.1	Epiblast	Blakeley et al.	PRJNA277181
SAMN04028919	EPI5.2	Epiblast	Blakeley et al.	PRJNA277181
SAMN04028920	EPI4.3	Epiblast	Blakeley et al.	PRJNA277181
SRR491010	LateBlast.1.C2	Trophectoderm	Yan et al.	PRJNA153427
SRR491011	LateBlast.1.C3	Trophectoderm	Yan et al.	PRJNA153427
SRR491013	LateBlast.1.C5	Trophectoderm	Yan et al.	PRJNA153427
SRR491018	LateBlast.1.C10	Trophectoderm	Yan et al.	PRJNA153427
SRR491019	LateBlast.1.C11	Trophectoderm	Yan et al.	PRJNA153427
SRR491022	LateBlast.2.C2	Epiblast	Yan et al.	PRJNA153427
SRR491024	LateBlast.2.C4	Trophectoderm	Yan et al.	PRJNA153427
SRR491025	LateBlast.2.C5	Trophectoderm	Yan et al.	PRJNA153427
SRR491026	LateBlast.2.C6	Trophectoderm	Yan et al.	PRJNA153427
SRR491027	LateBlast.2.C7	Trophectoderm	Yan et al.	PRJNA153427
SRR491029	LateBlast.2.C9	Trophectoderm	Yan et al.	PRJNA153427
SRR491030	LateBlast.2.C10	Trophectoderm	Yan et al.	PRJNA153427
SRR491032	LateBlast.3.C2	Primitive endoderm	Yan et al.	PRJNA153427
SRR491033	LateBlast.3.C3	Trophectoderm	Yan et al.	PRJNA153427
SRR491034	LateBlast.3.C4	Epiblast	Yan et al.	PRJNA153427
SRR491035	LateBlast.3.C5	Epiblast	Yan et al.	PRJNA153427
SRR491036	LateBlast.3.C6	Trophectoderm	Yan et al.	PRJNA153427
SRR491037	LateBlast.3.C7	Trophectoderm	Yan et al.	PRJNA153427
SRR491038	LateBlast.3.C8	Trophectoderm	Yan et al.	PRJNA153427
ERR1041996	E6.1.79	Trophectoderm	Petropoulos et al.	PRJEB11202
ERR1042007	E6.10.1043	Primitive endoderm	Petropoulos et al.	PRJEB11202
ERR1042008	E6.10.1044	Primitive endoderm	Petropoulos et al.	PRJEB11202
ERR1042009	E6.10.1045	Primitive endoderm	Petropoulos et al.	PRJEB11202
ERR1042010	E6.10.1046	Epiblast	Petropoulos et al.	PRJEB11202
ERR1042012	E6.10.1048	Epiblast	Petropoulos et al.	PRJEB11202
ERR1042013	E6.10.1049	Epiblast	Petropoulos et al.	PRJEB11202
ERR1042014	E6.10.1050	Epiblast	Petropoulos et al.	PRJEB11202
ERR1042016	E6.10.1052	Epiblast	Petropoulos et al.	PRJEB11202
ERR1042018	E6.10.1056	Epiblast	Petropoulos et al.	PRJEB11202
ERR1042019	E6.10.1057	Epiblast	Petropoulos et al.	PRJEB11202
ERR1042021	E6.10.1060	Primitive endoderm	Petropoulos et al.	PRJEB11202
ERR1042025	E6.11.1068	Primitive endoderm	Petropoulos et al.	PRJEB11202
ERR1042045	E6.12.1281	Primitive endoderm	Petropoulos et al.	PRJEB11202
ERR1042086	E6.13.1383	Trophectoderm	Petropoulos et al.	PRJEB11202
ERR1042130	E6.14.1429	Trophectoderm	Petropoulos et al.	PRJEB11202
ERR1042156	E6.15.1462	Trophectoderm	Petropoulos et al.	PRJEB11202
ERR1042169	E6.15.1477	Trophectoderm	Petropoulos et al.	PRJEB11202
ERR1042205	E6.17.1592	Trophectoderm	Petropoulos et al.	PRJEB11202
ERR1042213	E6.17.1602	Trophectoderm	Petropoulos et al.	PRJEB11202
ERR1042235	E6.18.1626	Trophectoderm	Petropoulos et al.	PRJEB11202
ERR1042274	E6.22.1855	Trophectoderm	Petropoulos et al.	PRJEB11202
ERR1042275	E6.22.1856	Trophectoderm	Petropoulos et al.	PRJEB11202
ERR1042338	E6.8.780	Trophectoderm	Petropoulos et al.	PRJEB11202
ERR1042343	E6.8.785	Trophectoderm	Petropoulos et al.	PRJEB11202
ERR1042367	E6.8.811	Trophectoderm	Petropoulos et al.	PRJEB11202
ERR1042374	E6.8.818	Trophectoderm	Petropoulos et al.	PRJEB11202
ERR1042389	E6.9.1008	Trophectoderm	Petropoulos et al.	PRJEB11202
ERR1042414	E7.10.760	Epiblast	Petropoulos et al.	PRJEB11202
ERR1042415	E7.10.761	Epiblast	Petropoulos et al.	PRJEB11202
ERR1042416	E7.10.762	Epiblast	Petropoulos et al.	PRJEB11202
ERR1042418	E7.10.764	Epiblast	Petropoulos et al.	PRJEB11202
ERR1042419	E7.10.766	Epiblast	Petropoulos et al.	PRJEB11202
ERR1042420	E7.10.767	Primitive endoderm	Petropoulos et al.	PRJEB11202
ERR1042429	E7.11.841	Primitive endoderm	Petropoulos et al.	PRJEB11202
ERR1042430	E7.11.842	Primitive endoderm	Petropoulos et al.	PRJEB11202
ERR1042431	E7.11.843	Primitive endoderm	Petropoulos et al.	PRJEB11202
ERR1042432	E7.11.844	Primitive endoderm	Petropoulos et al.	PRJEB11202
ERR1042433	E7.11.845	Primitive endoderm	Petropoulos et al.	PRJEB11202
ERR1042435	E7.11.847	Primitive endoderm	Petropoulos et al.	PRJEB11202
ERR1042443	E7.11.855	Primitive endoderm	Petropoulos et al.	PRJEB11202
ERR1042445	E7.12.857	Primitive endoderm	Petropoulos et al.	PRJEB11202
ERR1042446	E7.12.858	Epiblast	Petropoulos et al.	PRJEB11202
ERR1042455	E7.12.869	Epiblast	Petropoulos et al.	PRJEB11202
ERR1042457	E7.12.871	Epiblast	Petropoulos et al.	PRJEB11202
ERR1042458	E7.12.872	Primitive endoderm	Petropoulos et al.	PRJEB11202
ERR1042464	E7.12.879	Primitive endoderm	Petropoulos et al.	PRJEB11202
ERR1042467	E7.13.882	Primitive endoderm	Petropoulos et al.	PRJEB11202
ERR1042468	E7.13.883	Primitive endoderm	Petropoulos et al.	PRJEB11202
ERR1042469	E7.13.884	Primitive endoderm	Petropoulos et al.	PRJEB11202
ERR1042477	E7.13.892	Primitive endoderm	Petropoulos et al.	PRJEB11202
ERR1042479	E7.14.894	Primitive endoderm	Petropoulos et al.	PRJEB11202
ERR1042489	E7.14.904	Primitive endoderm	Petropoulos et al.	PRJEB11202
ERR1042490	E7.14.905	Primitive endoderm	Petropoulos et al.	PRJEB11202
ERR1042492	E7.14.907	Primitive endoderm	Petropoulos et al.	PRJEB11202
ERR1042616	E7.17.1335	Epiblast	Petropoulos et al.	PRJEB11202
ERR1042817	E7.8.327	Primitive endoderm	Petropoulos et al.	PRJEB11202
ERR1042851	E7.9.550	Primitive endoderm	Petropoulos et al.	PRJEB11202
ERR1042853	E7.9.554	Epiblast	Petropoulos et al.	PRJEB11202
