# Supplementary material for: MICA: a multi-omics method to predict gene regulatory networks in early human embryos
Source: Life Sci Alliance. 2023 Oct 25;7(1):e202302415. doi: 10.26508/lsa.202302415 (PMC10599980; doi:10.26508/lsa.202302415)
Supplement: Supplementary file 2 [file LSA-2023-02415_TableS2.xlsx]

## Sheet: Table S2
id	db	name	genes
PWY-6405	HUMANCYC	RAPOPORT-LUEBERING GLYCOLYTIC SHUNT	MINPP1,PGAM1,PGAM2,BPGM
GLYCOLYSIS	HUMANCYC	GLYCOLYSIS I	FBP2,PKLR,PFKL,PKM,PFKM,GAPDH,PFKP,TPI1,ALDOB,ALDOA,ENO1,GPI,ENO2,ENO3,VCAN,GAPDHS,PGAM1,PGK1,PGAM2,BPGM,PGK2,FBP1
NOTCH	IOB	NOTCH	PSEN1,ASCL1,DLL1,RELA,DLL3,APH1A,DLL4,NCSTN,APH1B,BLOC1S1,MAPK1,HES1,HIVEP3,HES5,MAPK3,JAG2,SPEN,SMAD1,SMAD4,JAG1,SMAD3,STAT3,WDR12,NFKB1,ITCH,SNW1,CNTN1,TCF3,GSK3B,APP,MAML2,MAML1,FHL1,RBPJ,YY1,LFNG,HEY1,SIN3A,POFUT1,HEY2,MAGEA1,EP300,CIR1,SKP2,JAK2,SKP1,PSENEN,HES6,MEF2C,TLE1,RING1,FBXW7,ADAM10,RBX1,SAP30,NCOR2,KAT2B,ADAM17,NCOR1,NOV,LCK,MFNG,NUMB,MAML3,NOTCH2,NOTCH3,NUMBL,HDAC2,NOTCH1,HDAC1,NO…
TGF_BETA_RECEPTOR	IOB	TGF_BETA_RECEPTOR	NEDD4L,PIK3R2,FOXO4,PIK3R1,FOXO3,ANAPC10,FOXO1,CCNB2,SNX4,SNX1,SNX2,PRKAR2A,DVL1,SKIL,SPTBN1,MAP2K6,SNX6,SMAD2,TRAP1,WWTR1,HSPA8,CREBBP,JUN,SMAD4,TGFB2,JUND,SMAD3,TGFB1,SMURF2,STK11IP,VDR,SMURF1,TGFB3,CAV1,IRF2BP1,NUP153,SMAD6,ESR1,PTK2,SMAD7,DAB2,CDK6,SNW1,COPS5,CDK4,SP1,GIPC1,CDK2,CDC16,CDK1,GRB2,DYNLRB2,DYNLRB1,TAB1,DCP1A,TP73,ACVRL1,CDKN1A,CITED1,BRCA1,CTCF,ARRB2,MED15,ING2,XPO1,XPO4,SUMO1,HN…
PID_TGFBR_PATHWAY	MSIGDB_C2	PID_TGFBR_PATHWAY	DAXX,PDPK1,AXIN1,RHOA,PML,TGFBR1,TGFBR2,RPS6KB1,TGFBR3,ZFYVE16,STRAP,YAP1,PPP1R15A,CAMK2A,GRB2,SOS1,TGFBRAP1,XIAP,NEDD4L,PPP2CA,PPP2CB,PARD6A,SKIL,SPTBN1,SMAD2,TGFB2,SMAD4,TGFB1,SMAD3,SMURF2,SMURF1,TGFB3,WWP1,PPP1CA,SMAD7,FKBP1A,ITCH,OCLN,DAB2,BAMBI,CTNNB1,TAB2,TAB1,DYNLRB1,CAV1,SHC1,YWHAE,ZFYVE9,PPP2R2A,ARRB2,CTGF,DACT2,MAP3K7,RNF111,EIF2A
BIOCARTA_TGFB_PATHWAY	MSIGDB_C2	BIOCARTA_TGFB_PATHWAY	TGFBR1,APC,TGFBR2,TAB1,EP300,SKIL,SMAD2,TGFB2,SMAD4,TGFB1,SMAD3,ZFYVE9,CDH1,MAP2K1,CREBBP,TGFB3,MAPK3,MAP3K7,SMAD7
PID_INSULIN_GLUCOSE_PATHWAY	MSIGDB_C2	PID_INSULIN_GLUCOSE_PATHWAY	YWHAB,YWHAQ,YWHAG,YWHAH,INS,YWHAZ,TBC1D4,GSK3B,STXBP4,PRKCI,ASIP,PPP1R3A,GYS1,STX4,INSR,LNPEP,PPP1CC,TRIP10,SLC2A4,VAMP2,RHOQ,PRKCZ,SFN,YWHAE,AKT2,AKT1
BIOCARTA_GLYCOLYSIS_PATHWAY	MSIGDB_C2	BIOCARTA_GLYCOLYSIS_PATHWAY	PGK1,PKLR,GPI,PGAM1,ENO1,PFKL,HK1,TPI1,GAPDH,ALDOB
SIG_INSULIN_RECEPTOR_PATHWAY_IN_CARDIAC_MYOCYTES	MSIGDB_C2	SIG_INSULIN_RECEPTOR_PATHWAY_IN_CARDIAC_MYOCYTES	YWHAB,YWHAQ,RPS6KB1,PIK3CA,YWHAG,SOS2,YWHAH,GRB2,SOS1,YWHAZ,PARD6A,PIK3CD,SERPINB6,F2RL2,CAP1,LNPEP,NPY4R,SLC2A4,BRD4,SORBS1,GSK3A,IRS1,MAPK1,SFN,IRS2,CDC42,CYTH3,RPS6KA3,RPS6KA2,AKT2,AKT3,PDK1,CDKN2A,FOXO1,PTEN,INPPL1,IRS4,CBL,GSK3B,RAF1,PARD3,IGFBP1,FLOT1,FLOT2,RPS6KA1,SHC1,PIK3R1,PTPN1,YWHAE,AKT1,MAPK3
PID_INSULIN_PATHWAY	MSIGDB_C2	PID_INSULIN_PATHWAY	PTPN11,RAPGEF1,EXOC6,SH2B2,PDPK1,EXOC5,EXOC2,CRK,INPP5D,EXOC1,RPS6KB1,PIK3CA,GRB14,HRAS,GRB2,SOS1,INS,PTPRA,PARD6A,CBL,NCK2,GRB10,PRKCI,F2RL2,INSR,TRIP10,SHC1,SORBS1,RHOQ,PIK3R1,FOXO3,EXOC7,PRKCZ,PTPN1,IRS1,DOK1,NCK1,AKT2,EIF4EBP1,AKT1,CAV1,EXOC4,RASA1,EXOC3,SGK1
PID_NOTCH_PATHWAY	MSIGDB_C2	PID_NOTCH_PATHWAY	CDKN1A,YY1,DLK1,DNER,EP300,NOTCH2,NOTCH3,MYCBP,NOTCH4,DLL3,DLL4,JAG2,CNTN6,MIB1,IL4,NEURL1,LNX1,CNTN1,GATA3,ITCH,MARK2,SSPO,JAG1,HDAC1,RBBP8,NCOR2,CCND1,CTBP1,DTX1,DNM1,DLL1,MFAP5,MFAP2,PTCRA,CBL,ENO1,SKP2,NOTCH1,FBXW7,NCOR1,ADAM10,RAB11A,FURIN,ADAM12,PSENEN,CUL1,MAML2,SKP1,KDM1A,NUMB,PSEN1,MAML1,MYC,APH1A,RBPJ,NCSTN,APH1B,EPS15,SPEN
BIOCARTA_INSULIN_PATHWAY	MSIGDB_C2	BIOCARTA_INSULIN_PATHWAY	PTPN11,MAPK8,FOS,PIK3CA,SRF,ELK1,HRAS,INSR,CSNK2A1,GRB2,SOS1,SLC2A4,INS,SHC1,PIK3R1,IRS1,JUN,PIK3CG,RAF1,MAP2K1,RASA1,MAPK3
HALLMARK_NOTCH_SIGNALING	MSIGDB_C2	HALLMARK_NOTCH_SIGNALING	WNT2,SKP1,CCND1,PSENEN,FZD1,TCF7L2,FZD5,FBXW11,FZD7,PRKCA,HES1,SAP30,RBX1,HEYL,KAT2A,PPARD,CUL1,WNT5A,NOTCH2,NOTCH1,PSEN2,NOTCH3,MAML2,DTX1,ARRB1,DTX2,DTX4,DLL1,APH1A,LFNG,JAG1,ST3GAL6
HALLMARK_TGF_BETA_SIGNALING	MSIGDB_C2	HALLMARK_TGF_BETA_SIGNALING	PPP1CA,RAB31,TJP1,BMP2,WWTR1,UBE2D3,BCAR3,BMPR2,PPP1R15A,ARID4B,FNTA,MAP3K7,CDH1,TGIF1,CDKN1C,ACVR1,IFNGR2,NOG,LEFTY2,KLF10,TGFBR1,RHOA,PPM1A,HDAC1,LTBP2,SKIL,SPTBN1,SMAD1,SERPINE1,SMURF2,SMURF1,SMAD6,HIPK2,SKI,FKBP1A,CDK9,APC,ID3,PMEPA1,TRIM33,CTNNB1,SMAD3,FURIN,SMAD7,ID1,BMPR1A,ENG,ID2,SLC20A1,NCOR2,XIAP,THBS1,TGFB1,JUNB
HALLMARK_GLYCOLYSIS	MSIGDB_C2	HALLMARK_GLYCOLYSIS	PPIA,STC2,PGK1,GOT2,PGAM2,CHST2,ENO2,GPC3,AGL,AGRN,SDC1,PPFIA4,IGFBP3,STC1,QSOX1,CD44,CACNA1H,NT5E,GPC1,VEGFA,PLOD2,PLOD1,SAP30,KIF2A,PPP2CB,NSDHL,PDK3,GUSB,MERTK,ZNF292,XYLT2,HSPA5,ENO1,HS6ST2,DPYSL4,NDST3,STMN1,GLCE,ALG1,ALDH9A1,MIF,PHKA2,CLDN3,CLDN9,DDIT4,RRAGD,KDELR3,CLN6,RBCK1,ALDH7A1,COL5A1,PC,GNE,PAXIP1,SDC3,TGFBI,TGFA,ARPP19,CHST12,LHPP,SDC2,HOMER1,PMM2,EXT1,EXT2,ARTN,PYGB,PYGL,GYS2,GYS1,…
NOTCH-MEDIATED HES HEY NETWORK	PATHWAY INTERACTION DATABASE NCI-NATURE CURATED DATA	NOTCH-MEDIATED HES HEY NETWORK	CTBP1,KDR,RB1,CAMK2D,CREBBP,CDKN1B,NOTCH1,JAK2,MAML2,KDM1A,MAML1,GATA6,TWIST1,GATA4,STAT3,RBPJ,ASCL1,GATA1,HIF1A,EP300,GHR,YY1,TCF3,HEY1,CD4,BGLAP,NCOA1,HEY2,RBBP8,HES1,SPEN,HES6,TLE1,PARP1,GAA,ARNT,RUNX2,NCOR2,PTF1A,E2F1,NEUROG3,AR,NCOR1,MYOD1,MYB,RCAN1,HDAC1
C-MYB TRANSCRIPTION FACTOR NETWORK	PATHWAY INTERACTION DATABASE NCI-NATURE CURATED DATA	C-MYB TRANSCRIPTION FACTOR NETWORK	MYF6,TAB2,TAB1,ADA,CCND1,MPO,CDKN1A,CDKN1B,SIN3A,MYC,GATA1,EP300,CD4,PIAS3,HES1,PTGS2,NRAS,NCOR1,UBE2I,MYOD1,HRAS,CEBPB,KRAS,GATA3,SLC25A3,LECT2,CLTA,YEATS4,HSPA8,ETS2,PPP3CA,CA1,CREBBP,TRIM28,CASP6,ANPEP,TOM1,PIM1,RAG2,CD34,SKI,MAP3K7,PTCRA,COL1A2,H2AFZ,PAX5,SP1,SND1,CCNA1,MAF,ADORA2B,TFEC,KIT,MCM4,CCNB1,PRTN3,ZFPM1,PPID,MAD1L1,BIRC3,CSF1R,CEBPA,COPA,CEBPD,LEF1,IQGAP1,NLK,MAT2A,BCL2,WNT1,ELANE,S…
ATF-2 TRANSCRIPTION FACTOR NETWORK	PATHWAY INTERACTION DATABASE NCI-NATURE CURATED DATA	ATF-2 TRANSCRIPTION FACTOR NETWORK	ARG1,CXCL8,CCND1,SOCS3,RB1,ATF2,MAPK14,NOS2,BCL2L1,TH,EP300,IL6,IL23A,HES1,JUNB,MAPK9,JUN,POU2F1,HRK,ACHE,CSRP2,FOS,DUSP10,KAT5,CREB1,RUVBL2,DUSP5,PDGFRA,ATF3,H2AFY,DUSP1,DUSP8,IFNG,SERPINB5,CBFB,NF1,CCNA2,DDIT3,INS,JDP2,PPARGC1A,TGFB2,PRKCA,JUND,HBG2,COL24A1,GADD45A,SELE,MAPK11,BRCA1,CUL3,ESR1,MAPK8,PLAU,CDK4,MAPK1,MAPK3,MMP2,BCL2
HIF-2-ALPHA TRANSCRIPTION FACTOR NETWORK	PATHWAY INTERACTION DATABASE NCI-NATURE CURATED DATA	HIF-2-ALPHA TRANSCRIPTION FACTOR NETWORK	KDR,FLT1,EPAS1,EPO,CITED2,SLC2A1,PGK1,TCEB2,CREBBP,TCEB1,SIRT1,HIF1AN,VHL,SERPINE1,EGLN1,EGLN3,ELK1,EGLN2,TWIST1,SLC11A2,POU5F1,MMP14,ADORA2A,SP1,APEX1,EP300,BHLHE40,VEGFA,EFNA1,EIF3E,FXN,ABCG2,ARNT,ETS1
AP-1 TRANSCRIPTION FACTOR NETWORK	PATHWAY INTERACTION DATABASE NCI-NATURE CURATED DATA	AP-1 TRANSCRIPTION FACTOR NETWORK	CDK1,TGFB1,CXCL8,CCND1,EGR1,ATF2,CCL2,CDKN1B,NR3C1,GATA2,MYC,TH,EP300,HIF1A,IL6,IL10,CSF2,JUNB,JUN,NFATC3,NFATC2,NFATC1,FOS,CRTC1,IL2,DMP1,CREB1,GJA1,FOSL1,MT2A,IL4,NPPA,ATF3,TIMP1,EDN1,DUSP1,HLA-A,IFNG,ELF1,CBFB,DMTF1,NTS,BAG1,PENK,TCF7L2,BCL2L11,JUND,AGT,FOSL2,COPS5,FABP4,MAFG,TRIP6,FOSB,CTNNB1,ESR1,PLAU,IL5,COL1A2,SP1,MAF,TP53,PTEN,CYR61,MMP9,ETS1,MMP1,MYB,CDKN2A,ACTA1
P63 TRANSCRIPTION FACTOR NETWORK	PATHWAY INTERACTION DATABASE NCI-NATURE CURATED DATA	P63 TRANSCRIPTION FACTOR NETWORK	TP63
SIGNALING EVENTS MEDIATED BY STEM CELL FACTOR RECEPTOR (C-KIT)	PATHWAY INTERACTION DATABASE NCI-NATURE CURATED DATA	SIGNALING EVENTS MEDIATED BY STEM CELL FACTOR RECEPTOR (C-KIT)	VAV1,GSK3B,PIK3R1,CBL,SOCS1,MITF,EPO,BAD,PDPK1,JAK2,STAT5A,LYN,RPS6KB1,STAT1,STAT3,PTPN6,AKT1,PIK3CA,SHC1,GRB10,HRAS,MATK,GAB1,PTPRO,PTPN11,PIK3C2B,SPRED2,SPRED1,FER,GRAP2,FOXO3,MAP4K1,DOK1,MAP2K1,STAP1,MAP2K2,SH2B3,EPOR,TEC,SNAI2,GRB2,SOS1,RAF1,CREBBP,CRKL,MAPK8,MAPK3,KIT,PTEN,BCL2,KITLG
FOXM1 TRANSCRIPTION FACTOR NETWORK	PATHWAY INTERACTION DATABASE NCI-NATURE CURATED DATA	FOXM1 TRANSCRIPTION FACTOR NETWORK	CDK1,SKP2,AURKB,MAP2K1,CCND1,CCNB2,BRCA2,RB1,CREBBP,CENPA,ESR1,CDK4,MYC,SP1,EP300,CDK2,CHEK2,CCNE1,CCNB1,MMP2,GSK3A,BIRC5,LAMA4,ONECUT1,TGFA,GAS1,FOXM1,CENPB,CKS1B,ETV5,NEK2,NFATC3,XRCC1,CENPF,FOS,HIST1H2BA,PLK1,HSPA1B,HSPA1A,CDKN2A,CDC25B,CCNA2
INSULIN-MEDIATED GLUCOSE TRANSPORT	PATHWAY INTERACTION DATABASE NCI-NATURE CURATED DATA	INSULIN-MEDIATED GLUCOSE TRANSPORT	INS,CALM3,CALM1,CALM2,INSR,YWHAE,GSK3B,YWHAB,STXBP4,YWHAQ,SFN,YWHAG,YWHAH,YWHAZ,ASIP,PPP1R3A,GYS1,LNPEP,TRIP10,PPP1CC,VAMP2,RHOQ,AKT1,STX4,AKT2,PRKCZ,SLC2A4,TBC1D4,PRKCI
NOTCH SIGNALING PATHWAY	PATHWAY INTERACTION DATABASE NCI-NATURE CURATED DATA	NOTCH SIGNALING PATHWAY	CUL1,SKP1,CCND1,CBL,NUMB,CDKN1A,NOTCH1,MAML2,FBXW7,EPS15,KDM1A,MAML1,RBPJ,MYC,EP300,ITCH,DNM1,YY1,RBBP8,RAB11A,SPEN,NCOR2,NCOR1,IL4,HDAC1,CTBP1,GATA3,SKP2,FURIN,PTCRA,PSENEN,ADAM12,DNER,APH1A,ADAM10,NCSTN,NOTCH2,APH1B,BTRC,NOTCH3,MYCBP,NOTCH4,DTX1,DLL1,DLL3,DLL4,MARK2,JAG2,JAG1,CNTN6,DLK1,ENO1,MIB1,MFAP5,NEURL1,MFAP2,CNTN1,LNX1
FOXA TRANSCRIPTION FACTOR NETWORKS	PATHWAY INTERACTION DATABASE NCI-NATURE CURATED DATA	FOXA TRANSCRIPTION FACTOR NETWORKS	FOXA1,FOXA3,FOXA2
FOXA1 TRANSCRIPTION FACTOR NETWORK	PATHWAY INTERACTION DATABASE NCI-NATURE CURATED DATA	FOXA1 TRANSCRIPTION FACTOR NETWORK	PRDM15,INS,VTN,ATP5J,KLK3,NRIP1,NDUFV3,SFTPA1,XBP1,BRCA1,SOD1,CREBBP,CDKN1B,FOXA1,ESR1,FOXA3,FOXA2,SP1,EP300,APOB,SHH,COL18A1,SERPINA1,SFTPA2,C4BPB,CYP2C18,JUN,POU2F1,SFTPD,GCG,AR,DSCAM,NR2F2,NCOA3,PISD,AP1B1,FOS,NFIA,NFIB,NFIC,SCGB1A1,CEBPB,TFF1,NKX3-1
TGF-BETA RECEPTOR SIGNALING	PATHWAY INTERACTION DATABASE NCI-NATURE CURATED DATA	TGF-BETA RECEPTOR SIGNALING	TAB2,TAB1,ARRB2,YWHAE,TGFB1,YAP1,CAMK2A,TGFB3,CAV1,TGFBR1,TGFBR2,PML,PPP1CA,PDPK1,RPS6KB1,WWP1,ITCH,SMURF1,SHC1,FKBP1A,ZFYVE9,PPP2R2A,DACT2,RNF111,EIF2A,TGFBR3,ZFYVE16,STRAP,PPP1R15A,NEDD4L,PPP2CB,SPTBN1,SMURF2,DAB2,OCLN,BAMBI,DYNLRB1,GRB2,SOS1,XIAP,SMAD2,CTNNB1,SMAD4,SMAD3,SMAD7,MAP3K7,PPP2CA,CTGF,DAXX,PARD6A,AXIN1
INSULIN PATHWAY	PATHWAY INTERACTION DATABASE NCI-NATURE CURATED DATA	INSULIN PATHWAY	INS,EXOC4,F2RL2,PTPN11,PTPN1,INSR,EXOC3,EXOC6,FOXO3,NCK2,EXOC5,DOK1,EXOC2,EXOC1,EIF4EBP1,CAV1,RASA1,PIK3R1,CBL,GRB2,RAPGEF1,SOS1,CRK,SGK1,PDPK1,RPS6KB1,TRIP10,RHOQ,AKT1,PIK3CA,PARD6A,AKT2,PRKCZ,GRB14,PTPRA,IRS1,SHC1,EXOC7,SORBS1,GRB10,PRKCI,HRAS,NCK1
P73 TRANSCRIPTION FACTOR NETWORK	PATHWAY INTERACTION DATABASE NCI-NATURE CURATED DATA	P73 TRANSCRIPTION FACTOR NETWORK	TP63,WWOX,TP73,DCP1B,CDK1,ADA,YAP1,SFN,RELA,PML,RB1,GNB2L1,CDKN1A,SIRT1,MAPK14,SERPINE1,PPAP2A,MYC,GATA1,EP300,ITCH,FASN,HEY2,SERPINA1,PRKACB,KAT5,MDM2,CCNA2,BCL2L11,CASP2,NEDD4L,FOXO3,RCHY1,ABL1,MAPK11,FAS,BRCA2,CHEK1,NTRK1,TP53AIP1,SP1,CDK2,RAD51,CCNB1,IL1RAP,BBC3,TUBA1A,PEA15,FLOT2,RNF43,PIN1,S100A2,BUB1,UBE4B,AEN,CCNE2,PLK3,NDUFS2,HAGH,PFDN5,FBXO45,JAG2,AFP,PLK1,GRAMD4,BAX,HSF1,CLCA2,BUB3,BAK…
FOXA2 AND FOXA3 TRANSCRIPTION FACTOR NETWORKS	PATHWAY INTERACTION DATABASE NCI-NATURE CURATED DATA	FOXA2 AND FOXA3 TRANSCRIPTION FACTOR NETWORKS	INS,G6PC,FOXA1,FOXA3,NR3C1,FOXA2,HNF4A,SP1,ACADVL,ALAS1,AKT1,TAT,SLC2A2,TTR,UCP2,NKX2-1,ACADM,HADH,PCK1,IGFBP1,CPT1A,HMGCS1,CEBPA,PKLR,KCNJ11,CEBPD,ABCC8,FOXF1,F2,PDX1,APOA1,HNF1A,CPT1C,CPT1B,AFP,GCK,TFRC,CREB1,BDH1,DLK1,ALB,ALDOB,CEBPB,NF1
PRESENILIN ACTION IN NOTCH AND WNT SIGNALING	PATHWAY INTERACTION DATABASE NCI-NATURE CURATED DATA	PRESENILIN ACTION IN NOTCH AND WNT SIGNALING	CTBP1,TAB1,GSK3B,DVL1,CSNK1A1,NEDD4,CCND1,CTNNB1,LRP6,CREBBP,NKD1,WIF1,NOTCH1,FRAT1,DKK2,FZD1,MAP3K7,CSNK2A1,RBPJ,MYC,MAPK1,MAPK3,PSENEN,PPP2R5D,PSEN1,PPARD,KREMEN2,APH1A,TLE1,DKK1,NCSTN,ADAM10,APH1B,BTRC,AES,DTX1,JUN,DLL1,NLK,HNF1A,WNT1,FBXW11,APC,FOS,AXIN1,HDAC1
E2F TRANSCRIPTION FACTOR NETWORK	PATHWAY INTERACTION DATABASE NCI-NATURE CURATED DATA	E2F TRANSCRIPTION FACTOR NETWORK	TP73,CDK1,CDC25A,PRMT5,RB1,CDKN1A,CDKN1B,SIRT1,HBP1,SERPINE1,E2F3,MYC,EP300,YY1,E2F2,RBBP8,TFE3,KAT2B,KAT2A,XRCC1,TFDP1,RBL1,CCND3,CCNA2,HDAC1,CASP7,WASF1,RBBP4,APAF1,E2F4,RBL2,E2F5,UXT,MYBL2,BRCA1,SULT2A1,CES4A,TFDP2,TOPBP1,MCM3,CREBBP,TRIM28,CES3,CES2,CES1,TYMS,CES5A,ORC1,PLAU,E2F6,E2F7,RANBP1,RRM1,CDKN2C,SP1,RRM2,CDK2,DHFR,CCNE1,POLA1,CBX5,RYBP,ATM,MCL1,CEBPA,E2F1,CCNE2,TRRAP,CDKN2A,CDC6,SMARC…
HIF-1-ALPHA TRANSCRIPTION FACTOR NETWORK	PATHWAY INTERACTION DATABASE NCI-NATURE CURATED DATA	HIF-1-ALPHA TRANSCRIPTION FACTOR NETWORK	EPO,CITED2,SLC2A1,HMOX1,PGK1,LDHA,NDRG1,ENG,SERPINE1,EGLN1,EGLN3,NOS2,GATA2,HNF4A,EP300,HIF1A,BHLHE40,ITGB2,AKT1,CXCR4,HDAC7,TF,ABCG2,ID2,NCOA1,NCOA2,IGFBP1,ARNT,JUN,BHLHE41,ADM,RORA,HK2,FOS,HK1,GCK,CA9,CREB1,PGM1,PKM,PLIN2,ALDOA,EDN1,ABCB1,PFKFB3,FECH,BNIP3,NT5E,CP,CXCL12,PFKL,COPS5,LEP,FURIN,CREBBP,SMAD4,SMAD3,SP1,VEGFA,NPM1,MCL1,TERT,TFRC,ETS1,ENO1
NOTCH	NETPATH	NOTCH	DLL1,RELA,DLL3,APH1A,DLL4,NCSTN,APH1B,BLOC1S1,MAPK1,HES1,HES5,MAPK3,JAG2,SPEN,SMAD1,JAG1,SMAD3,STAT3,WDR12,NFKB1,ITCH,SNW1,CNTN1,TCF3,APP,GSK3B,MAML2,MAML1,FHL1,RBPJ,YY1,LFNG,SIN3A,POFUT1,HEY2,MAGEA1,AKT1,EP300,CIR1,SKP2,JAK2,SKP1,PSENEN,HES6,MEF2C,RING1,FBXW7,ADAM10,RBX1,SAP30,NCOR2,KAT2B,ADAM17,NCOR1,NOV,LCK,MFNG,NUMB,MAML3,NOTCH2,NOTCH3,HDAC2,NUMBL,NOTCH1,SRC,HDAC1,NOTCH4,LEF1,PSEN2,CUL1,DTX1,…
TGF_BETA_RECEPTOR	NETPATH	TGF_BETA_RECEPTOR	RB1,ATF2,SPARC,ZFYVE9,PPP2R2A,HOXA9,RPS6KA5,CDC23,PPP2R1A,MYC,CDC27,AKT1,SOX9,BTRC,JUNB,RNF111,VPS39,PDK1,SKP1,NUP214,MEF2A,MEF2C,DAXX,FOXH1,RUNX3,RUNX2,RUNX1,AR,EID2,ZFYVE16,PRKAR1B,EWSR1,PARD3,SIK1,TP53,ATF3,SDC2,FOXG1,NEDD4L,PIK3R2,PIK3R1,ANAPC10,SNX4,SNX1,SNX2,PRKAR2A,SPTBN1,SNX6,TRAP1,WWTR1,CREBBP,JUN,JUND,STK11IP,IRF2BP1,PTK2,SNW1,GIPC1,CDC16,GRB2,DCP1A,TP73,ACVRL1,CDKN1A,CITED1,BRCA1,CTCF,…
P00024	PANTHER PATHWAY	GLYCOLYSIS	ENO1,BPGM,ENO2,HK2,HK1,PFKL,PKM,HKDC1,PGK1,PGAM4,ALDOA,GAPDH,PFKM,GPI,TPI1,PKLR,PGAM2
P00032	PANTHER PATHWAY	INSULIN IGF PATHWAY-MITOGEN ACTIVATED PROTEIN KINASE KINASE MAP KINASE CASCADE	INS,RPS6KA4,RPS6KA3,RPS6KA6,RPS6KA5,RPS6KA2,RPS6KA1,MAPK1,MAPK3,MAP2K3,MAP2K1,MAP2K2,INSR,INSRR,IGF2,IGF1,FOS,IGF2R,RPS6KB1,RASA1,RPS6KB2,SOS1,RAF1,SOS2,IRS1,IRS4,IRS2,ELK1,IGF1R
P00033	PANTHER PATHWAY	INSULIN IGF PATHWAY-PROTEIN KINASE B SIGNALING CASCADE	IGF1,FOXO3,IGF2R,FOXO1,IGF1R,INS,PIK3CA,MDM2,MDM4,GSK3B,GSK3A,IRS1,PDPK1,INSR,INSRR,INPPL1,IRS4,IGF2,PTEN,TSC2,TSC1,IRS2,TPTE
P00045	PANTHER PATHWAY	NOTCH SIGNALING PATHWAY	NEURL1,NUMB,LNX1,LNX2,NOTCH2,RBPJL,NOTCH3,NOTCH1,MAML1,NOTCH4,PSEN1,RBPJ,DLL3,DLL4,LFNG,NCSTN,FUT8,POFUT1,CIR1,JAG2,JAG1,FBXW7,ADAM10,DLK1,NCOR2,ADAM17,NEURL4,NEURL2,MFNG
P00052	PANTHER PATHWAY	TGF-BETA SIGNALING PATHWAY	ACVRL1,ATF2,BMP10,BMPR2,AMHR2,CITED1,MSTN,ZFYVE9,CITED2,MAP3K7CL,BMP15,SNIP1,EP300,HRAS,JUNB,MAP3K7,ACVR1,LEFTY1,FOXH1,TGFBR1,TGFBR2,ZFYVE16,FKBP2,ACVR1B,MAPK9,NRAS,MAPK8,ACVR1C,RRAS,MAPK1,LEFTY2,SKIL,MAPK3,GDF10,SMAD2,SMAD1,GDF11,TGFB2,JUN,SMAD4,CREBBP,SMAD3,JUND,SMURF2,TGFB3,GDF15,SMURF1,BMP8A,GDF2,GDF1,BMP8B,SMAD9,INHBB,INHBA,GDF3,SMAD6,GDF6,MAPK14,INHBC,SMAD5,BMP7,GDF5,ACVR2B,BMP6,ACVR2A,MAPK…
P00055	PANTHER PATHWAY	TRANSCRIPTION REGULATION BY BZIP TRANSCRIPTION FACTOR	TBP,TAF12,BRF1,MTERF2,TAF11,GTF2H1,GTF2F1,GTF2H3,GTF2F2,GTF2H4,PRKAR1B,PRKAR1A,TBPL2,TAF8,TAF7,TBPL1,TAF6,TAF4,TAF2,CREB5,GTF2A1,GTF2A2,GTF2B,TAF9,TTF2,AK6,TTF1,GTF2E1,GTF2E2,PSMC3IP,CREB3L3,CREB3L4,TAF1C,PRKAR2B,PRKAR2A,POLR2C,CREB3L1,CREB3L2,POLR2E,EP300,POLR2F,POLR2H,TAF9B,CFAP20,POLR2L,GTF2A1L,CREBBP,BRF2
3656532	REACTOME DATABASE ID RELEASE 74	TGFBR1 KD MUTANTS IN CANCER	SMAD2,SMAD3,TGFB1,TGFBR1,TGFBR2
1980145	REACTOME DATABASE ID RELEASE 74	SIGNALING BY NOTCH2	MIB2,GZMB,MIB1,FCER2,NCSTN,CREB1,NEURL1,CNTN1,MAML3,MAMLD1,UBA52,UBB,UBC,RPS27A,NOTCH2,MAML2,MAML1,PSEN2,RBPJ,ADAM10,DLL1,DLL4,APH1A,NEURL1B,APH1B,MDK,EP300,HES1,HES5,JAG2,PSEN1,PSENEN,JAG1
2691232	REACTOME DATABASE ID RELEASE 74	CONSTITUTIVE SIGNALING BY NOTCH1 HD DOMAIN MUTANTS	MIB2,RPS27A,MIB1,NEURL1,UBA52,NOTCH1,ADAM10,DLL1,DLL4,ADAM17,NEURL1B,UBB,UBC,JAG2,JAG1
70171	REACTOME DATABASE ID RELEASE 74	GLYCOLYSIS	NUP62,NDC1,SEC13,NUP133,NUP50,PGM2L1,NUP54,PPP2CA,PPP2CB,NUP43,RAE1,RANBP2,NUP35,NUPL2,NUP37,GPI,ADPGK,NUP107,ENO1,NUP188,ENO2,ENO3,HK2,HK1,HK3,PPP2R1B,TPI1,PGAM1,PGAM2,BPGM,GAPDHS,PGP,ALDOC,NUP214,ALDOB,NUP210,ALDOA,GAPDH,PFKFB2,PFKFB1,PFKFB4,PFKFB3,PGK1,NUP93,PGK2,PFKL,GNPDA1,GNPDA2,PFKM,PFKP,NUP205,POM121,AAAS,NUP160,PRKACG,PRKACB,NUP85,TPR,NUP88,PPP2R1A,PRKACA,GCKR,NUP155,GCK,PPP2R5D,NUP153
R-HSA-8866907.2	REACTOME	ACTIVATION OF THE TFAP2 (AP-2) FAMILY OF TRANSCRIPTION FACTORS	TFAP2D,TFAP2E,CITED1,CITED2,CITED4,YEATS4,CREBBP,EP300,TFAP2A,TFAP2B,WWOX,TFAP2C
2173789	REACTOME DATABASE ID RELEASE 74	TGF-BETA RECEPTOR SIGNALING ACTIVATES SMADS	NEDD8,PPP1R15A,USP15,UBA52,NEDD4L,MTMR4,SMAD4,PMEPA1,SMAD2,SMURF2,CBL,SMAD3,SMURF1,TGFB1,UCHL5,TGFBR1,PPP1CA,XPO1,SMAD7,TGFBR2,BAMBI,STRAP,STUB1,UBB,UBE2M,FKBP1A,UBC,RPS27A,PPP1CB,PPP1CC,FURIN
R-HSA-5619066.1	REACTOME	DEFECTIVE SLC22A18 CAUSES LUNG CANCER (LNCR) AND EMBRYONAL RHABDOMYOSARCOMA 1 (RMSE1)	SLC22A18
8864260	REACTOME DATABASE ID RELEASE 74	TRANSCRIPTIONAL REGULATION BY THE AP-2 (TFAP2) FAMILY OF TRANSCRIPTION FACTORS	NOP2,TFAP2D,APOE,TFAP2E,CDKN1A,CITED1,CITED2,CITED4,YEATS4,YY1,ERBB2,EGFR,MYBL2,NPM1,KIT,MYC,CGA,VEGFA,DEK,KDM5B,TGFA,HSPD1,SUMO1,PITX2,UBE2I,ATAD2,KCTD1,ESR1,CREBBP,KCTD15,EP300,TFAP2A,TFAP2B,WWOX,TFAP2C
R-HSA-1912408.4	REACTOME	PRE-NOTCH TRANSCRIPTION AND TRANSLATION	HIST2H2AC,H2AFJ,MAML3,MAMLD1,TNRC6C,MOV10,H2AFZ,AGO3,H2AFX,AGO4,H2AFV,NOTCH1,AGO1,HIST2H2BE,AGO2,HIST4H4,TNRC6A,TNRC6B,HIST1H2BN,HIST1H2BM,HIST1H2BO,HIST1H2BJ,HIST1H2BI,HIST1H2BL,HIST1H2BK,HIST2H4A,HIST2H4B,SNW1,TFDP1,TFDP2,HIST1H2AE,HIST1H2AD,HIST3H2BB,HIST1H2AC,HIST1H2AB,SIRT6,ELF3,NOTCH3,NOTCH4,HIST1H2AJ,E2F3,HIST2H3A,HIST1H2BF,HIST1H2BE,HIST1H2BH,HIST1H2BG,HIST2H3D,HIST1H2BB,HIST2H3C,HIST1H2B…
9604323	REACTOME DATABASE ID RELEASE 74	NEGATIVE REGULATION OF NOTCH4 SIGNALING	PSMA6,PSMA3,PSMA4,PSMA1,PSMA2,PSME3,PSME1,PSME2,PSMD10,UBA52,PSMD12,PSMD11,PSMD14,PSMD13,PSMB10,PSMA7,CUL1,PSMB6,PSMB7,PSMB4,UBB,YWHAZ,PSMB5,PSMB2,PSMB3,UBC,PSMB1,PSMF1,SHFM1,PSMB8,RPS27A,PSMB9,PSMC5,PSMC6,PSMC3,PSMC4,PSMC1,PSMC2,NOTCH4,AKT1,RBX1,PSMD8,SKP1,PSMD9,PSMD6,PSMD7,PSMD4,PSMD5,PSMD2,PSMD3,PSMD1,PSMA5,TACC3
R-HSA-74751.3	REACTOME	INSULIN RECEPTOR SIGNALLING CASCADE	MAPK3,IRS1,PTPN11,INS,FGF20,FGF23,GAB2,SHC1,FGF22,GAB1,FGF16,NRAS,PDPK1,SOS1,HRAS,FGF19,PIK3R2,FGF18,PIK3R1,FGFR4,PIK3CA,AKT2,TLR9,FGF10,FLT3,PDE3B,THEM4,INSR,TRIB3,MAPK1,KLB,FLT3LG,FRS2,IRS2,FGF1,PIK3CB,FGF2,FGF3,PIK3R4,FGF4,FGF6,FGF7,FGF9,GRB10,PIK3C3
3645790	REACTOME DATABASE ID RELEASE 74	TGFBR2 KINASE DOMAIN MUTANTS IN CANCER	TGFB1,TGFBR1,TGFBR2
9012852	REACTOME DATABASE ID RELEASE 74	SIGNALING BY NOTCH3	MIB2,NOTCH3,MIB1,NCSTN,NEURL1,MAML3,MAMLD1,UBA52,NOTCH1,EGF,EGFR,HEY1,HEY2,PBX1,UBB,UBC,RPS27A,SNW1,STAT1,MAML2,PLXND1,WWC1,MAML1,YBX1,KAT2B,PSEN2,DLGAP5,WWP2,RBPJ,PTCRA,ADAM10,KAT2A,DLL1,HEYL,DLL4,FABP7,APH1A,NEURL1B,APH1B,CREBBP,EP300,HES1,HES5,JAG2,PSEN1,PSENEN,JAG1,TACC3
156581	REACTOME DATABASE ID RELEASE 74	METHYLATION	N6AMT1,MTRR,NNMT,AHCY,TPMT,COMT,GSTO1,MTR,CYP1A2,MAT2B,MAT1A,AS3MT,MAT2A,TRMT112
2691230	REACTOME DATABASE ID RELEASE 74	SIGNALING BY NOTCH1 HD DOMAIN MUTANTS IN CANCER	MIB2,RPS27A,MIB1,NEURL1,UBA52,NOTCH1,ADAM10,DLL1,DLL4,ADAM17,NEURL1B,UBB,UBC,JAG2,JAG1
1433617	REACTOME DATABASE ID RELEASE 74	REGULATION OF SIGNALING BY NODAL	LEFTY2,LEFTY1,CER1,ACVR1B,ACVR1C,ACVR2B,CFC1,DAND5,ACVR2A,TDGF1,NODAL
R-HSA-163754.2	REACTOME	INSULIN EFFECTS INCREASED SYNTHESIS OF XYLULOSE-5-PHOSPHATE	TKT,TALDO1
2173791	REACTOME DATABASE ID RELEASE 74	TGF-BETA RECEPTOR SIGNALING IN EMT (EPITHELIAL TO MESENCHYMAL TRANSITION)	RPS27A,ARHGEF18,CGN,PRKCZ,PARD3,RHOA,UBA52,SMURF1,TGFB1,F11R,TGFBR1,TGFBR2,UBB,PARD6A,FKBP1A,UBC
9013508	REACTOME DATABASE ID RELEASE 74	NOTCH3 INTRACELLULAR DOMAIN REGULATES TRANSCRIPTION	NOTCH3,MAML3,MAMLD1,SNW1,STAT1,NOTCH1,MAML2,PLXND1,WWC1,MAML1,KAT2B,HEY1,DLGAP5,PTCRA,RBPJ,KAT2A,PBX1,HEYL,HEY2,FABP7,CREBBP,EP300,HES1,HES5
R-HSA-400511.2	REACTOME	SYNTHESIS, SECRETION, AND INACTIVATION OF GLUCOSE-DEPENDENT INSULINOTROPIC POLYPEPTIDE (GIP)	GPR119,DPP4,SPCS3,GATA4,GIP,SPCS2,ISL1,SPCS1,FFAR1,SEC11A,SEC11C,PAX6,PCSK1
R-HSA-1980143.2	REACTOME	SIGNALING BY NOTCH1	MIB2,MIB1,CCNC,NCSTN,NEURL1,CNTN1,MAML3,ITCH,MAMLD1,DTX4,HDAC4,UBA52,HDAC5,NOTCH1,HDAC8,HDAC9,HDAC7,CDK8,HEY1,HEY2,CUL1,UBB,UBC,HDAC10,HDAC11,RPS27A,NBEA,TBL1X,MYC,SNW1,HDAC2,HDAC1,HDAC3,TBL1XR1,HDAC6,NCOR2,DNER,NCOR1,TLE4,TLE2,TLE1,DTX1,RBX1,DTX2,ARRB1,DLK1,ARRB2,MAML2,MAML1,KAT2B,SKP1,PSEN2,RBPJ,ADAM10,KAT2A,DLL1,HEYL,DLL4,ADAM17,APH1A,NEURL1B,APH1B,CREBBP,EP300,HIF1A,HES1,NUMB,HES5,JAG2,PSENEN…
170834	REACTOME DATABASE ID RELEASE 74	SIGNALING BY TGF-BETA RECEPTOR COMPLEX	CCNC,NEDD8,UBE2D1,CGN,SP1,PRKCZ,UBA52,RBL1,CBL,CDK8,F11R,E2F4,XPO1,E2F5,UBB,CCNT1,UBC,CDKN2B,RPS27A,MYC,ARHGEF18,CDK9,WWTR1,PARD3,TRIM33,PARP1,SNW1,PPP1CC,MEN1,USP9X,TFDP1,ATP1B4,TFDP2,HDAC1,SKI,PARD6A,FURIN,CCNK,PPP1R15A,RHOA,USP15,NEDD4L,MTMR4,SMAD4,PMEPA1,SMAD2,SMURF2,SMAD3,SMURF1,UCHL5,TGFB1,TGFBR1,PPP1CA,TGFBR2,SMAD7,BAMBI,STRAP,STUB1,UBE2M,FKBP1A,UBE2D3,NCOR2,PPM1A,NCOR1,PPP1CB,TGIF1,TGIF2,…
2892245	REACTOME DATABASE ID RELEASE 74	POU5F1 (OCT4), SOX2, NANOG REPRESS GENES RELATED TO DIFFERENTIATION	SOX2,NANOG,POU5F1
2644605	REACTOME DATABASE ID RELEASE 74	FBXW7 MUTANTS AND NOTCH1 IN CANCER	SKP1,RBX1,CUL1,NOTCH1
R-HSA-2660826.1	REACTOME	CONSTITUTIVE SIGNALING BY NOTCH1 T(7;9)(NOTCH1:M1580_K2555) TRANSLOCATION MUTANT	ADAM10,DLL1,DLL4,ADAM17,JAG2,JAG1,NOTCH1
R-HSA-157118.5	REACTOME	SIGNALING BY NOTCH	HIST2H2AC,H2AFJ,DTX4,UBA52,H2AFZ,H2AFX,H2AFV,HIST2H2BE,SEL1L,HEY1,HIST4H4,PBX1,HEY2,CUL1,UBB,HIST1H2BN,HIST1H2BM,HIST1H2BO,UBC,RAB6A,HIST1H2BJ,HIST1H2BI,HIST1H2BL,RPS27A,TBL1X,HIST1H2BK,HIST2H4A,HIST2H4B,TMED2,B4GALT1,ATP2A3,ATP2A2,ATP2A1,TBL1XR1,WWC1,YBX1,PSMD8,DLGAP5,PTCRA,PSMD9,HEYL,PSMD6,FABP7,PSMD7,PSMD4,PSMD5,PSMD2,PSMD3,HIF1A,PSMD1,E2F1,PSMA5,PSMA6,PSMA3,PSMA4,CCNC,PSMA1,PSMA2,PSME3,PSME1,…
74752	REACTOME DATABASE ID RELEASE 74	SIGNALING BY INSULIN RECEPTOR	ATP6V0C,ATP6V1B1,MAPK3,ATP6V1A,PTPN11,ATP6V0A2,ATP6V1H,ATP6V0A4,GAB2,ATP6V1G3,SHC1,ATP6V0E2,ATP6V1D,GAB1,ATP6V1C1,ATP6V1C2,NRAS,ATP6V0A1,ATP6V1F,SOS1,HRAS,TLR9,INSR,MAPK1,KLB,IRS2,FGF1,PIK3CB,FGF2,FGF3,FGF4,FGF6,FGF7,FGF9,IRS1,INS,FGF20,FGF23,FGF22,FGF16,PDPK1,FGF19,PIK3R2,FGF18,PIK3R1,FGFR4,PIK3CA,AKT2,FGF10,FLT3,PDE3B,THEM4,TRIB3,FLT3LG,FRS2,TCIRG1,PIK3R4,ATP6V1E1,ATP6V1E2,ATP6V0B,ATP6V1G1,ATP6…
8941856	REACTOME DATABASE ID RELEASE 74	RUNX3 REGULATES NOTCH SIGNALING	RUNX3,MAML3,MAMLD1,SNW1,NOTCH1,MAML2,MAML1,KAT2B,RBPJ,KAT2A,CREBBP,EP300,HES1,JAG1
9013507	REACTOME DATABASE ID RELEASE 74	NOTCH3 ACTIVATION AND TRANSMISSION OF SIGNAL TO THE NUCLEUS	MIB2,NOTCH3,MIB1,NCSTN,NEURL1,UBA52,EGF,EGFR,UBB,UBC,RPS27A,YBX1,PSEN2,WWP2,ADAM10,DLL1,DLL4,APH1A,NEURL1B,APH1B,JAG2,PSEN1,PSENEN,JAG1,TACC3
R-HSA-1912422.1	REACTOME	PRE-NOTCH EXPRESSION AND PROCESSING	HIST2H2AC,H2AFJ,MAML3,MAMLD1,TNRC6C,MOV10,AGO3,H2AFZ,AGO4,H2AFX,H2AFV,AGO1,HIST2H2BE,SEL1L,AGO2,HIST4H4,TNRC6A,TNRC6B,HIST1H2BN,HIST1H2BM,HIST1H2BO,RAB6A,HIST1H2BJ,HIST1H2BI,HIST1H2BL,HIST1H2BK,HIST2H4A,HIST2H4B,RFNG,POGLUT1,TMED2,POFUT1,B4GALT1,MFNG,ATP2A3,ATP2A2,ATP2A1,E2F1,ST3GAL4,ST3GAL3,NOTCH1,SNW1,TFDP1,TFDP2,HIST1H2AE,HIST1H2AD,FURIN,HIST3H2BB,HIST1H2AC,HIST1H2AB,SIRT6,ELF3,NOTCH3,NOTCH4,H…
9634600	REACTOME DATABASE ID RELEASE 74	REGULATION OF GLYCOLYSIS BY FRUCTOSE 2,6-BISPHOSPHATE METABOLISM	PPP2CA,PFKFB2,PPP2CB,PFKFB1,PFKFB4,PFKFB3,PPP2R1A,PPP2R1B,PRKACA,PRKACG,PPP2R5D,PRKACB
2894862	REACTOME DATABASE ID RELEASE 74	CONSTITUTIVE SIGNALING BY NOTCH1 HD+PEST DOMAIN MUTANTS	MIB2,MIB1,CCNC,NCSTN,NEURL1,MAML3,MAMLD1,HDAC4,UBA52,HDAC5,NOTCH1,HDAC8,HDAC9,HDAC7,CDK8,HEY1,HEY2,CUL1,UBB,UBC,HDAC10,HDAC11,RPS27A,TBL1X,MYC,SNW1,HDAC2,HDAC1,HDAC3,TBL1XR1,HDAC6,NCOR2,NCOR1,RBX1,MAML2,MAML1,KAT2B,SKP1,PSEN2,RBPJ,ADAM10,KAT2A,DLL1,HEYL,DLL4,ADAM17,APH1A,NEURL1B,APH1B,CREBBP,EP300,HES1,HES5,JAG2,PSENEN,PSEN1,JAG1
2173788	REACTOME DATABASE ID RELEASE 74	DOWNREGULATION OF TGF-BETA RECEPTOR SIGNALING	PPP1R15A,USP15,UBA52,NEDD4L,MTMR4,PMEPA1,SMAD2,SMURF2,SMAD3,SMURF1,TGFB1,UCHL5,TGFBR1,PPP1CA,XPO1,SMAD7,TGFBR2,BAMBI,STRAP,STUB1,UBB,UBC,RPS27A,PPP1CB,PPP1CC
3304351	REACTOME DATABASE ID RELEASE 74	SIGNALING BY TGF-BETA RECEPTOR COMPLEX IN CANCER	SMAD2,SMAD3,TGFB1,TGFBR1,TGFBR2,FKBP1A,SMAD4
R-HSA-77387.3	REACTOME	INSULIN RECEPTOR RECYCLING	ATP6V0C,ATP6V1B1,ATP6V1A,ATP6V0A2,INS,ATP6V1H,ATP6V0A4,ATP6V1G3,ATP6V0E2,ATP6V1D,ATP6V1C1,ATP6V1C2,ATP6V0A1,ATP6V1F,INSR,TCIRG1,ATP6V1E1,ATP6V1E2,ATP6V0B,ATP6V1G1,ATP6V0E1,ATP6V1G2,ATP6AP1,ATP6V1B2,ATP6V0D1,ATP6V0D2
R-HSA-4655427.3	REACTOME	SUMOYLATION OF DNA METHYLATION PROTEINS	PHC2,DNMT3A,PHC1,PCGF2,PHC3,RNF2,BMI1,DNMT1,SUMO1,DNMT3B,UBE2I,CBX8,CBX4,RING1,CBX2
5617472	REACTOME DATABASE ID RELEASE 74	ACTIVATION OF ANTERIOR HOX GENES IN HINDBRAIN DEVELOPMENT DURING EARLY EMBRYOGENESIS	PKNOX1,HIST2H2AC,H2AFJ,AJUBA,H2AFZ,H2AFX,H2AFV,HIST2H2BE,HIST4H4,PBX1,EZH2,HIST1H2BN,CTCF,HIST1H2BM,HIST1H2BO,HIST1H2BJ,HIST1H2BI,HIST1H2BL,HIST1H2BK,SUZ12,HIST2H4A,HOXA3,HIST2H4B,HOXA2,HOXA1,HOXA4,HOXB4,HOXB3,HOXB2,HOXB1,HOXD1,HOXC4,YY1,PIAS2,HOXD4,HOXD3,RARG,ASH2L,KMT2D,KMT2C,KDM6A,PAX6,POLR2A,POLR2B,NCOR1,POLR2C,POLR2D,RARA,RARB,POLR2E,POLR2F,POLR2G,POLR2H,POLR2I,POLR2J,POLR2K,POLR2L,PCGF2,ZNF…
8866904	REACTOME DATABASE ID RELEASE 74	NEGATIVE REGULATION OF ACTIVITY OF TFAP2 (AP-2) FAMILY TRANSCRIPTION FACTORS	TFAP2D,TFAP2E,SUMO1,UBE2I,KCTD1,KCTD15,TFAP2A,TFAP2B,WWOX,TFAP2C
9013700	REACTOME DATABASE ID RELEASE 74	NOTCH4 ACTIVATION AND TRANSMISSION OF SIGNAL TO THE NUCLEUS	NOTCH4,PSEN2,ADAM10,NCSTN,DLL4,APH1A,APH1B,YWHAZ,PSENEN,PSEN1,JAG1
R-HSA-3656535.1	REACTOME	TGFBR1 LBD MUTANTS IN CANCER	TGFB1,TGFBR1,TGFBR2,FKBP1A
8866906	REACTOME DATABASE ID RELEASE 74	TFAP2 (AP-2) FAMILY REGULATES TRANSCRIPTION OF OTHER TRANSCRIPTION FACTORS	CITED2,PITX2,TFAP2A,TFAP2C
3214842	REACTOME DATABASE ID RELEASE 74	HDMS DEMETHYLATE HISTONES	KDM4B,HIST4H4,KDM4C,HIST2H4A,HIST2H4B,KDM3A,KDM1B,KDM4A,KDM5B,KDM5A,PHF2,KDM5C,KDM6B,KDM5D,PHF8,UTY,KDM2A,KDM2B,ARID5B,JMJD6,KDM3B,KDM4D,MINA,HIST2H3A,HIST2H3D,HIST2H3C,KDM7A,KDM6A,HIST1H3J,HIST1H3A,HIST1H3F,HIST1H3G,HIST1H3H,HIST1H3I,HIST1H3B,HIST1H3C,HIST1H3D,HIST1H3E,HIST1H4K,HIST1H4L,KDM1A,HIST1H4A,HIST1H4B,HIST1H4H,HIST1H4I,HIST1H4J,HIST1H4C,HIST1H4D,HIST1H4E,HIST1H4F
434313	REACTOME DATABASE ID RELEASE 74	INTRACELLULAR METABOLISM OF FATTY ACIDS REGULATES INSULIN SECRETION	ACSL4,ACSL3,CD36
R-HSA-450341.1	REACTOME	ACTIVATION OF THE AP-1 FAMILY OF TRANSCRIPTION FACTORS	JUN,MAPK3,MAPK10,FOS,MAPK1,ATF2,MAPK14,MAPK11,MAPK9,MAPK8
R-HSA-9022707.1	REACTOME	MECP2 REGULATES TRANSCRIPTION FACTORS	MEF2C,PPARG,CREB1,RBFOX1
2122947	REACTOME DATABASE ID RELEASE 74	NOTCH1 INTRACELLULAR DOMAIN REGULATES TRANSCRIPTION	CCNC,HDAC6,TBL1XR1,MAML3,MAMLD1,HDAC4,UBA52,HDAC5,NOTCH1,HDAC8,HDAC9,HDAC7,CDK8,HEY1,CUL1,HEY2,UBB,UBC,NCOR2,NCOR1,TLE4,HDAC10,TLE2,HDAC11,RPS27A,TLE1,NBEA,TBL1X,RBX1,MYC,SNW1,MAML2,MAML1,KAT2B,SKP1,RBPJ,KAT2A,HEYL,HDAC2,HDAC1,CREBBP,HIF1A,EP300,HDAC3,HES1,HES5
2197563	REACTOME DATABASE ID RELEASE 74	NOTCH2 INTRACELLULAR DOMAIN REGULATES TRANSCRIPTION	MAML2,MAML1,GZMB,FCER2,RBPJ,CREB1,MAML3,MAMLD1,EP300,HES1,HES5,NOTCH2
5340588	REACTOME DATABASE ID RELEASE 74	RNF MUTANTS SHOW ENHANCED WNT SIGNALING AND PROLIFERATION	FZD5,WNT3A,FZD4,FZD6,LRP5,LRP6,FZD8,RNF43
R-HSA-3214841.3	REACTOME	PKMTS METHYLATE HISTONE LYSINES	SETD8,WHSC1,SETD1B,SETD1A,HIST4H4,RELA,EZH2,PRDM9,WDR5,NFKB1,SUZ12,HIST2H4A,HIST2H4B,MECOM,EHMT1,RBBP5,HIST2H3A,ASH2L,HIST2H3D,HIST2H3C,KMT2D,KMT2A,KMT2C,EHMT2,HIST1H3J,HIST1H3A,RBBP4,SUV39H1,HIST1H3F,HIST1H3G,HIST1H3H,RBBP7,HIST1H3I,HIST1H3B,DPY30,HIST1H3C,AEBP2,HIST1H3D,SUV420H2,KMT2E,HIST1H3E,SUV39H2,SETD2,SETD3,SETD6,HIST1H4K,SETD7,HIST1H4L,SUV420H1,KMT2B,WHSC1L1,ASH1L,DOT1L,NSD1,NFKB2,PRDM16…
198725	REACTOME DATABASE ID RELEASE 74	NUCLEAR EVENTS (KINASE AND TRANSCRIPTION FACTOR ACTIVATION)	RPS6KA1,MAPK3,ASCL1,FOS,CREB1,FOSB,DUSP4,DNM2,CDK5R2,DUSP6,DUSP7,CDK5,MAPKAPK2,MAPK7,PPP2CA,SRF,PPP2CB,MAPK1,EGR2,MAPK14,MAPK11,CDK5R1,PPP2R1B,MEF2D,NAB1,NAB2,ATF1,CHD4,TCF12,ATF2,REST,ELK1,MEF2A,MEF2C,SGK1,VRK3,PPP2R1A,SH3GL3,PPP2R5D,ARC,TRIB1,TPH1,RRAD,F3,JUNB,EGR1,JUND,EGR3,EGR4,FOSL1,ID2,EP300,ID1,ID4,ID3,RPS6KA3,LYL1,RPS6KA5,RPS6KA2,DUSP3,VGF
R-HSA-2644607.1	REACTOME	LOSS OF FUNCTION OF FBXW7 IN CANCER AND NOTCH1 SIGNALING	SKP1,RBX1,CUL1,NOTCH1
R-HSA-6804760.1	REACTOME	REGULATION OF TP53 ACTIVITY THROUGH METHYLATION	SETD8,RPS27A,EHMT1,CHEK2,JMY,TTC5,MDM2,MDM4,UBA52,L3MBTL1,ATM,SETD9,EHMT2,UBB,SMYD2,EP300,UBC,PRMT5,TP53
R-HSA-9013695.1	REACTOME	NOTCH4 INTRACELLULAR DOMAIN REGULATES TRANSCRIPTION	NOTCH4,FLT4,MAML3,MAMLD1,SNW1,NOTCH2,NOTCH1,MAML2,SMAD3,MAML1,KAT2B,HEY1,RBPJ,KAT2A,HEY2,CREBBP,ACTA2,EP300,HES1,HES5
R-HSA-452723.2	REACTOME	TRANSCRIPTIONAL REGULATION OF PLURIPOTENT STEM CELLS	PRDM14,ZSCAN10,KLF4,POU5F1,SMAD4,FGF2,STAT3,SMAD2,HIF3A,LIN28A,SOX2,SALL1,PBX1,SALL4,NANOG,FOXD3,EPHA1,ZIC3,TDGF1,EPAS1,NR5A1,DPPA4
212300	REACTOME DATABASE ID RELEASE 74	PRC2 METHYLATES HISTONES AND DNA	HIST2H2AC,DNMT3A,H2AFJ,H2AFZ,H2AFX,H2AFV,HIST2H2BE,DNMT1,HIST4H4,DNMT3B,EZH2,HIST1H2BN,HIST1H2BM,HIST1H2BO,HIST1H2BJ,HIST1H2BI,HIST1H2BL,HIST1H2BK,SUZ12,HIST2H4A,HIST2H4B,HIST1H2AE,HIST1H2AD,HIST3H2BB,HIST1H2AC,HIST1H2AB,HIST1H2AJ,HIST2H3A,HIST1H2BF,HIST1H2BE,HIST1H2BH,HIST1H2BG,HIST2H3D,HIST1H2BB,HIST2H3C,HIST1H2BA,HIST1H2BD,HIST1H2BC,H2AFB1,HIST1H3J,HIST1H3A,RBBP4,HIST1H3F,HIST1H3G,PHF19,PHF1,H…
R-HSA-9006936.5	REACTOME	SIGNALING BY TGFB FAMILY MEMBERS	NEDD8,UBE2D1,ACVR1B,ACVR1C,UBA52,AMHR2,ZFYVE16,GDF2,UBB,SMAD9,CCNT1,SMAD5,ACVR2B,BMPR1B,BMPR1A,ACVR2A,UBC,ACVRL1,BMPR2,AMH,CDKN2B,NOG,GREM2,RPS27A,MYC,ARHGEF18,CDK9,PPP1CC,MEN1,BMP10,USP9X,HDAC1,SKI,CCNK,PPP1R15A,RHOA,USP15,NEDD4L,MTMR4,SMAD4,PMEPA1,SMURF2,SMURF1,UCHL5,PPP1CA,SMAD7,BAMBI,STRAP,STUB1,UBE2M,FKBP1A,NCOR2,PPM1A,NCOR1,DRAP1,FSTL1,SKIL,CCNT2,CHRDL1,FST,INHBB,INHBA,FSTL3,CCNC,CER1,CGN,S…
R-HSA-400451.1	REACTOME	FREE FATTY ACIDS REGULATE INSULIN SECRETION	GNA11,GNAQ,ACSL4,PLCB3,FFAR1,ACSL3,PLCB1,PLCB2,CD36,GNA14,GNA15
R-HSA-9017802.1	REACTOME	NONCANONICAL ACTIVATION OF NOTCH3	NOTCH3,YBX1,PSEN2,NCSTN,APH1A,APH1B,PSENEN,PSEN1
3214858	REACTOME DATABASE ID RELEASE 74	RMTS METHYLATE HISTONE ARGININES	HIST2H2AC,DNMT3A,H2AFJ,H2AFZ,SMARCD1,H2AFX,PRMT1,H2AFV,SMARCD2,HIST4H4,SMARCE1,ACTL6B,CARM1,WDR5,ACTL6A,HIST2H4A,RPS2,HIST2H2AB,HIST2H4B,HIST1H2AG,HIST1H2AA,HIST1H2AM,HIST1H2AL,HIST1H2AI,HIST1H2AH,SMARCA4,PRMT6,HIST1H2AK,SMARCB1,HIST3H2A,JAK2,SMARCC1,SMARCC2,HIST1H2AE,HIST1H2AD,SMARCD3,HIST1H2AC,HIST1H2AB,HIST1H2AJ,ARID1A,ARID1B,HIST2H3A,PRMT3,SMARCA2,HIST2H3D,PBRM1,HIST2H3C,H2AFB1,HIST1H3J,ARID2…
9614399	REACTOME DATABASE ID RELEASE 74	REGULATION OF LOCALIZATION OF FOXO TRANSCRIPTION FACTORS	FOXO6,YWHAQ,YWHAB,FOXO4,AKT1,SFN,FOXO3,FOXO1,YWHAZ,AKT2,AKT3,YWHAG
R-HSA-264876.2	REACTOME	INSULIN PROCESSING	PCSK2,MYO5A,ERO1LB,KIF5C,SLC30A7,INS,SLC30A6,SLC30A8,ERO1L,SLC30A5,MYRIP,TMEM27,CPE,STX1A,EXOC8,EXOC7,EXOC4,EXOC3,EXOC6,KIF5B,EXOC5,KIF5A,RAB27A,EXOC2,EXOC1,VAMP2,PCSK1
R-HSA-350054.3	REACTOME	NOTCH-HLH TRANSCRIPTION PATHWAY	NOTCH3,NOTCH4,HDAC6,TBL1XR1,MAML3,MAMLD1,HDAC4,HDAC5,NOTCH1,HDAC8,HDAC9,HDAC7,NCOR2,NCOR1,HDAC10,HDAC11,TBL1X,SNW1,NOTCH2,MAML2,MAML1,KAT2B,RBPJ,KAT2A,HDAC2,HDAC1,CREBBP,HDAC3
3642279	REACTOME DATABASE ID RELEASE 74	TGFBR2 MSI FRAMESHIFT MUTANTS IN CANCER	TGFB1,TGFBR2
399997	REACTOME DATABASE ID RELEASE 74	ACETYLCHOLINE REGULATES INSULIN SECRETION	GNA11,CHRM3,GNAQ,MARCKS,PRKCA,PLCB3,PLCB1,PLCB2,GNA14,GNA15
8876725	REACTOME DATABASE ID RELEASE 74	PROTEIN METHYLATION	EEF2KMT,CAMKMT,VCPKMT,RPS2,EEF1A1,N6AMT2,HSPA8,VCP,PRMT3,EEF2,ETFB,METTL10,KIN,METTL22,METTL20,METTL21A
R-HSA-428359.3	REACTOME	INSULIN-LIKE GROWTH FACTOR-2 MRNA BINDING PROTEINS (IGF2BPS IMPS VICKZS) BIND RNA	IGF2BP1,IGF2BP3,IGF2BP2
R-HSA-2408552.2	REACTOME	METHYLATION OF MESEH FOR EXCRETION	INMT
1912420	REACTOME DATABASE ID RELEASE 74	PRE-NOTCH PROCESSING IN GOLGI	ATP2A1,NOTCH3,NOTCH4,ST3GAL4,ST3GAL3,NOTCH2,NOTCH1,SEL1L,LFNG,ST3GAL6,RFNG,TMED2,B4GALT1,MFNG,FURIN,RAB6A,ATP2A3,ATP2A2
R-HSA-2122948.2	REACTOME	ACTIVATED NOTCH1 TRANSMITS SIGNAL TO THE NUCLEUS	MIB2,MIB1,NCSTN,NEURL1,CNTN1,ITCH,DTX4,UBA52,NOTCH1,UBB,UBC,DNER,RPS27A,DTX1,DTX2,ARRB1,DLK1,ARRB2,PSEN2,ADAM10,DLL1,DLL4,APH1A,ADAM17,NEURL1B,APH1B,NUMB,JAG2,PSEN1,PSENEN,JAG1
R-HSA-2404192.2	REACTOME	SIGNALING BY TYPE 1 INSULIN-LIKE GROWTH FACTOR 1 RECEPTOR (IGF1R)	IRS1,PTPN11,FGF20,FGF23,GAB2,FGF22,GAB1,FGF16,IGF1R,NRAS,PDPK1,SOS1,HRAS,FGF19,PIK3R2,FGF18,PIK3R1,FGFR4,PIK3CA,AKT2,TLR9,FGF10,FLT3,PDE3B,THEM4,TRIB3,KLB,FLT3LG,FRS2,IRS2,FGF1,PIK3CB,FGF2,IGF2,CILP,FGF3,IGF1,IRS4,PIK3R4,FGF4,FGF6,FGF7,FGF9,PIK3C3
R-HSA-400042.1	REACTOME	ADRENALINE,NORADRENALINE INHIBITS INSULIN SECRETION	CACNB2,CACNB3,ADCY6,ADCY5,GNG12,GNG11,GNG13,GNB2,GNB1,GNB4,GNB3,GNB5,GNGT1,GNGT2,CACNA1D,CACNA1C,CACNA2D2,GNG3,GNG10,ADRA2C,GNG2,GNG5,ADRA2A,GNG4,GNG7,GNG8,GNAI1,GNAI2
R-HSA-2644606.1	REACTOME	CONSTITUTIVE SIGNALING BY NOTCH1 PEST DOMAIN MUTANTS	MIB2,MIB1,CCNC,NCSTN,NEURL1,MAML3,MAMLD1,HDAC4,UBA52,HDAC5,NOTCH1,HDAC8,HDAC9,HDAC7,CDK8,HEY1,HEY2,CUL1,UBB,UBC,HDAC10,HDAC11,RPS27A,TBL1X,MYC,SNW1,HDAC2,HDAC1,HDAC3,TBL1XR1,HDAC6,NCOR2,NCOR1,RBX1,MAML2,MAML1,KAT2B,SKP1,PSEN2,RBPJ,ADAM10,KAT2A,DLL1,HEYL,DLL4,ADAM17,APH1A,NEURL1B,APH1B,CREBBP,EP300,HES1,HES5,JAG2,PSENEN,PSEN1,JAG1
R-HSA-5218921.3	REACTOME	VEGFR2 MEDIATED CELL PROLIFERATION	PRKCB,KDR,PRKCA,AHCYL1,PRKCZ,ITPR1,ITPR2,ITPR3,NRAS,PDPK1,PLCG1,SPHK1,HRAS,PRKCD,RASA1
2660825	REACTOME DATABASE ID RELEASE 74	SIGNALING BY NOTCH1 T(7;9)(NOTCH1:M1580_K2555) TRANSLOCATION MUTANT	ADAM10,DLL1,DLL4,ADAM17,JAG2,JAG1,NOTCH1
R-HSA-2892247.3	REACTOME	POU5F1 (OCT4), SOX2, NANOG ACTIVATE GENES RELATED TO PROLIFERATION	SOX2,SALL1,SALL4,NANOG,FOXD3,EPHA1,ZIC3,POU5F1,TDGF1,DPPA4,FGF2,STAT3
R-HSA-3656534.1	REACTOME	LOSS OF FUNCTION OF TGFBR1 IN CANCER	SMAD2,SMAD3,TGFB1,TGFBR1,TGFBR2,FKBP1A
R-HSA-422356.4	REACTOME	REGULATION OF INSULIN SECRETION	CACNB2,CACNB3,ADCY8,ADCY6,ADCY5,KCNB1,GNG12,GNG11,GNG13,GCG,KCNS3,GNB2,GNB1,CACNA1A,CHRM3,GNB4,CACNA1E,GNB3,GNB5,STX1A,SNAP25,PRKAR2B,AKAP5,SLC2A1,AHCYL1,SYT5,ADRA2C,MARCKS,ADRA2A,KCNJ11,VAMP2,GNAI1,GNAI2,PRKCA,ACSL4,FFAR1,ACSL3,STXBP1,INS,RAP1A,GLP1R,GNA14,GNA15,KCNG2,GNA11,GNAQ,ABCC8,RAPGEF3,PRKACG,PRKACB,RAPGEF4,GNGT1,SLC2A2,GNGT2,CACNA1D,PRKAR1B,CACNA1C,PRKAR1A,PLCB3,PLCB1,PLCB2,PRKACA,PRKAR2…
R-HSA-381676.2	REACTOME	GLUCAGON-LIKE PEPTIDE-1 (GLP1) REGULATES INSULIN SECRETION	ADCY8,ADCY6,ADCY5,KCNB1,GNG12,GNG11,GNG13,GCG,RAP1A,KCNS3,GLP1R,GNB2,KCNG2,GNB1,GNB4,GNB3,GNB5,PRKAR2B,RAPGEF3,AKAP5,PRKACG,PRKACB,RAPGEF4,GNGT1,GNGT2,PRKAR1B,PRKAR1A,PRKAR2A,PRKACA,ITPR1,ITPR2,ITPR3,KCNC2,GNAS,GNG3,IQGAP1,GNG10,GNG2,GNG5,GNG4,GNG7,GNG8
3232118	REACTOME DATABASE ID RELEASE 74	SUMOYLATION OF TRANSCRIPTION FACTORS	CDKN2A,SP3,MDM2,TP53BP1,FOXL2,MITF,HIC1,PIAS1,SUMO1,UBE2I,SUMO3,SUMO2,PIAS4,PIAS3,TFAP2B,MTA1,TFAP2C,TP53
R-HSA-5334118.1	REACTOME	DNA METHYLATION	HIST2H2AC,DNMT3A,H2AFJ,H2AFZ,H2AFX,H2AFV,HIST2H2BE,DNMT1,HIST4H4,DNMT3B,HIST1H2BN,HIST1H2BM,HIST1H2BO,HIST1H2BJ,HIST1H2BI,HIST1H2BL,HIST1H2BK,HIST2H4A,HIST2H4B,HIST1H2AE,HIST1H2AD,HIST3H2BB,HIST1H2AC,HIST1H2AB,HIST1H2AJ,HIST2H3A,HIST1H2BF,HIST1H2BE,HIST1H2BH,HIST1H2BG,HIST2H3D,HIST1H2BB,HIST2H3C,HIST1H2BA,HIST1H2BD,HIST1H2BC,H2AFB1,HIST1H3J,HIST1H3A,UHRF1,HIST1H3F,HIST1H3G,HIST1H3H,HIST1H3I,HIST1…
R-HSA-1181150.1	REACTOME	SIGNALING BY NODAL	LEFTY2,DRAP1,FOXO3,LEFTY1,CER1,ACVR1B,ACVR1C,DAND5,SMAD4,SMAD2,FOXH1,SMAD3,ACVR2B,GDF1,CFC1,FURIN,ACVR2A,TDGF1,NODAL,PCSK6
3642278	REACTOME DATABASE ID RELEASE 74	LOSS OF FUNCTION OF TGFBR2 IN CANCER	TGFB1,TGFBR1,TGFBR2
R-HSA-5221030.2	REACTOME	OXIDATIVE DEMETHYLATION OF DNA	TDG,TET2,TET1,TET3
5579019	REACTOME DATABASE ID RELEASE 74	DEFECTIVE FMO3 CAUSES TRIMETHYLAMINURIA (TMAU)	FMO3
R-HSA-2644603.2	REACTOME	SIGNALING BY NOTCH1 IN CANCER	MIB2,MIB1,CCNC,NCSTN,NEURL1,MAML3,MAMLD1,HDAC4,UBA52,HDAC5,NOTCH1,HDAC8,HDAC9,HDAC7,CDK8,HEY1,HEY2,CUL1,UBB,UBC,HDAC10,HDAC11,RPS27A,TBL1X,MYC,SNW1,HDAC2,HDAC1,HDAC3,TBL1XR1,HDAC6,NCOR2,NCOR1,RBX1,MAML2,MAML1,KAT2B,SKP1,PSEN2,RBPJ,ADAM10,KAT2A,DLL1,HEYL,DLL4,ADAM17,APH1A,NEURL1B,APH1B,CREBBP,EP300,HES1,HES5,JAG2,PSENEN,PSEN1,JAG1
R-HSA-2979096.1	REACTOME	NOTCH2 ACTIVATION AND TRANSMISSION OF SIGNAL TO THE NUCLEUS	MIB2,RPS27A,MIB1,NCSTN,NEURL1,CNTN1,UBA52,NOTCH2,PSEN2,ADAM10,DLL1,DLL4,APH1A,NEURL1B,APH1B,UBB,MDK,UBC,JAG2,PSENEN,PSEN1,JAG1
R-HSA-2644602.1	REACTOME	SIGNALING BY NOTCH1 PEST DOMAIN MUTANTS IN CANCER	MIB2,MIB1,CCNC,NCSTN,NEURL1,MAML3,MAMLD1,HDAC4,UBA52,HDAC5,NOTCH1,HDAC8,HDAC9,HDAC7,CDK8,HEY1,HEY2,CUL1,UBB,UBC,HDAC10,HDAC11,RPS27A,TBL1X,MYC,SNW1,HDAC2,HDAC1,HDAC3,TBL1XR1,HDAC6,NCOR2,NCOR1,RBX1,MAML2,MAML1,KAT2B,SKP1,PSEN2,RBPJ,ADAM10,KAT2A,DLL1,HEYL,DLL4,ADAM17,APH1A,NEURL1B,APH1B,CREBBP,EP300,HES1,HES5,JAG2,PSENEN,PSEN1,JAG1
434316	REACTOME DATABASE ID RELEASE 74	FATTY ACIDS BOUND TO GPR40 (FFAR1) REGULATE INSULIN SECRETION	GNA11,GNAQ,PLCB3,FFAR1,PLCB1,PLCB2,GNA14,GNA15
R-HSA-9013694.2	REACTOME	SIGNALING BY NOTCH4	PSMA6,PSMA3,PSMA4,PSMA1,PSMA2,NCSTN,PSME3,PSME1,MAML3,PSME2,MAMLD1,PSMD10,UBA52,PSMD12,PSMD11,PSMD14,NOTCH1,PSMD13,PSMB10,HEY1,PSMA7,HEY2,CUL1,PSMB6,PSMB7,PSMB4,UBB,YWHAZ,PSMB5,PSMB2,PSMB3,UBC,PSMB1,PSMF1,SHFM1,PSMB8,RPS27A,PSMB9,FLT4,PSMC5,PSMC6,PSMC3,PSMC4,PSMC1,PSMC2,SNW1,ACTA2,NOTCH4,SMAD3,AKT1,RBX1,NOTCH2,MAML2,MAML1,KAT2B,PSMD8,SKP1,PSEN2,RBPJ,ADAM10,KAT2A,PSMD9,PSMD6,DLL4,PSMD7,APH1A,PSMD4…
R-HSA-1912399.2	REACTOME	PRE-NOTCH PROCESSING IN THE ENDOPLASMIC RETICULUM	NOTCH3,NOTCH4,POGLUT1,POFUT1,NOTCH2,NOTCH1
R-HSA-2894858.1	REACTOME	SIGNALING BY NOTCH1 HD+PEST DOMAIN MUTANTS IN CANCER	MIB2,MIB1,CCNC,NCSTN,NEURL1,MAML3,MAMLD1,HDAC4,UBA52,HDAC5,NOTCH1,HDAC8,HDAC9,HDAC7,CDK8,HEY1,HEY2,CUL1,UBB,UBC,HDAC10,HDAC11,RPS27A,TBL1X,MYC,SNW1,HDAC2,HDAC1,HDAC3,TBL1XR1,HDAC6,NCOR2,NCOR1,RBX1,MAML2,MAML1,KAT2B,SKP1,PSEN2,RBPJ,ADAM10,KAT2A,DLL1,HEYL,DLL4,ADAM17,APH1A,NEURL1B,APH1B,CREBBP,EP300,HES1,HES5,JAG2,PSENEN,PSEN1,JAG1
GO:0036369	GOBP	TRANSCRIPTION FACTOR CATABOLIC PROCESS	MDM2,TAF1
GO:0098728	GOBP	GERMLINE STEM CELL ASYMMETRIC DIVISION	ING2
GO:0060272	GOBP	EMBRYONIC SKELETAL JOINT MORPHOGENESIS	NOG,CTNNB1,OSR1,OSR2,COL2A1
GO:0072199	GOBP	REGULATION OF MESENCHYMAL CELL PROLIFERATION INVOLVED IN URETER DEVELOPMENT	SHH,BMP4
GO:1902037	GOBP	NEGATIVE REGULATION OF HEMATOPOIETIC STEM CELL DIFFERENTIATION	N4BP2L2
GO:0048568	GOBP	EMBRYONIC ORGAN DEVELOPMENT	LRP6,STIL,COBL,ALX1,PDGFB,MESP1,SOX17,WNT16,HOXA3,FOLR1,HOXA1,RBPMS2,NEUROD1,BBS7,SOX11,BBS5,HOXB9,BBS4,HOXB3,PROX1,PBX3,HOXC4,PBX2,HOXC9,PBX4,SALL1,GCM1,CCDC103,PBX1,WNT7B,RBPJ,ASCL2,PKD1,APELA,CASP8,HEY1,SOX15,VEGFA,HEY2,HOXD4,HOXD9,ZNF568,ACVR1,GDNF,E2F7,E2F8,EOMES,PLK4,ESRRB,IGF2,TFEB,BMP7,SOD1,BMP5,HAND1,FGFR2,TGFB1,PAX2,EFEMP1,IRX5,SMO,NPHP3,CTNNB1,ATF4,AHI1,TWIST1,STRA6,SETDB2,CITED2,CXCL8…
GO:0010837	GOBP	REGULATION OF KERATINOCYTE PROLIFERATION	ZFP36L1,SNAI2,CDH3,PTPRK,FGF10,REG3A,CRNN,STXBP4,REG3G,AREG,VDR,TGM1,MDK,EPB41L4B,PRKD1,SRSF6,TLR4,KLF9,FGF7,NOTCH2,MED1,CASK,FGFR2
GO:0008593	GOBP	REGULATION OF NOTCH SIGNALING PATHWAY	ARRB1,WWP2,SREBF2,YTHDF2,NOV,JAG1,EP300,GATA5,JAG2,C8orf4,MAML3,MAGEA1,NOS3,ZBTB7A,POGLUT1,CHAC1,YJEFN3,LFNG,STAT3,FAM129B,FBXW7,MESP1,ITGB1BP1,METTL3,CREBBP,YAP1,ROBO2,GALNT11,NRARP,EPN2,ROBO1,NOTCH3,RITA1,EGFL7,NOTCH1,ARRDC1,BMP2K,NOTCH4,IL6ST,LLGL1,LLGL2,POFUT1,SRC,NOTCH2NL,RFNG,ELF3,ENHO,TSPAN5,DLL1,BEND6,C3orf17,TSPEAR,NOD2,SYNJ2BP,EGFR,DLK1,DLK2,MFNG,TSPAN15,TSPAN14,NEURL1,AAK1,AKT1,EGF,DTX…
GO:0035054	GOBP	EMBRYONIC HEART TUBE ANTERIOR/POSTERIOR PATTERN SPECIFICATION	GATA4,BMP2
GO:0035574	GOBP	HISTONE H4-K20 DEMETHYLATION	PHF8,KDM7A
GO:0060768	GOBP	REGULATION OF EPITHELIAL CELL PROLIFERATION INVOLVED IN PROSTATE GLAND DEVELOPMENT	WDR77,NKX3-1
GO:0019377	GOBP	GLYCOLIPID CATABOLIC PROCESS	GLA,NEU3,HEXB,FUCA1,HEXA,NAGA,GBA2,NEU2,GALC,NEU4,GM2A,NEU1,GBA
GO:0007228	GOBP	POSITIVE REGULATION OF HH TARGET TRANSCRIPTION FACTOR ACTIVITY	STK36,SHH,SMO
GO:0021534	GOBP	CELL PROLIFERATION IN HINDBRAIN	RORA,ATF5,SHH
GO:0060045	GOBP	POSITIVE REGULATION OF CARDIAC MUSCLE CELL PROLIFERATION	BMP10,GLI1,TBX20,FGF2,ZFPM2,TGFBR3,ERBB4,TBX2,PIM1,MEF2C,NOTCH1,RBPJ,FGFR2,BMPR1A
GO:0032868	GOBP	RESPONSE TO INSULIN	GHRHR,PLA2G1B,AKT2,ATP6V0A2,ATP6V1C1,ATP6V1C2,ATP6V0A1,C2CD5,SLC2A4,TCIRG1,LPIN1,KHK,LPIN2,ATP6V0B,LPIN3,TBC1D4,ATP6V1B2,SOS1,RAB13,ZNF106,RPS6KB1,IRS1,VIMP,ATP6V1G3,CAPN10,RAB12,ATP6V0D1,IRS2,GPLD1,GRB7,VAMP2,ATP6V0E1,AP3S1,PDK4,PDK2,BAIAP2,ATP6V0A4,ATP6AP1,TLDC1,PIK3R2,RAB8A,PIK3R1,RAB8B,ATP6V0C,SLC27A1,ATP6V0E2,PKLR,GRB2,OTOP1,PHIP,FOXO3,INS,CITED1,SIRT1,KAT2B,NAMPT,ATP6V1F,PRKCI,CEACAM1,FOXC2…
GO:0072497	GOBP	MESENCHYMAL STEM CELL DIFFERENTIATION	FZD1,WNT3
GO:0008358	GOBP	MATERNAL DETERMINATION OF ANTERIOR/POSTERIOR AXIS, EMBRYO	TDRD5,WDR77,PLD6
GO:0051574	GOBP	POSITIVE REGULATION OF HISTONE H3-K9 METHYLATION	RIF1,ZNF304,JARID2,PRDM12,SIRT1,MYB,HIST1H1B
GO:0097150	GOBP	NEURONAL STEM CELL POPULATION MAINTENANCE	SRRT,HES5,DLL1,PROX1,HES1,CDH2,SOX2,MMP24,NOTCH1,JAG1,REST
GO:0070901	GOBP	MITOCHONDRIAL TRNA METHYLATION	TRMT5,TRMT61B,TRMT10C,KIAA0391,HSD17B10
GO:0071838	GOBP	CELL PROLIFERATION IN BONE MARROW	ACE
GO:1905564	GOBP	POSITIVE REGULATION OF VASCULAR ENDOTHELIAL CELL PROLIFERATION	SP1,AKT3,ITGA4,APLN,SIRT6,FGF2,PDPK1,MDK,IGF2,HMGB1,ADAM17,PLCG1,FGFR1
GO:0014855	GOBP	STRIATED MUSCLE CELL PROLIFERATION	BMP10,C3orf58,TGFB2,NDRG4,MEGF10,TGFBR3
GO:0046006	GOBP	REGULATION OF ACTIVATED T CELL PROLIFERATION	PYCARD,PDCD1LG2,IL2,IL23A,FOXP3,LGALS9,RPS3,TMIGD2,IDO1,CD274,HMGB1,PRKAR1A,SCRIB,FADD,TNFSF9,HHLA2,CRTAM,PRNP,RIPK3,AGER,IGFBP2,IL18,BTN2A2,IGF2,IL23R,IGF1,IL12RB1,IL27RA,IL12B,CLC,ICOSLG,RC3H1
GO:2000736	GOBP	REGULATION OF STEM CELL DIFFERENTIATION	PSMD4,PSMD5,PSMD2,PSMD3,HOXB4,YTHDF2,PSMD1,GATA3,JAG1,LMO1,NKX2-5,GATA1,GATA4,PSMB11,LMO2,PUS7,PSMB10,PSME3,PSME4,PSME1,PSME2,LDB1,TAL1,NUDT21,PSMF1,YAP1,H1FOO,SOX9,HES5,HNRNPU,SOX5,KMT2A,SP7,PTN,PSMA5,PSMA6,PSMA3,PSMA4,PSMA1,PSMA2,PSMA7,ITCH,GDNF,PSMA8,PSMB6,PSMB7,PSMB4,ESRRB,PSMB5,PSMB2,PSMB3,PSMB1,PSMB8,RUNX1,PSMB9,PSMC5,PSMC6,PSMC3,PSMC4,PSMC1,PSMC2,SEMA3C,ABL1,BMPR1A,SOX6,TBX5,METTL3,RBM24,T…
GO:2000606	GOBP	REGULATION OF CELL PROLIFERATION INVOLVED IN MESONEPHROS DEVELOPMENT	GATA3
GO:0043045	GOBP	DNA METHYLATION INVOLVED IN EMBRYO DEVELOPMENT	TET3,ZFP57,PICK1,DPPA3,C2orf61
GO:0051090	GOBP	REGULATION OF DNA-BINDING TRANSCRIPTION FACTOR ACTIVITY	CYLD,CARD8,PLA2G1B,COPS5,CD36,NPM1,LRP8,TRIM25,BUD31,LRP6,MAP3K10,MAP3K13,BTRC,TLR4,EDA2R,RPS6KA4,CHP1,DDIT3,RPS6KA5,MAPK10,TRIM13,MBTPS2,EDN1,RBCK1,RIPK2,UBA52,CLOCK,SPHK1,GAS6,TRAF2,TRAF1,TIRAP,CLU,NEUROD1,PEX14,NEUROD2,TRAF3,IL1B,TRAF6,TRAF5,TLR9,TLR6,CMKLR1,SIGIRR,ARHGEF5,PROX1,NOD2,HMOX1,TCEAL7,T,FAF1,RPS3,PKHD1,JUP,MAPK1,MAD2L2,S100A12,TRIML2,MAPK3,TRIML1,SIRT1,DAB2IP,PKD1,PSMA6,HCK,HIPK2,C…
GO:1900078	GOBP	POSITIVE REGULATION OF CELLULAR RESPONSE TO INSULIN STIMULUS	SORBS1,SORL1,SNX5,ZBTB7B,IRS1,PTPN11,IGF2,INS,FAM132A,FAM132B,SIRT1,PRKCZ,GKAP1,ECHDC3
GO:1905437	GOBP	POSITIVE REGULATION OF HISTONE H3-K4 TRIMETHYLATION	PRDM9,KMT2E
GO:2000564	GOBP	REGULATION OF CD8-POSITIVE, ALPHA-BETA T CELL PROLIFERATION	PTPN22,XCL1,HLA-A,SH3RF1,IRF1,HLA-E,C10orf54,MAPK8IP1
GO:0035573	GOBP	N-TERMINAL PEPTIDYL-SERINE TRIMETHYLATION	NTMT1
GO:0006482	GOBP	PROTEIN DEMETHYLATION	HR,KDM4A,KDM1A,KDM1B,KDM4C,KDM4D,C14orf169,KDM2A,KDM2B,KDM7A,KDM5D,PPME1,KDM4B,KDM4E,MINA,KDM8,KDM5A,KDM5B,PHF2,KDM5C,JMJD6,PHF8,KDM6B,JMJD1C,ALKBH4,KDM3A,KDM3B
GO:0008283	GOBP	CELL PROLIFERATION	OGFOD1,FGF4,DLG1,BMP2,YTHDF2,LRP6,PITX2,CD180,NUMB,USPL1,PCM1,ANGPT4,C6orf89,MECOM,RACGAP1,OR51E2,RPS6KA1,MAP4K1,BMP4,KCTD13,PDK1,EMP2,POLR3G,PAFAH1B1,WNT16,CLU,TGFBR3,YAP1,EDNRA,TMEM14B,PROK2,SOX11,YPEL5,SOX5,NPR3,BRAT1,GSTP1,STC1,EGR1,HMOX1,PDS5B,KIF14,GRHL2,CD19,TRNP1,WNT7B,ZNF324,WNT7A,BMPER,CEACAM1,ABCB1,CD40,SLC39A5,CER1,SERPINB1,CD40LG,F2RL1,DLX5,LILRB1,CDC25C,GAPT,FGFR2,PPARD,CDH13,FAP,TN…
GO:0048146	GOBP	POSITIVE REGULATION OF FIBROBLAST PROLIFERATION	PLA2G1B,MYC,CDKN1A,PDGFC,AQP1,WNT5A,EREG,CDK4,FN1,BMI1,AGT,E2F1,CD74,PDGFA,PDGFRA,CDK6,SPHK1,PDGFB,GAS6,S100A6,LIG4,IGF1,NDUFS4,MIF,DDR2,WNT1,DHX9,WNT2
GO:2000471	GOBP	REGULATION OF HEMATOPOIETIC STEM CELL MIGRATION	CCR2,PTPRC
GO:0072135	GOBP	KIDNEY MESENCHYMAL CELL PROLIFERATION	STAT1,SHH
GO:0036445	GOBP	NEURONAL STEM CELL DIVISION	DCT,SOX5,TEAD3,DOCK7,FGF13,RAB10,NUMBL,NUMB,ARHGEF2,AKNA,FGFR2
GO:0002053	GOBP	POSITIVE REGULATION OF MESENCHYMAL CELL PROLIFERATION	TBX1,LRP5,PDGFA,SOX9,MYC,VEGFA,CHRD,STAT1,SHH,TGFBR2,FGFR2
GO:0110022	GOBP	REGULATION OF CARDIAC MUSCLE MYOBLAST PROLIFERATION	MEIS2,ATF2,GATA6
GO:0035115	GOBP	EMBRYONIC FORELIMB MORPHOGENESIS	ZNF358,NIPBL,TBX3,OSR1,OSR2,TBX5,TFAP2A,CACNA1C,WNT7A
GO:2000035	GOBP	REGULATION OF STEM CELL DIVISION	ESRRB,CDK2AP2,PRDM15,EVI2B,SFRP2,MLLT3,NCOA3
GO:0048617	GOBP	EMBRYONIC FOREGUT MORPHOGENESIS	GATA4,SOX17
GO:0018016	GOBP	N-TERMINAL PEPTIDYL-PROLINE DIMETHYLATION	NTMT1
GO:1900145	GOBP	REGULATION OF NODAL SIGNALING PATHWAY INVOLVED IN DETERMINATION OF LEFT/RIGHT ASYMMETRY	DAND5,CER1,SHH,NODAL,SMAD2
GO:0034968	GOBP	HISTONE LYSINE METHYLATION	DYDC2,DYDC1,CHD5,EHMT2,SETD5,PRDM5,SETD3,SETMAR,SETD6,N6AMT1,KMT2D,KMT2C,WDR61,KMT2B,ASH2L,CXXC1,SETDB1,SETDB2,DPY30,BEND3,PRDM9,WDR5,SMYD1,PAXIP1,EZH2,RBBP5,PAGR1,SETD2,SUV420H2,PRDM7,SUV420H1,KMT2A,ZNF335,SUV39H2,SUV39H1,SETD1A,TET2,CTR9,TET3,OGT,KDM6A,DOT1L,ASH1L,TRMT112,WDR82,SMYD2,SMYD3,SETD1B,WDR5B
GO:0010624	GOBP	REGULATION OF SCHWANN CELL PROLIFERATION	CERS2,SKI,RNF10,DICER1
GO:0050796	GOBP	REGULATION OF INSULIN SECRETION	CCL5,AACS,KCNA5,CACNA1D,TCF7L2,ISL1,HADH,ENSA,MYRIP,IRS1,CAPN10,IRS2,RFX3,GPLD1,HLA-DRB1,HNF4A,RFX6,STX4,CLOCK,GIP,SLC2A1,EPHA5,EFNA5,NEUROD1,IL1B,SLC2A2,NR1D1,ANO1,C2CD2L,DPP4,BLK,LRP5,KCNS3,SLC30A8,RAP1A,TRPM4,GCG,ABCC8,G6PC2,SYT7,ARNTL,RBP4,SNAP25,TRH,PLA2G6,MIDN,GHRL,SSTR5,PIM3,FAM3D,IFNG,MTNR1B,CHGA,SFRP1,ARL2,KCNJ11,KCNB1,SIRT4,NR1H4,PER2,CACNA2D2,ADRA2C,GIPR,ADRA2A,NOV,RAPGEF4,INHBB,SLC25A…
GO:0060767	GOBP	EPITHELIAL CELL PROLIFERATION INVOLVED IN PROSTATE GLAND DEVELOPMENT	SOX9
GO:1905474	GOBP	CANONICAL WNT SIGNALING PATHWAY INVOLVED IN STEM CELL PROLIFERATION	WNT3
GO:0051569	GOBP	REGULATION OF HISTONE H3-K4 METHYLATION	H2AFY,SMAD4,KDM1A,DNMT3B,AUTS2,PIH1D1,KMT2E,DNMT1,PRDM9,BCOR,KMT2A,CTCFL,WDR5,ZNF335,CTNNB1,BRCA1,PAXIP1,WDR61,MYB,CTR9,SNW1
GO:1902464	GOBP	REGULATION OF HISTONE H3-K27 TRIMETHYLATION	ZNF304
GO:0031061	GOBP	NEGATIVE REGULATION OF HISTONE METHYLATION	H2AFY,MTF2,KDM1A,DNMT3B,PIH1D1,PHF1,DNMT1,BCOR,WDR5,JARID2,SMARCB1,BRCA1,CXorf67,SUPT6H
GO:1901382	GOBP	REGULATION OF CHORIONIC TROPHOBLAST CELL PROLIFERATION	BOK,INSL4,ACVR1C,NODAL
GO:0035360	GOBP	POSITIVE REGULATION OF PEROXISOME PROLIFERATOR ACTIVATED RECEPTOR SIGNALING PATHWAY	LMO3,CITED2,GPS2,ASXL2,PTGIS
GO:0048619	GOBP	EMBRYONIC HINDGUT MORPHOGENESIS	DACT1
GO:0051092	GOBP	POSITIVE REGULATION OF NF-KAPPAB TRANSCRIPTION FACTOR ACTIVITY	PLA2G1B,CD36,NPM1,TRIM25,IL18R1,MAP3K13,PRDX3,CX3CL1,TERF2IP,TLR4,IL18RAP,ZBTB7A,EDA2R,RPS6KA4,ADAM8,RPS6KA5,TRIM13,NLRP3,CARD16,RBCK1,CARD14,CARD11,RIPK2,UBA52,CLOCK,FLOT2,SPHK1,RIPK3,TRAF2,TRAF1,TIRAP,CLU,IL1B,TRAF6,TRAF5,LTF,RTKN2,TLR9,TLR6,MALT1,DHX33,SLCO3A1,NOD2,RPS3,INS,S100A12,TRIML2,TRIML1,TFRC,NFKB1,PSMA6,CAV1,PRKCI,PRKCH,CD40,CHUK,CD40LG,RAB7B,PRKD1,DDRGK1,TRIM8,FLOT1,TRIM6,RNF31,RPS27…
GO:0060517	GOBP	EPITHELIAL CELL PROLIFERATION INVOLVED IN PROSTATIC BUD ELONGATION	SOX9
GO:0048563	GOBP	POST-EMBRYONIC ANIMAL ORGAN MORPHOGENESIS	MFAP2,EFEMP1,FBN1
GO:0048866	GOBP	STEM CELL FATE SPECIFICATION	SOX9,GSC
GO:0045820	GOBP	NEGATIVE REGULATION OF GLYCOLYTIC PROCESS	NCOR1,CBFA2T3,HDAC4,PFKFB1,TIGAR,ACTN3,PPARA,FBP1,NUPR1
GO:1901537	GOBP	POSITIVE REGULATION OF DNA DEMETHYLATION	OTUD4,USP7,TOX,C2orf61,USP9X
GO:0050671	GOBP	POSITIVE REGULATION OF LYMPHOCYTE PROLIFERATION	CCL5,CD86,CD80,ZP3,PTPN22,HMGB1,IRS2,GPR183,ZP4,JAK3,IL7,CD6,CD209,TIRAP,CLCF1,IL1B,SHH,TLR9,RPS3,IL1A,CCL19,ZNF335,VAV3,TFRC,CD40,CHRNB2,CD40LG,LEP,IGF2,AIF1,MIF,IL12B,CD81,ANXA1,SYK,TNFRSF4,IL21,NCK2,CD55,FADD,CD3E,CD74,HHLA2,HLA-DPA1,CLECL1,SLC7A1,HLA-DMB,HLA-DPB1,IGFBP2,RASAL3,CD276,IL23R,TNFSF13B,PNP,IL27RA,TGFBR2,ICOSLG,IL6ST,EBI3,PYCARD,TNFRSF13C,VCAM1,IL2,PDCD1LG2,IL23A,IL4,CD70,LGALS9,FG…
GO:1905322	GOBP	POSITIVE REGULATION OF MESENCHYMAL STEM CELL MIGRATION	FBXO5
GO:0034770	GOBP	HISTONE H4-K20 METHYLATION	SUV420H2,SUV420H1,BEND3
GO:0021831	GOBP	EMBRYONIC OLFACTORY BULB INTERNEURON PRECURSOR MIGRATION	SLIT1,SLIT3,SLIT2
GO:0001892	GOBP	EMBRYONIC PLACENTA DEVELOPMENT	CASP8,HEY1,SOX15,HEY2,PKD2,PDGFB,ZNF568,E2F7,E2F8,EOMES,PLK4,ESRRB,IGF2,TFEB,BMP7,GCM1,BMP5,WNT7B,HAND1,RBPJ,ASCL2,PKD1,FGFR2
GO:0060971	GOBP	EMBRYONIC HEART TUBE LEFT/RIGHT PATTERN FORMATION	CITED2,MEGF8
GO:0006479	GOBP	PROTEIN METHYLATION	SIRT7,CARM1,PRDM4,EHMT2,PRDM5,EHMT1,KMT2D,KMT2C,WDR61,KMT2B,ASH2L,ICMT,PRMT1,DPY30,SETD7,PRDM9,SMYD1,WDR5,PRMT7,PAXIP1,EZH2,RBBP5,FAM98A,SETD2,NSD1,SUV420H2,SUV420H1,N6AMT2,KMT2A,ZNF335,SETD4,SUV39H2,NDUFAF7,SUV39H1,FAM86C1,METTL11B,METTL12,METTL10,METTL21A,METTL18,PRMT8,TET2,METTL22,METTL21B,METTL21C,EEF2KMT,TET3,OGT,KDM6A,DOT1L,ASH1L,WDR82,SMYD2,SMYD3,SETD1B,WDR5B,CAMKMT,PRDM14,FAM173B,FAM173A,…
GO:1904692	GOBP	POSITIVE REGULATION OF TYPE B PANCREATIC CELL PROLIFERATION	PTPRN
GO:0044381	GOBP	GLUCOSE IMPORT IN RESPONSE TO INSULIN STIMULUS	ZDHHC7,TUSC5,SLC2A4
GO:0048660	GOBP	REGULATION OF SMOOTH MUSCLE CELL PROLIFERATION	CDH13,CCL5,IFNG,JUN,TCF7L2,GJA1,TGFB3,IL10,ADIPOQ,P2RY6,CX3CL1,IGFBP3,CDKN1B,FOXP1,CTNNB1,GPER1,FOXJ2,LDLRAP1,MMP2,TRIB1,APOD,ELANE,BMP4,ADAMTS1,EDN1,BMPR1A,XRCC5,PRKG1,PDGFB,CNN1,FGF2,IGFBP5,DNMT1,RBPMS2,HTR1B,SOD2,VIP,PRKDC,TNF,FGF9,HES5,WISP1,CDKN1A,HMOX1,APLN,ID2,IL12A,OGN,IL6R,TNFAIP3,XRCC6,IL6,AKT1,EREG,SERPINF2,MFN2,MEF2C,MEF2D,MMP9,ERN1,PDGFRB,PTGIR,IL18,ELN,PTEN,NR4A3,PHB,PDCD4,NOX1,AIF1…
GO:0033599	GOBP	REGULATION OF MAMMARY GLAND EPITHELIAL CELL PROLIFERATION	ZNF703,BRCA2,GPX1,DEAF1,GATA3,ROBO1,RREB1,RTN4
GO:0003264	GOBP	REGULATION OF CARDIOBLAST PROLIFERATION	PIM1,HAND2
GO:0009792	GOBP	EMBRYO DEVELOPMENT ENDING IN BIRTH OR EGG HATCHING	WNT11,SULF1,BMP2,LRP2,ISL1,HOXB4,LRP6,GATA3,ZP3,NKX2-5,FOXB1,STIL,COBL,ALX1,BRCA1,DACT1,BMP4,LFNG,FOXI1,PDGFB,MESP2,TCOF1,MESP1,HOXA3,FOLR1,HOXA1,SCEL,CRB2,NR5A2,USP22,WNT8A,VANGL2,ZPR1,FGFR1,SOX11,HOXB9,HOXD3,BBS4,SOX9,HOXB3,ZNF358,HES5,KBTBD8,PROX1,LMO4,HOPX,RICTOR,OSR2,T,NOLC1,COL2A1,GRHL3,FOXF1,GRHL2,TBX19,TBX18,HOXC4,HORMAD1,HOXC9,ATP6AP2,GCM1,DVL1,FOXD3,TET1,WNT7B,RBPJ,SEMA4C,ASCL2,PKD1,STO…
GO:0070475	GOBP	RRNA BASE METHYLATION	EMG1,NSUN5,METTL15,FDXACB1,WBSCR22,METTL16,TRMT112,NOP2
GO:0072203	GOBP	CELL PROLIFERATION INVOLVED IN METANEPHROS DEVELOPMENT	PDGFRB,OSR1,STAT1,SHH
GO:0018026	GOBP	PEPTIDYL-LYSINE MONOMETHYLATION	SETD4,SETD8,SETD6,METTL12,SETD2,METTL10,SMYD2,SETD3,SETD7,EHMT1
GO:0035166	GOBP	POST-EMBRYONIC HEMOPOIESIS	KLF4
GO:0032817	GOBP	REGULATION OF NATURAL KILLER CELL PROLIFERATION	PTPN22,IL23R,IL23A,HLA-E,LEP,IL18,IL12B
GO:0007219	GOBP	NOTCH SIGNALING PATHWAY	BMP2,HES3,JAG1,DTX2,EP300,DTX3,JAG2,MAML3,APH1A,SNAI1,APH1B,SNAI2,PSENEN,GMDS,MDK,CREBBP,GALNT11,NRARP,NOTCH2,ADAM17,NOTCH3,NOTCH1,HEYL,NOTCH4,PSEN1,HOXD3,POFUT1,HES5,MYC,DTX3L,DLL1,ASCL1,FCER2,DLGAP5,TRAF7,DTX4,NCSTN,PLXND1,DTX1,PBX1,PSEN2,RBPJ,KAT2B,NLE1,HEY1,SORBS2,HEY2,DLL4,MAML2,MAML1,HES1,ITCH,YBX1,WWC1,ZNF423,SUSD5,ADAM10,STAT1,MIB1,SNW1
GO:0050674	GOBP	UROTHELIAL CELL PROLIFERATION	FGF10
GO:0032776	GOBP	DNA METHYLATION ON CYTOSINE	DNMT3L
GO:1901535	GOBP	REGULATION OF DNA DEMETHYLATION	OTUD4,USP7,TOX,DPPA3,C2orf61,USP9X
GO:1990314	GOBP	CELLULAR RESPONSE TO INSULIN-LIKE GROWTH FACTOR STIMULUS	SLC25A33,SYAP1
GO:0018022	GOBP	PEPTIDYL-LYSINE METHYLATION	DYDC2,DYDC1,CHD5,EHMT2,SETD5,PRDM5,SETD3,EHMT1,SETD8,SETMAR,SETD6,N6AMT1,KMT2D,KMT2C,WDR61,KMT2B,ASH2L,CXXC1,SETDB1,SETDB2,METTL20,DPY30,BEND3,SETD7,PRDM9,WDR5,SMYD1,PAXIP1,EZH2,RBBP5,PAGR1,SETD2,SUV420H2,VCPKMT,PRDM7,SUV420H1,N6AMT2,KMT2A,ZNF335,SETD4,SUV39H2,SUV39H1,METTL12,SETD1A,METTL10,METTL21A,TET2,METTL21B,METTL21C,CTR9,EEF2KMT,TET3,OGT,KDM6A,DOT1L,ASH1L,TRMT112,WDR82,SMYD2,SMYD3,SETD1B,WD…
GO:2000647	GOBP	NEGATIVE REGULATION OF STEM CELL PROLIFERATION	KDF1,NF1,PTN,FBLN1
GO:0032259	GOBP	METHYLATION	TDRD5,CARM1,METTL5,TRMT10C,FTSJ2,WBSCR22,ICMT,PRMT1,METTL2B,METTL2A,INMT,TFB2M,HNMT,SETD7,SMYD1,TDRKH,DDX4,ASZ1,PRMT7,FKBP6,TDRD9,TDRD1,TDRD12,MAT1A,ZFP57,PIWIL4,MEPCE,MAT2B,NSD1,SUV420H2,MAT2A,SUV420H1,ZNF335,N6AMT2,SETD4,LARP7,FAM86C1,METTL11B,METTL12,METTL21A,METTL10,METTL18,PRMT8,METTL22,METTL21B,METTL21C,EEF2KMT,TPMT,DNMT3L,DNMT3B,DNMT3A,COMT,NSUN4,NSUN6,TARBP1,C2orf61,FBL,FBLL1,EMG1,PRMT5,M…
GO:0043985	GOBP	HISTONE H4-R3 METHYLATION	COPRS,PRMT5,PRMT1,PRDM4
GO:1905643	GOBP	POSITIVE REGULATION OF DNA METHYLATION	DNMT3L,WT1,MYC,MECP2
GO:0071863	GOBP	REGULATION OF CELL PROLIFERATION IN BONE MARROW	MAP3K3,HMGA2,LEF1,FGFR2
GO:0060900	GOBP	EMBRYONIC CAMERA-TYPE EYE FORMATION	STRA6,WNT5A,PROX1,PAX2,TFAP2A,WNT16,SOX11,PHACTR4,TWIST1
GO:0070445	GOBP	REGULATION OF OLIGODENDROCYTE PROGENITOR PROLIFERATION	LRP2,SIRT2,PTPRZ1
GO:0036216	GOBP	CELLULAR RESPONSE TO STEM CELL FACTOR STIMULUS	KIT,FER
GO:2000345	GOBP	REGULATION OF HEPATOCYTE PROLIFERATION	CEACAM1,FBXW7,HPN,PTN,XBP1,MDK
GO:1900109	GOBP	REGULATION OF HISTONE H3-K9 DIMETHYLATION	SMARCB1,PRDM12,PIH1D1
GO:1990401	GOBP	EMBRYONIC LUNG DEVELOPMENT	PDGFA,TBX4
GO:1990969	GOBP	MODULATION BY HOST OF VIRAL RNA-BINDING TRANSCRIPTION FACTOR ACTIVITY	NUCKS1
GO:0035880	GOBP	EMBRYONIC NAIL PLATE MORPHOGENESIS	MSX1
GO:0042994	GOBP	CYTOPLASMIC SEQUESTERING OF TRANSCRIPTION FACTOR	TMSB4X,NFKBIA,PKD2,IL10,NFKBIE,FAF1,G3BP2,NFKBIB,MDFI,SUFU,KEAP1,CCDC22,PSMD10,TONSL,PKD1
GO:0051567	GOBP	HISTONE H3-K9 METHYLATION	PRDM9,SUV39H2,SUV39H1,SETDB1,SETDB2,BEND3,PRDM5
GO:1901143	GOBP	INSULIN CATABOLIC PROCESS	IDE,CEACAM1,CELA2A
GO:0061085	GOBP	REGULATION OF HISTONE H3-K27 METHYLATION	H2AFY,MTF2,PHF19,ZNF304,OGT,CXorf67,SUPT6H,PHF1
GO:0019918	GOBP	PEPTIDYL-ARGININE METHYLATION, TO SYMMETRICAL-DIMETHYL ARGININE	NDUFAF7
GO:0090095	GOBP	REGULATION OF METANEPHRIC CAP MESENCHYMAL CELL PROLIFERATION	MYC
GO:0097676	GOBP	HISTONE H3-K36 DIMETHYLATION	PRDM9,SETMAR,SETD2,ASH1L
GO:0042078	GOBP	GERM-LINE STEM CELL DIVISION	ING2
GO:0120049	GOBP	SNRNA (ADENINE-N6)-METHYLATION	METTL16,METTL4
GO:2001013	GOBP	EPITHELIAL CELL PROLIFERATION INVOLVED IN RENAL TUBULE MORPHOGENESIS	MEF2C,MTSS1
GO:0043568	GOBP	POSITIVE REGULATION OF INSULIN-LIKE GROWTH FACTOR RECEPTOR SIGNALING PATHWAY	GHRHR,KIAA1161,CDH3,IGF1,GHRH,GH1,WNT1,PHIP
GO:2001255	GOBP	POSITIVE REGULATION OF HISTONE H3-K36 TRIMETHYLATION	PRDM9,WHSC1L1,BRD4
GO:0110024	GOBP	POSITIVE REGULATION OF CARDIAC MUSCLE MYOBLAST PROLIFERATION	MEIS2,ATF2,GATA6
GO:0070663	GOBP	REGULATION OF LEUKOCYTE PROLIFERATION	CCL5,CD86,CD80,IHH,OCSTAMP,ZP3,PTPN22,HMGB1,IRS2,SH3RF1,GPR183,TNFSF8,HLA-DRB1,ZP4,BMP4,CRTAM,PRNP,JAK3,BST2,IL7,RIPK3,CD6,CD209,ARG1,TIRAP,GREM1,CLCF1,IL1B,IRF1,CSF1,SHH,TLR9,CEBPB,GLMN,SOX11,IL5RA,GSTP1,FOXP3,PLA2G2F,RPS3,PLA2G2D,IL1A,MAPK1,BLK,CCL19,CSF1R,ZNF335,MAPK3,DLG5,VAV3,TFRC,ENPP3,SPN,HHEX,CD40,CHRNB2,CD40LG,LEP,ATM,TWSG1,IGF2,AIF1,PTK2,FCGR2B,LILRB1,MIF,IL12B,CD81,IL10,ANXA1,SYK,TNFRS…
GO:0048611	GOBP	EMBRYONIC ECTODERMAL DIGESTIVE TRACT DEVELOPMENT	FOXF1
GO:0032792	GOBP	NEGATIVE REGULATION OF CREB TRANSCRIPTION FACTOR ACTIVITY	ADGRG3,FOXP3,DDIT3,SIK1,EIF2AK4
GO:0042098	GOBP	T CELL PROLIFERATION	TNFSF14,CRTAM,BTN3A1,ELF4,CTPS1,TNFSF18,TNFRSF4,RASGRP1,PPP3CB,MSN,LILRB1,DOCK8,PIK3CG,CADM1,LMBR1L,SLC11A1
GO:0035116	GOBP	EMBRYONIC HINDLIMB MORPHOGENESIS	AFF3,TBX4,RARG,OSR1,OSR2,WNT7A
GO:1900076	GOBP	REGULATION OF CELLULAR RESPONSE TO INSULIN STIMULUS	SORBS1,FUT7,SNX5,MZB1,SIK2,PRKCQ,TSC2,PID1,RPS6KB1,IRS1,ATP2B1,INS,GRB7,FAM132A,GPLD1,FAM132B,TSC1,SIRT1,AHSG,SOCS1,TNS2,SORL1,OGT,PTPRE,INPP5K,ZBTB7B,PRKCD,NCK1,APPL2,VWA2,PTPN11,IGF2,KANK1,ENPP1,IL1B,GRB14,GRB10,PTPN2,PRKCZ,PTPN1,GKAP1,ECHDC3,NUCKS1,FFAR3,GSK3A,PRKCB
GO:0046633	GOBP	ALPHA-BETA T CELL PROLIFERATION	ELF4
GO:0048701	GOBP	EMBRYONIC CRANIAL SKELETON MORPHOGENESIS	MTHFD1,PDGFRA,EIF4A3,IRX5,SIX1,HOXA1,TBX1,NIPBL,LHX1,TGFBR1,TFAP2A,TGFBR2,TWIST1,MTHFD1L,FGFR2
GO:0002158	GOBP	OSTEOCLAST PROLIFERATION	NPR3
GO:0034972	GOBP	HISTONE H3-R26 METHYLATION	PRDM14
GO:0035572	GOBP	N-TERMINAL PEPTIDYL-SERINE DIMETHYLATION	NTMT1
GO:0048557	GOBP	EMBRYONIC DIGESTIVE TRACT MORPHOGENESIS	SIX2,NIPBL,PDGFRA,RBPMS2,TCF21,ID2,FOXF1,SOX11,FGFR2
GO:1901485	GOBP	POSITIVE REGULATION OF TRANSCRIPTION FACTOR CATABOLIC PROCESS	SIRT6
GO:0035988	GOBP	CHONDROCYTE PROLIFERATION	HMGA2,STC1,DDR2,FGFR3
GO:0060136	GOBP	EMBRYONIC PROCESS INVOLVED IN FEMALE PREGNANCY	TLE6
GO:0072574	GOBP	HEPATOCYTE PROLIFERATION	IL6,FGL1,CEBPB,RPS6KA1
GO:2000738	GOBP	POSITIVE REGULATION OF STEM CELL DIFFERENTIATION	SOX9,SOX5,SOX6,DHX36,HOXB4,TBX5,LTBP3,NKX2-5,NUDT21,GATA4,SEMA3C,RBM24,FOXC1,TGFB2,TACSTD2,PTN,SP7
GO:0010464	GOBP	REGULATION OF MESENCHYMAL CELL PROLIFERATION	PDGFA,SOX9,VEGFA,MYC,TBX1,LRP5,NFIB,CTNNBIP1,WNT5A,CHRD,STAT1,TGFBR2,SHH,BMP4,FGFR2
GO:1905435	GOBP	REGULATION OF HISTONE H3-K4 TRIMETHYLATION	PRDM9,KMT2E
GO:0072138	GOBP	MESENCHYMAL CELL PROLIFERATION INVOLVED IN URETERIC BUD DEVELOPMENT	BMP2,GPC3
GO:0035568	GOBP	N-TERMINAL PEPTIDYL-PROLINE METHYLATION	NTMT1
GO:0070352	GOBP	POSITIVE REGULATION OF WHITE FAT CELL PROLIFERATION	VSTM2A
GO:0042733	GOBP	EMBRYONIC DIGIT MORPHOGENESIS	GLI3,OSR1,OSR2,MSX1,WDPCP,ECE1,CREBBP,NOG,TBX3,TBX2,INTU,SALL1,SHH,HDAC2,WNT7A,TWIST1,HDAC1
GO:0032775	GOBP	DNA METHYLATION ON ADENINE	N6AMT1,METTL4
GO:0038092	GOBP	NODAL SIGNALING PATHWAY	CFC1B,SMAD3,ACVR1B,CFC1,CITED2,ACVR1C,FOXH1,TDGF1,SMAD2
GO:0003143	GOBP	EMBRYONIC HEART TUBE MORPHOGENESIS	DLL1,TBX22,TBX20,IHH,NKX2-5,MICAL2,DNAAF1,SMO,NPHP3,STIL,GATA4,TBX6,TBX3,CCDC40,TBX2,CCDC103,TBR1,MEGF8,MEF2C,AHI1,PKD2,TBX21,SETDB2,HES1,SOX18,MESP1,SOX17,ACVR1,EOMES,FOXN4,NPHP3-ACAD11,FOLR1,ZIC3,RYR2,NDRG4,MKKS,VANGL2,NOTCH1,HAND1,SHH,BBS7,TGFBR2,CCDC39,BBS5,ENG,SRF,BBS4
GO:0061323	GOBP	CELL PROLIFERATION INVOLVED IN HEART MORPHOGENESIS	PITX2,TGFBR2
GO:0031060	GOBP	REGULATION OF HISTONE METHYLATION	SMAD4,PHF19,RIF1,KDM1A,NSD1,PIH1D1,CHTOP,KMT2E,BCOR,KMT2A,ZNF335,CTNNB1,MTHFR,SMARCB1,BRCA1,BRD4,SIRT1,WDR61,TET1,HIST1H1B,CTR9,IWS1,H2AFY,ATRX,MTF2,ZNF274,DNMT3B,OGT,WHSC1L1,AUTS2,PHF1,TTLL12,DNMT1,PRDM9,WDR5,CTCFL,ZNF304,JARID2,PRDM12,CXorf67,PAXIP1,SUPT6H,MYB,PAF1,SNW1
GO:1901722	GOBP	REGULATION OF CELL PROLIFERATION INVOLVED IN KIDNEY DEVELOPMENT	PDGFA,WT1,FLCN,MYC,BMP7,PDGFB,EGR1,GATA3,IL6R,BMP4
GO:0014856	GOBP	SKELETAL MUSCLE CELL PROLIFERATION	MEGF10
GO:0061209	GOBP	CELL PROLIFERATION INVOLVED IN MESONEPHROS DEVELOPMENT	BMP2,GPC3
GO:0072575	GOBP	EPITHELIAL CELL PROLIFERATION INVOLVED IN LIVER MORPHOGENESIS	IL6,FGL1,CEBPB,RPS6KA1
GO:0061517	GOBP	MACROPHAGE PROLIFERATION	CX3CL1,CLU
GO:2000288	GOBP	POSITIVE REGULATION OF MYOBLAST PROLIFERATION	MEIS2,SOX15,ATF2,MEGF10,GATA6
GO:0045977	GOBP	POSITIVE REGULATION OF MITOTIC CELL CYCLE, EMBRYONIC	HES1
GO:0030890	GOBP	POSITIVE REGULATION OF B CELL PROLIFERATION	CD81,TNFRSF13C,IL2,IL4,TNFRSF4,SASH3,IL21,IRS2,BCL2,CD38,NFATC2,GPR183,BST1,VAV3,MEF2C,TFRC,CD74,CD320,CD40,CHRNB2,IL7,FCRL3,TIRAP,NCKAP1L,TNFSF13B,CLCF1,MIF,PTPRC,TLR9
GO:0048048	GOBP	EMBRYONIC EYE MORPHOGENESIS	SIX3,MFAP2,RARG,STRA6,PROX1,PAX2,EFEMP1,LRP6,FBN1,KDM2B,WNT16,TH,MFAP5,WNT5A,TBX2,FBN2,TFAP2A,SOX11,PHACTR4,TWIST1,ALDH1A3
GO:2000798	GOBP	NEGATIVE REGULATION OF AMNIOTIC STEM CELL DIFFERENTIATION	REST
GO:0051140	GOBP	REGULATION OF NK T CELL PROLIFERATION	IL23A,ZBTB7B,IL18,IL12B,RASAL3
GO:0051568	GOBP	HISTONE H3-K4 METHYLATION	PAGR1,DYDC2,DYDC1,PRDM7,KMT2A,ZNF335,SETMAR,SETD1A,KMT2D,TET2,KMT2C,WDR61,KMT2B,CTR9,ASH2L,CXXC1,TET3,OGT,KDM6A,WDR82,SETD1B,DPY30,BEND3,WDR5B,PRDM9,WDR5,PAXIP1,RBBP5
GO:0035480	GOBP	REGULATION OF NOTCH SIGNALING PATHWAY INVOLVED IN HEART INDUCTION	ROBO2,ROBO1,GATA5
GO:0002043	GOBP	BLOOD VESSEL ENDOTHELIAL CELL PROLIFERATION INVOLVED IN SPROUTING ANGIOGENESIS	ACVRL1,SEMA5A,NRARP,ITGB1BP1,BMP4,BMPER
GO:0002052	GOBP	POSITIVE REGULATION OF NEUROBLAST PROLIFERATION	ZNF335,DCT,CTNNB1,VEGFA,KDM1A,FZD3,DRD2,CX3CR1,SMARCD3,CX3CL1,DISC1
GO:1990403	GOBP	EMBRYONIC BRAIN DEVELOPMENT	TBC1D23,RNF112,RPL10,MFSD2A
GO:2000177	GOBP	REGULATION OF NEURAL PRECURSOR CELL PROLIFERATION	SIX3,LRP2,KDM1A,PROX1,NAP1L1,NF1,ID2,CX3CR1,KDM2B,TOX,CX3CL1,ZNF335,DCT,CTNNB1,SLC16A2,INSM1,WNT5A,FAM19A1,LHX1,DRD2,PTN,FZD9,PTCHD2,SIRT2,PTPRZ1,DISC1,FAM19A3,VEGFA,DLL4,FZD3,SHCBP1,GATA2,APPL2,MDK,LRRK2,TRIM71,SMARCD3,NES,RASSF10
GO:0018011	GOBP	N-TERMINAL PEPTIDYL-ALANINE METHYLATION	NTMT1
GO:0033091	GOBP	POSITIVE REGULATION OF IMMATURE T CELL PROLIFERATION	IL1B,SHH,IL1A
GO:0048613	GOBP	EMBRYONIC ECTODERMAL DIGESTIVE TRACT MORPHOGENESIS	FOXF1
GO:0048598	GOBP	EMBRYONIC MORPHOGENESIS	LRP2,YTHDF2,LRP6,COL4A2,WNT8B,WDPCP,STIL,COBL,ALX1,INTU,DACT1,ROCK1,MMP2,BMP4,AFF3,DUSP1,SNAI1,MESP2,MESP1,SOX17,MMP8,WNT16,HOXA3,FOLR1,HOXA1,RBPMS2,NEUROD1,BBS7,SOX11,BBS5,HOXB9,BBS4,HOXB3,ZNF358,PROX1,T,GRHL3,GRHL2,HOXC4,HOXC9,SALL1,CCDC103,DVL1,FN1,WNT7B,NANOG,SEMA4C,WNT7A,APELA,SCX,HOXD4,DUSP4,CER1,HOXD9,ZNF568,DUSP2,ACVR1,EOMES,IGF2,ITGB3,BMP7,SOD1,BMP5,HAND1,NODAL,SMAD2,FGFR2,TGFB1,PAX2,ITG…
GO:0072111	GOBP	CELL PROLIFERATION INVOLVED IN KIDNEY DEVELOPMENT	PDGFRB,BMP2,OSR1,EGR1,STAT1,SHH,GPC3
GO:0033690	GOBP	POSITIVE REGULATION OF OSTEOBLAST PROLIFERATION	BMP2,SOX8,TMEM119,CYR61,LTF,HPSE
GO:0072091	GOBP	REGULATION OF STEM CELL PROLIFERATION	ZFP36L1,SIX3,HNRNPU,KDM1A,KDF1,GJA1,EPCAM,NF1,PDCD2,HMGB2,CX3CR1,CX3CL1,FBLN1,ZNF335,THPO,DCT,CTNNB1,FAM19A1,CITED1,DRD2,PTN,AGO3,NANOG,TERT,DISC1,FAM19A3,N4BP2L2,ACE,VEGFA,FZD3,LTBP3,LRRK2,HMGA2,YAP1,CCNE1,PTPRC,SMARCD3,EIF2AK2,KAT7,SOX11
GO:0001787	GOBP	NATURAL KILLER CELL PROLIFERATION	ELF4
GO:0072136	GOBP	METANEPHRIC MESENCHYMAL CELL PROLIFERATION INVOLVED IN METANEPHROS DEVELOPMENT	STAT1,SHH
GO:0033002	GOBP	MUSCLE CELL PROLIFERATION	BMP10,NAA35,C3orf58,TGFB2,NDRG4,NOV,MEGF10,TGFBR3
GO:0014842	GOBP	REGULATION OF SKELETAL MUSCLE SATELLITE CELL PROLIFERATION	MSTN,MYOG,ANGPT1,FGF2,AKIRIN1,CFLAR,EPHB1
GO:0018125	GOBP	PEPTIDYL-CYSTEINE METHYLATION	RAB6A
GO:0003127	GOBP	DETECTION OF NODAL FLOW	PKD2,PKD1L1
GO:0006480	GOBP	N-TERMINAL PROTEIN AMINO ACID METHYLATION	METTL11B,NTMT1
GO:1901647	GOBP	POSITIVE REGULATION OF SYNOVIOCYTE PROLIFERATION	TNF
GO:0060252	GOBP	POSITIVE REGULATION OF GLIAL CELL PROLIFERATION	IL6,PRKCI,PRKCH,IL1B,TNF
GO:0046641	GOBP	POSITIVE REGULATION OF ALPHA-BETA T CELL PROLIFERATION	CD81,IL23A,CCR2,SYK,LGALS9,IL18,RASAL3,PTPN22,HLA-A,XCL1,HLA-E,CD55,TGFBR2,IL12B,EBI3,TNFSF4
GO:0034970	GOBP	HISTONE H3-R2 METHYLATION	CARM1,PRMT6
GO:0007220	GOBP	NOTCH RECEPTOR PROCESSING	APH1A,NCSTN,APH1B,PSENEN,GALNT11,ADAM10,ADAM17,PSEN2,PSEN1
GO:0072262	GOBP	METANEPHRIC GLOMERULAR MESANGIAL CELL PROLIFERATION INVOLVED IN METANEPHROS DEVELOPMENT	PDGFRB
GO:0097310	GOBP	CAP2 MRNA METHYLATION	CMTR2
GO:1900175	GOBP	REGULATION OF NODAL SIGNALING PATHWAY INVOLVED IN DETERMINATION OF LATERAL MESODERM LEFT/RIGHT ASYMMETRY	DAND5,CER1,SHH,NODAL,SMAD2
GO:0007405	GOBP	NEUROBLAST PROLIFERATION	EML1,ARTN,SOX5,DOCK7,FGF13,RAB10,PAFAH1B1,NUMB,DCT,TEAD3,RACGAP1,NUMBL,SHH,PLXNB2,ARHGEF2,AKNA,FGFR2
GO:0002176	GOBP	MALE GERM CELL PROLIFERATION	DMRT1
GO:0035773	GOBP	INSULIN SECRETION INVOLVED IN CELLULAR RESPONSE TO GLUCOSE STIMULUS	PTPRN,RAB11FIP5,RAB11FIP2,PTPRN2,RAB11B
GO:0070661	GOBP	LEUKOCYTE PROLIFERATION	IL10,TNFRSF4,CD180,CD79A,CX3CL1,IFNA5,KIT,IFNA4,IFNA7,IFNA6,IFNA1,DOCK8,IFNA2,PIK3CG,IFNA8,HELLS,CRTAM,ACE,CTPS1,IFNB1,CLU,MSN,HSPD1,CADM1,IFNA13,IFNA14,TNFSF14,IFNA16,ELF4,NPR3,IFNA17,CD70,IFNA10,CD19,BCL2,IFNA21,IFNW1,MEF2C,LMBR1L,FLT3,SLC11A1,IFNE,IFNK,BTN3A1,MS4A1,CR2,CD40,TNFSF18,RASGRP1,CD40LG,PPP3CB,F2RL1,LILRB1,PTPRC,GAPT
GO:0060059	GOBP	EMBRYONIC RETINA MORPHOGENESIS IN CAMERA-TYPE EYE	PROX1,LHX1,LRP6,RBP4
GO:0060706	GOBP	CELL DIFFERENTIATION INVOLVED IN EMBRYONIC PLACENTA DEVELOPMENT	CASP8,SOX15,GCM1,HAND1,E2F7,E2F8,EOMES,PLK4
GO:0008286	GOBP	INSULIN RECEPTOR SIGNALING PATHWAY	AKT2,ATP6V0A2,ATP6V1C1,ATP6V1C2,ATP6V0A1,C2CD5,PIK3R3,TCIRG1,ATP6V0B,ATP6V1B2,SOS1,ZNF106,IRS1,ATP6V1G3,ATP6V0D1,IRS2,ATP6V1D,GPLD1,GRB7,AP3S1,ATP6V0E1,ATP6V1H,PDK4,CAV2,PDK2,BAIAP2,BCAR3,ATP6V0A4,APPL1,ATP6AP1,PIK3R2,IGF1R,PIK3R1,SORBS1,ATP6V0C,ATP6V0E2,GRB2,PHIP,FOXO3,INS,AKT1,BCAR1,SOGA1,FOXO6,FOXO4,GAB1,NAMPT,ATP6V1F,FOXC2,SHC1,FER,PIK3C2A,APC,FOXO1,RHOQ,SLC39A14,IDE,IGF2,ATP6V1B1,GSK3B,PIK3C…
GO:0002946	GOBP	TRNA C5-CYTOSINE METHYLATION	NSUN3,NSUN6
GO:0048661	GOBP	POSITIVE REGULATION OF SMOOTH MUSCLE CELL PROLIFERATION	CCL5,CDH13,HES5,JUN,WISP1,GJA1,IL10,HMOX1,ID2,P2RY6,IL6R,CX3CL1,FOXP1,IL6,AKT1,EREG,MFN2,SERPINF2,FOXJ2,LDLRAP1,MEF2D,MMP9,MMP2,ELANE,ERN1,BMP4,ADAMTS1,EDN1,BMPR1A,PDGFRB,PDGFB,FGF2,IGFBP5,IL18,NR4A3,PHB,DNMT1,NOX1,AIF1,RBPMS2,IGF1,HTR1B,STAT1,TNF,FGF9,THBS1
GO:0000416	GOBP	POSITIVE REGULATION OF HISTONE H3-K36 METHYLATION	PRDM9,WHSC1L1,BRD4,PAXIP1
GO:0080182	GOBP	HISTONE H3-K4 TRIMETHYLATION	TET3,OGT,PRDM7,WDR82,SETD1B,BEND3,PRDM9,KMT2A,ZNF335,SETD1A,KMT2D,TET2,WDR61,CTR9
GO:2000793	GOBP	CELL PROLIFERATION INVOLVED IN HEART VALVE DEVELOPMENT	TWIST1
GO:1901724	GOBP	POSITIVE REGULATION OF CELL PROLIFERATION INVOLVED IN KIDNEY DEVELOPMENT	MYC,PDGFB,EGR1,IL6R
GO:0038107	GOBP	NODAL SIGNALING PATHWAY INVOLVED IN DETERMINATION OF LEFT/RIGHT ASYMMETRY	CITED2,FOXH1
GO:0051091	GOBP	POSITIVE REGULATION OF DNA-BINDING TRANSCRIPTION FACTOR ACTIVITY	PLA2G1B,COPS5,CD36,NPM1,LRP8,TRIM25,BUD31,LRP6,MAP3K13,TLR4,EDA2R,RPS6KA4,DDIT3,RPS6KA5,TRIM13,MBTPS2,EDN1,RBCK1,RIPK2,UBA52,CLOCK,SPHK1,TRAF2,TRAF1,TIRAP,CLU,NEUROD1,NEUROD2,IL1B,TRAF6,TRAF5,TLR9,TLR6,ARHGEF5,NOD2,RPS3,JUP,S100A12,TRIML2,TRIML1,PSMA6,HIPK2,CAV1,VEGFA,CD40,CD40LG,CHUK,RAB7B,TSSK4,DDRGK1,TRIM8,FLOT1,TRIM6,RPS27A,RNF31,PRKCZ,TRIM5,PPARG,NODAL,AIM2,SMAD3,IL1RAP,NLRC4,CX3CR1,SMO,CAMK…
GO:0051571	GOBP	POSITIVE REGULATION OF HISTONE H3-K4 METHYLATION	SMAD4,DNMT3B,AUTS2,KMT2E,DNMT1,PRDM9,KMT2A,WDR5,CTNNB1,BRCA1,PAXIP1,WDR61,MYB,CTR9,SNW1
GO:0021846	GOBP	CELL PROLIFERATION IN FOREBRAIN	SIX3,CEP120,DOCK7,NUMB,KIF14,PCM1,DCT,HOOK3,NUMBL,WNT3A,AKNA,WNT7A,FGFR2
GO:1904672	GOBP	REGULATION OF SOMATIC STEM CELL POPULATION MAINTENANCE	PAX8,MYC,PAX2,TAF6L,TAF5L
GO:0035357	GOBP	PEROXISOME PROLIFERATOR ACTIVATED RECEPTOR SIGNALING PATHWAY	RXRA,FAM120B,ALOXE3,ACTN4,PPARG,PDK3
GO:0051570	GOBP	REGULATION OF HISTONE H3-K9 METHYLATION	ATRX,RIF1,ZNF274,KDM1A,DNMT3B,PIH1D1,DNMT1,ZNF304,JARID2,SMARCB1,BRCA1,PRDM12,SIRT1,MYB,HIST1H1B
GO:0031062	GOBP	POSITIVE REGULATION OF HISTONE METHYLATION	SMAD4,PHF19,RIF1,CHTOP,KMT2E,KMT2A,CTNNB1,BRCA1,BRD4,SIRT1,WDR61,TET1,HIST1H1B,CTR9,MTF2,DNMT3B,OGT,WHSC1L1,AUTS2,PHF1,DNMT1,PRDM9,WDR5,ZNF304,JARID2,PRDM12,PAXIP1,MYB,PAF1,SNW1
GO:0034729	GOBP	HISTONE H3-K79 METHYLATION	DOT1L
GO:0046651	GOBP	LYMPHOCYTE PROLIFERATION	IL10,TNFRSF4,CD180,CD79A,IFNA5,IFNA4,IFNA7,IFNA6,IFNA1,DOCK8,IFNA2,PIK3CG,IFNA8,HELLS,CRTAM,CTPS1,IFNB1,MSN,HSPD1,CADM1,IFNA13,IFNA14,TNFSF14,IFNA16,ELF4,IFNA17,CD70,IFNA10,CD19,BCL2,IFNA21,IFNW1,MEF2C,LMBR1L,FLT3,SLC11A1,IFNE,IFNK,BTN3A1,MS4A1,CR2,CD40,TNFSF18,RASGRP1,CD40LG,PPP3CB,LILRB1,PTPRC,GAPT
GO:0097692	GOBP	HISTONE H3-K4 MONOMETHYLATION	PRDM9,KMT2A,SETD1A,KMT2D,KMT2C,SETD1B,KMT2B
GO:0001936	GOBP	REGULATION OF ENDOTHELIAL CELL PROLIFERATION	SULF1,BMP2,PGF,FLT4,VASH1,HMGB1,NR2F2,ANGPT1,BMP4,PLXNB3,PDGFB,ATPIF1,MDK,SPARC,ARNT,ATP5A1,FGFR1,NRAS,AGTR1,VASH2,THBS4,PROX1,NF1,HMOX1,XDH,MYDGF,APOH,RGCC,SIRT1,FLT1,APELA,SP1,PPP1R16B,CAV1,VEGFA,ITGA4,LEP,PRKD1,IGF2,ITGB3,SEMA5A,NRP1,FUT2,KDR,FUT1,PLCG1,ANG,IL12B,PPARG,GHRL,AGGF1,CDH13,SCG2,GDF2,HMGB2,CCL11,F3,PRKD2,NGFR,PDCL3,CAV2,AKT3,ACVRL1,PTPRM,NRP2,ZNF580,BMPR2,STAT5A,ECM1,ALOX5,EGR3,FGF…
GO:0001938	GOBP	POSITIVE REGULATION OF ENDOTHELIAL CELL PROLIFERATION	CDH13,SCG2,BMP2,PGF,GDF2,HMGB2,CCL11,F3,FLT4,PRKD2,HMGB1,PDCL3,BMP4,PLXNB3,AKT3,NRP2,ZNF580,BMPR2,STAT5A,ECM1,PDGFB,EGR3,FGF2,SIRT6,MDK,FGFBP1,APLNR,ARNT,NRARP,TNFSF12,VIP,TGFBR1,ADAM17,EMC10,EGFL7,FGFR1,NRAS,PRKCA,AGTR1,VEGFB,VEGFC,VASH2,THBS4,PROX1,HMOX1,FIGF,APLN,HIF1A,CCL24,AKT1,CCL26,WNT5A,MYDGF,SIRT1,HTR2B,APELA,SP1,PPP1R16B,VEGFA,ITGA4,PDCD6,GATA2,TEK,NR4A1,PDPK1,PRKD1,ITGB3,KIAA1462,IGF2,…
GO:1900110	GOBP	NEGATIVE REGULATION OF HISTONE H3-K9 DIMETHYLATION	SMARCB1,PIH1D1
GO:0042102	GOBP	POSITIVE REGULATION OF T CELL PROLIFERATION	CD81,CCL5,CD86,CD80,ANXA1,SYK,ZP3,PTPN22,HMGB1,IL21,NCK2,CD55,FADD,CD3E,ZP4,HHLA2,HLA-DPA1,JAK3,CLECL1,SLC7A1,HLA-DMB,HLA-DPB1,IGFBP2,CD6,CD209,RASAL3,CD276,IL23R,PNP,IL1B,IL27RA,SHH,TGFBR2,ICOSLG,IL6ST,EBI3,PYCARD,TNFRSF13C,VCAM1,PDCD1LG2,IL2,IL23A,IL4,CD70,LGALS9,TMIGD2,RPS3,IL1A,CCL19,CD274,IL6,CD28,TFRC,IL15,TNFSF4,TNFSF9,CCR2,CD40LG,AGER,IL18,LEP,NCK1,CD46,NCKAP1L,IGF2,HLA-A,XCL1,AIF1,CD1D,C…
GO:0018364	GOBP	PEPTIDYL-GLUTAMINE METHYLATION	SIRT7,CREBBP,N6AMT1,TRMT112,FBL,FBLL1
GO:0061351	GOBP	NEURAL PRECURSOR CELL PROLIFERATION	SIX3,SOX5,DOCK7,MELK,ATF5,EPHB1,NUMB,KIF14,PCM1,DCT,TEAD3,TRNP1,RACGAP1,NUMBL,WNT3A,PLXNB2,AKNA,WNT7A,KCTD13,EML1,ARTN,CEP120,SLC39A5,FGF13,RAB10,PAFAH1B1,HOOK3,RORA,SHH,TMEM14B,WNT2,ARHGEF2,FGFR2
GO:2000179	GOBP	POSITIVE REGULATION OF NEURAL PRECURSOR CELL PROLIFERATION	LRP2,VEGFA,KDM1A,DLL4,PROX1,NAP1L1,FZD3,CX3CR1,TOX,CX3CL1,MDK,ZNF335,DCT,CTNNB1,INSM1,LHX1,DRD2,FZD9,PTCHD2,SMARCD3,NES,DISC1,RASSF10
GO:0003266	GOBP	REGULATION OF SECONDARY HEART FIELD CARDIOBLAST PROLIFERATION	HAND2
GO:1990438	GOBP	U6 2'-O-SNRNA METHYLATION	LARP7
GO:0042100	GOBP	B CELL PROLIFERATION	IFNA14,IFNA16,IFNA17,IL10,CD70,CD79A,CD180,IFNA10,CD19,IFNA5,IFNA4,BCL2,IFNA7,IFNA21,IFNA6,IFNA1,IFNW1,IFNA2,MEF2C,IFNA8,IFNE,IFNK,MS4A1,CR2,CD40,CTPS1,RASGRP1,CD40LG,IFNB1,HSPD1,PTPRC,GAPT,IFNA13
GO:2000566	GOBP	POSITIVE REGULATION OF CD8-POSITIVE, ALPHA-BETA T CELL PROLIFERATION	PTPN22,XCL1,HLA-A,HLA-E
GO:0060664	GOBP	EPITHELIAL CELL PROLIFERATION INVOLVED IN SALIVARY GLAND MORPHOGENESIS	NKX3-1,FGFR2
GO:0033688	GOBP	REGULATION OF OSTEOBLAST PROLIFERATION	BMP2,SOX8,NPR3,SFRP1,ATRAID,GREM1,NELL1,PLXNB1,TMEM119,RHOA,TNN,CYR61,LTF,MN1,HPSE,EIF2AK2,FGFR2
GO:0050677	GOBP	POSITIVE REGULATION OF UROTHELIAL CELL PROLIFERATION	FGF10
GO:1905642	GOBP	NEGATIVE REGULATION OF DNA METHYLATION	DNMT3L,KMT2A
GO:0033169	GOBP	HISTONE H3-K9 DEMETHYLATION	HR,KDM4A,JMJD1C,KDM1A,KDM4B,KDM4C,KDM4E,KDM3A,KDM4D,KDM3B,PHF8,KDM7A
GO:2000036	GOBP	REGULATION OF STEM CELL POPULATION MAINTENANCE	PAX8,MYC,PAX2,ELAVL1,LOXL2,CNOT1,WNT9B,CNOT2,ESRRB,KAT2A,CNOT3,HMGA2,WDR43,ZC3H13,PTN,TAF6L,TAF5L,ZNF706,NCOA3,NODAL,REST
GO:1990787	GOBP	NEGATIVE REGULATION OF HH TARGET TRANSCRIPTION FACTOR ACTIVITY	ENPP1
GO:1990402	GOBP	EMBRYONIC LIVER DEVELOPMENT	TGFB1
GO:2000291	GOBP	REGULATION OF MYOBLAST PROLIFERATION	KLHL41,MEIS2,MSTN,SOX15,ZNF609,ATF2,MEGF10,GATA6
GO:0048702	GOBP	EMBRYONIC NEUROCRANIUM MORPHOGENESIS	MTHFD1,MTHFD1L,HOXA1
GO:2000136	GOBP	REGULATION OF CELL PROLIFERATION INVOLVED IN HEART MORPHOGENESIS	BMP10,SMAD4,BMPR2,CTNNB1,PIM1,HAND2,NOTCH1,RBPJ,ENG,BMP4
GO:0007221	GOBP	POSITIVE REGULATION OF TRANSCRIPTION OF NOTCH RECEPTOR TARGET	MAML2,MAML1,DLGAP5,EP300,WWC1,MAML3,CREBBP,PLXND1,PBX1,NOTCH3,STAT1,NOTCH1,RBPJ,HEYL,NOTCH4,KAT2B,SNW1
GO:0030326	GOBP	EMBRYONIC LIMB MORPHOGENESIS	ZNF358,RARG,HOXA11,LRP6,OSR2,WDPCP,ECE1,NIPBL,TBX4,CTNNB1,TBX3,TBX2,INTU,SALL1,SKI,MEGF8,TFAP2A,HDAC2,MBNL1,TWIST1,WNT7A,HDAC1,GLI3,AFF3,FBXW4,PTCH1,OSR1,CYP26B1,TBX5,MSX1,CREBBP,NOG,TGFB2,SHH,CACNA1C,MYH3
GO:2000797	GOBP	REGULATION OF AMNIOTIC STEM CELL DIFFERENTIATION	REST
GO:0050673	GOBP	EPITHELIAL CELL PROLIFERATION	SOX9,CDH13,DLG1,KLK8,FAP,FGL1,HMOX1,NOV,FGF10,ID2,LOXL2,IL6,ANGPT4,EREG,C6orf89,THAP1,KRT2,MEF2C,OR51E2,RPS6KA1,BAD,BMPER,ERN1,BMP4,ACVRL1,BTBD10,BMPR2,SDR16C5,NOX5,C19orf80,PRKX,CD34,SERPINB1,RETNLB,TEK,WNT16,ITGB1BP1,NKX3-1,EPHA2,SEMA5A,NKX6-1,NRARP,CEBPB,PROK2,MTSS1,FERMT1,FGFR2
GO:0016577	GOBP	HISTONE DEMETHYLATION	HR,KDM4A,KDM1A,KDM1B,KDM5A,KDM4C,KDM5B,KDM4D,KDM5C,C14orf169,KDM2A,KDM2B,JMJD6,PHF8,KDM7A,KDM6B,KDM5D,JMJD1C,KDM4B,KDM4E,KDM3A,MINA,KDM3B,KDM8
GO:0044338	GOBP	CANONICAL WNT SIGNALING PATHWAY INVOLVED IN MESENCHYMAL STEM CELL DIFFERENTIATION	FZD1,WNT3
GO:0060501	GOBP	POSITIVE REGULATION OF EPITHELIAL CELL PROLIFERATION INVOLVED IN LUNG MORPHOGENESIS	SRSF6,FGF7,FGFR2
GO:0072301	GOBP	REGULATION OF METANEPHRIC GLOMERULAR MESANGIAL CELL PROLIFERATION	WT1,EGR1
GO:0035511	GOBP	OXIDATIVE DNA DEMETHYLATION	ALKBH2,TDG,FTO,ALKBH3
GO:0010172	GOBP	EMBRYONIC BODY MORPHOGENESIS	IFT122,FUZ,ZNF281,GREM2
GO:1900176	GOBP	NEGATIVE REGULATION OF NODAL SIGNALING PATHWAY INVOLVED IN DETERMINATION OF LATERAL MESODERM LEFT/RIGHT ASYMMETRY	DAND5,CER1
GO:0060853	GOBP	NOTCH SIGNALING PATHWAY INVOLVED IN ARTERIAL ENDOTHELIAL CELL FATE COMMITMENT	DLL1
GO:0072303	GOBP	POSITIVE REGULATION OF GLOMERULAR METANEPHRIC MESANGIAL CELL PROLIFERATION	EGR1
GO:0046628	GOBP	POSITIVE REGULATION OF INSULIN RECEPTOR SIGNALING PATHWAY	SORBS1,SORL1,SNX5,ZBTB7B,IRS1,PTPN11,IGF2,INS,FAM132A,FAM132B,SIRT1,PRKCZ,GKAP1
GO:1990744	GOBP	PRIMARY MIRNA METHYLATION	METTL3
GO:0070668	GOBP	POSITIVE REGULATION OF MAST CELL PROLIFERATION	LYN
GO:0044027	GOBP	HYPERMETHYLATION OF CPG ISLAND	SPI1
GO:1900224	GOBP	POSITIVE REGULATION OF NODAL SIGNALING PATHWAY INVOLVED IN DETERMINATION OF LATERAL MESODERM LEFT/RIGHT ASYMMETRY	NODAL,SMAD2
GO:1902367	GOBP	NEGATIVE REGULATION OF NOTCH SIGNALING PATHWAY INVOLVED IN SOMITOGENESIS	LFNG
GO:1900111	GOBP	POSITIVE REGULATION OF HISTONE H3-K9 DIMETHYLATION	PRDM12
GO:1904261	GOBP	POSITIVE REGULATION OF BASEMENT MEMBRANE ASSEMBLY INVOLVED IN EMBRYONIC BODY MORPHOGENESIS	PHLDB2,PHLDB1,DAG1,CLASP1,CLASP2
GO:0014009	GOBP	GLIAL CELL PROLIFERATION	NF2,SOX11,CX3CL1,CLU,SOX4
GO:0018216	GOBP	PEPTIDYL-ARGININE METHYLATION	CARM1,COPRS,PRMT5,NDUFAF7,PRMT1,PRDM14,PRMT7,NR1H4,PRMT6,PRMT8,PRDM4
GO:0033687	GOBP	OSTEOBLAST PROLIFERATION	FIGNL1,MUS81,OSR2,LRRC17
GO:0032946	GOBP	POSITIVE REGULATION OF MONONUCLEAR CELL PROLIFERATION	CCL5,CD86,CD80,ZP3,PTPN22,HMGB1,IRS2,GPR183,ZP4,JAK3,IL7,CD6,CD209,TIRAP,CLCF1,IL1B,CSF1,SHH,TLR9,RPS3,IL1A,CCL19,ZNF335,VAV3,TFRC,CD40,CHRNB2,CD40LG,LEP,IGF2,AIF1,MIF,IL12B,CD81,ANXA1,SYK,TNFRSF4,IL21,NCK2,CD55,FADD,CD3E,CD74,HHLA2,HLA-DPA1,CLECL1,SLC7A1,HLA-DMB,HLA-DPB1,IGFBP2,RASAL3,CD276,IL23R,TNFSF13B,PNP,IL27RA,TGFBR2,ICOSLG,IL6ST,EBI3,PYCARD,TNFRSF13C,VCAM1,IL2,PDCD1LG2,IL23A,IL4,CD70,LGAL…
GO:0000414	GOBP	REGULATION OF HISTONE H3-K36 METHYLATION	PRDM9,BCOR,WHSC1L1,NSD1,BRD4,PAXIP1,IWS1
GO:0007354	GOBP	ZYGOTIC DETERMINATION OF ANTERIOR/POSTERIOR AXIS, EMBRYO	WT1,BASP1,DCANP1,TIFAB,NEUROG1
GO:0021936	GOBP	REGULATION OF CEREBELLAR GRANULE CELL PRECURSOR PROLIFERATION	LHX1
GO:0010838	GOBP	POSITIVE REGULATION OF KERATINOCYTE PROLIFERATION	TLR4,CDH3,FGF7,NOTCH2,FGF10,CRNN,REG3A,STXBP4,REG3G,AREG,TGM1,MDK
GO:0070447	GOBP	POSITIVE REGULATION OF OLIGODENDROCYTE PROGENITOR PROLIFERATION	LRP2
GO:0038016	GOBP	INSULIN RECEPTOR INTERNALIZATION	CEACAM1
GO:1902033	GOBP	REGULATION OF HEMATOPOIETIC STEM CELL PROLIFERATION	THPO,ACE,N4BP2L2,PDCD2,EIF2AK2,KAT7
GO:0035552	GOBP	OXIDATIVE SINGLE-STRANDED DNA DEMETHYLATION	FTO,ALKBH3
GO:0042104	GOBP	POSITIVE REGULATION OF ACTIVATED T CELL PROLIFERATION	HHLA2,PYCARD,IL2,IL23A,IGFBP2,AGER,TMIGD2,RPS3,IL18,IGF2,HMGB1,IL23R,IGF1,IL12RB1,FADD,IL27RA,IL12B,ICOSLG,TNFSF9
GO:0044342	GOBP	TYPE B PANCREATIC CELL PROLIFERATION	BTBD10,C19orf80,NKX6-1,NOV,SERPINB1,BAD
GO:0034971	GOBP	HISTONE H3-R17 METHYLATION	CARM1,NR1H4
GO:1900108	GOBP	NEGATIVE REGULATION OF NODAL SIGNALING PATHWAY	DACT2,DAND5,CER1
GO:0035701	GOBP	HEMATOPOIETIC STEM CELL MIGRATION	BCL11B,GPLD1,GAS6,JAM2,JAM3
GO:0006306	GOBP	DNA METHYLATION	TDRD5,EHMT2,MOV10L1,KMT2E,EHMT1,N6AMT1,PPM1D,DMAP1,PICK1,DPPA3,PIWIL2,HELLS,DNMT3L,ATRX,TET3,MAEL,BAZ2A,DNMT3B,DNMT3A,BEND3,DNMT1,MTRR,CTCFL,TDRKH,DDX4,ASZ1,PRMT7,FOS,TDRD9,FKBP6,TDRD1,PLD6,TDRD12,ZFP57,GATAD2A,METTL4,C2orf61,ATF7IP,PIWIL4
GO:2000254	GOBP	REGULATION OF MALE GERM CELL PROLIFERATION	CIB1,RHBDD1
GO:0001701	GOBP	IN UTERO EMBRYONIC DEVELOPMENT	FUT8,BMP2,TGFB3,ZP3,STIL,HINFP,MBNL1,SOX8,PDGFB,POU5F1,LIG4,TGFBR1,ZPR1,SRF,HOPX,ACVR1C,MYH6,CHD7,ARNT2,FOXF1,FLCN,HORMAD1,GCM1,FOXD3,TET1,WNT7B,PTPRR,RBPJ,LMX1B,ASCL2,PKD1,CASP8,HEY1,SOX15,VEGFA,HEY2,PKD2,ZNF568,E2F7,E2F8,EOMES,PLK4,NPM2,ESRRB,IGF2,TFEB,WDR74,BMP7,ADAM10,BMP5,EGFL8,C6orf141,NASP,HAND1,FGFR2
GO:0034773	GOBP	HISTONE H4-K20 TRIMETHYLATION	SUV420H2,SUV420H1,BEND3
GO:0050675	GOBP	REGULATION OF UROTHELIAL CELL PROLIFERATION	FGF10
GO:2000563	GOBP	POSITIVE REGULATION OF CD4-POSITIVE, ALPHA-BETA T CELL PROLIFERATION	CD81,XCL1,LGALS9,CD55,TGFBR2
GO:1901645	GOBP	REGULATION OF SYNOVIOCYTE PROLIFERATION	TNF
GO:1900112	GOBP	REGULATION OF HISTONE H3-K9 TRIMETHYLATION	ATRX,ZNF304,ZNF274,SMARCB1,PIH1D1
GO:0008284	GOBP	POSITIVE REGULATION OF CELL PROLIFERATION	FGF3,CCL5,FGF4,FGF5,IL13RA1,BMP2,ERBB2,FGF6,SCN5A,PGF,DNAJA2,NPM1,FGF19,IL11RA,LIFR,CNBP,FOXE3,CHTOP,GLP2R,EAPP,ZP3,IRS1,FLT4,PTPN22,CD47,HMGB1,IRS2,FOXM1,TTK,TLR4,CXCL5,CDCA7L,CHP2,HRAS,MAPK15,SERPINB3,MMP2,BMP4,STX4,EDN1,STX3,ACER3,PRMT1,SPHK1,F2R,INSL4,PDGFB,VIPR1,EMP2,GAS6,TIRAP,TGFBR3,GREM1,TSPAN31,YAP1,IL1B,GHRH,CCPG1,TLR9,FGFR1,PROK2,KRT6A,SOX11,AGTR1,PTGFR,IL5RA,HSF1,VASH2,THBS4,NOD2,EGFR…
GO:0009794	GOBP	REGULATION OF MITOTIC CELL CYCLE, EMBRYONIC	CTNNB1,HES1,FZD3
GO:0044026	GOBP	DNA HYPERMETHYLATION	SPI1
GO:0050670	GOBP	REGULATION OF LYMPHOCYTE PROLIFERATION	CCL5,CD86,CD80,IHH,ZP3,PTPN22,HMGB1,IRS2,SH3RF1,GPR183,TNFSF8,HLA-DRB1,ZP4,BMP4,CRTAM,PRNP,JAK3,IL7,RIPK3,CD6,CD209,ARG1,TIRAP,CLCF1,IL1B,IRF1,SHH,TLR9,CEBPB,GLMN,SOX11,FOXP3,PLA2G2F,RPS3,PLA2G2D,IL1A,BLK,CCL19,ZNF335,DLG5,VAV3,TFRC,SPN,CD40,CHRNB2,CD40LG,LEP,ATM,TWSG1,IGF2,AIF1,FCGR2B,LILRB1,MIF,IL12B,CD81,IL10,ANXA1,SYK,TNFRSF4,TYROBP,IDO1,PRKAR1A,IL21,NCK2,TNFRSF13B,CD55,FADD,CD3E,CD74,AHR,HHL…
GO:0003251	GOBP	POSITIVE REGULATION OF CELL PROLIFERATION INVOLVED IN HEART VALVE MORPHOGENESIS	SMAD4
GO:0048703	GOBP	EMBRYONIC VISCEROCRANIUM MORPHOGENESIS	TBX1,NIPBL,MTHFD1,LHX1,MTHFD1L
GO:0016476	GOBP	REGULATION OF EMBRYONIC CELL SHAPE	WDPCP,DAG1,SEPT7
GO:0090308	GOBP	REGULATION OF METHYLATION-DEPENDENT CHROMATIN SILENCING	PPHLN1,SETDB1,SETDB2,TRIM28,KIAA1551,DNMT1,ZNF304,APOBEC1,MPHOSPH8,AICDA,TET1,MORC2,FAM208A,ATF7IP
GO:1904259	GOBP	REGULATION OF BASEMENT MEMBRANE ASSEMBLY INVOLVED IN EMBRYONIC BODY MORPHOGENESIS	PHLDB2,PHLDB1,DAG1,CLASP1,CLASP2
GO:0035247	GOBP	PEPTIDYL-ARGININE OMEGA-N-METHYLATION	NDUFAF7,PRMT6,PRMT8
GO:0016571	GOBP	HISTONE METHYLATION	SIRT7,CARM1,PRMT5,DYDC2,DYDC1,NR1H4,PRDM4,CHD5,EHMT2,SETD5,PRDM5,SETD3,EHMT1,SETMAR,SETD6,N6AMT1,KMT2D,KMT2C,WDR61,KMT2B,ASH2L,CXXC1,PRMT1,SETDB1,SETDB2,WHSC1L1,DPY30,BEND3,PRDM9,WDR5,SMYD1,CTCFL,CREBBP,PRMT7,PAXIP1,EZH2,RBBP5,PAGR1,SETD2,NTMT1,PRMT2,NSD1,SUV420H2,PRDM7,SUV420H1,KMT2A,ZNF335,SUV39H2,SUV39H1,SETD1A,PRMT8,TET2,CTR9,TET3,OGT,KDM6A,PRMT6,DOT1L,ASH1L,TRMT112,WDR82,SMYD2,SMYD3,SETD1B,W…
GO:0035019	GOBP	SOMATIC STEM CELL POPULATION MAINTENANCE	SOX9,POLR2D,SMAD4,POLR2G,POLR2A,POLR2B,POLR2C,POLR2E,FOXP1,EPHA1,POLR2F,POLR2H,LIN28A,POLR2I,KLF4,SALL1,POLR2J,SKI,POLR2K,POLR2L,PBX1,SOX2,SALL4,FOXD3,NANOG,TDGF1,STAT3,FGF2,POU5F1,ZIC3,SIX2,NOG,PRDM14,LIG4,DPPA4,ZFP36L2,ZSCAN10,SMAD2,REST
GO:1904673	GOBP	NEGATIVE REGULATION OF SOMATIC STEM CELL POPULATION MAINTENANCE	PAX8,PAX2
GO:0035774	GOBP	POSITIVE REGULATION OF INSULIN SECRETION INVOLVED IN CELLULAR RESPONSE TO GLUCOSE STIMULUS	ANO1,C2CD2L,TMEM27,PPP3CB,ADCY8,TRPM4,PLA2G6,GPLD1,BAIAP3,HLA-DRB1,GCG,CFTR,RFX6,STX4
GO:0060218	GOBP	HEMATOPOIETIC STEM CELL DIFFERENTIATION	TP53,UFL1,ACE,SFRP1,HOXB4,MLLT3,SP7,LMBR1L,MEOX1,BATF
GO:0036255	GOBP	RESPONSE TO METHYLAMINE	GLDC
GO:1902462	GOBP	POSITIVE REGULATION OF MESENCHYMAL STEM CELL PROLIFERATION	CITED1,CCNE1,LTBP3
GO:2000256	GOBP	POSITIVE REGULATION OF MALE GERM CELL PROLIFERATION	CIB1
GO:0060043	GOBP	REGULATION OF CARDIAC MUSCLE CELL PROLIFERATION	TP73,BMP10,GLI1,TBX20,TBX5,FGF2,RBP4,ZFPM2,TGFBR3,ERBB4,NOG,TBX2,PIM1,VGLL4,TGFBR1,MEF2C,NOTCH1,RBPJ,FGFR2,BMPR1A
GO:0070512	GOBP	POSITIVE REGULATION OF HISTONE H4-K20 METHYLATION	BRCA1
GO:1903587	GOBP	REGULATION OF BLOOD VESSEL ENDOTHELIAL CELL PROLIFERATION INVOLVED IN SPROUTING ANGIOGENESIS	APELA,PPP1R16B,AGTR1,VEGFA,DLL4,HMOX1,GATA2,FGF2,IL12A,PDCD10,FGFBP1,KIAA1462,NGFR,APLNR,IL12B,THBS1
GO:0044028	GOBP	DNA HYPOMETHYLATION	FAM129B
GO:2001160	GOBP	REGULATION OF HISTONE H3-K79 METHYLATION	WDR61,CTR9
GO:0070510	GOBP	REGULATION OF HISTONE H4-K20 METHYLATION	BRCA1,TTLL12
GO:0071425	GOBP	HEMATOPOIETIC STEM CELL PROLIFERATION	WNT2B,WNT10B,RUNX1,SFRP2,WNT5A,YTHDF2,MECOM,CD34,YJEFN3,ETV6,ARIH2
GO:0050678	GOBP	REGULATION OF EPITHELIAL CELL PROLIFERATION	SULF1,BMP2,ERBB2,SCN5A,PGF,FOXE3,IL26,FLT4,HMGB1,TLR4,ANGPT1,DUSP10,BRCA2,HRAS,BMP4,SNAI2,PDGFB,RAB33B,TGFBR3,SPARC,YAP1,FGFR1,CASK,SOX11,NR1D1,NRAS,AGTR1,VASH2,THBS4,PROX1,NOD2,HMOX1,EGFR,MARVELD3,XDH,APOH,SIRT1,PTN,DAB2IP,WNT7A,APELA,PPP1R16B,LACRT,CAV1,CEACAM1,VEGFA,MMP12,LEP,NUPR1,VDR,IGF2,ITGB3,ZNF304,BMP5,FUT2,FUT1,ANG,PPARG,GHRL,NODAL,AGGF1,FGFR2,CDH13,SCG2,TGFB1,PAX2,NLRC3,GDF2,CCL11,GDF5…
GO:0061518	GOBP	MICROGLIAL CELL PROLIFERATION	CX3CL1,CLU
GO:0010621	GOBP	NEGATIVE REGULATION OF TRANSCRIPTION BY TRANSCRIPTION FACTOR LOCALIZATION	HHEX,HEY2,ID1
GO:0048596	GOBP	EMBRYONIC CAMERA-TYPE EYE MORPHOGENESIS	SIX3,STRA6,PROX1,PAX2,LRP6,KDM2B,WNT16,TH,WNT5A,TBX2,TFAP2A,SOX11,PHACTR4,TWIST1
GO:0070346	GOBP	POSITIVE REGULATION OF FAT CELL PROLIFERATION	VSTM2A,PID1
GO:0045995	GOBP	REGULATION OF EMBRYONIC DEVELOPMENT	SULF1,GPR161,GJA1,SFRP2,IL10,WNK1,GATA3,TDG,CDX2,ADIPOQ,CDX1,EHMT1,WDPCP,NPHP3,NIPBL,PHLDB2,CTNNB1,DAG1,KLF4,TBX2,POGLUT1,B4GALT5,RACGAP1,NR2C2,MAP2K5,H2AFY,LFNG,PHLDB1,FAM129B,MESP1,RAB14,SEPT7,SOX17,SIX4,IL1RN,NPHP3-ACAD11,NKD1,CRB2,FOXA2,APOA1,RPS6KA6,SHH,CCSAP,DIEXF,COL5A1,PLCB1,COL5A2,DLL1,DHX36,RBM19,MYADM,TENM4,SIX1,BAG6,TBX18,GCM1,TRIP12,DVL1,LHX1,DKK1,CLASP1,CLASP2,WNT3A,OTX2,SCX,OSR1,HE…
GO:0090094	GOBP	METANEPHRIC CAP MESENCHYMAL CELL PROLIFERATION INVOLVED IN METANEPHROS DEVELOPMENT	OSR1
GO:0036265	GOBP	RNA (GUANINE-N7)-METHYLATION	WBSCR22,METTL1,TRMT112
GO:0061086	GOBP	NEGATIVE REGULATION OF HISTONE H3-K27 METHYLATION	H2AFY,MTF2,CXorf67,SUPT6H,PHF1
GO:2001162	GOBP	POSITIVE REGULATION OF HISTONE H3-K79 METHYLATION	WDR61,CTR9
GO:0035481	GOBP	POSITIVE REGULATION OF NOTCH SIGNALING PATHWAY INVOLVED IN HEART INDUCTION	ROBO2,ROBO1,GATA5
GO:0030488	GOBP	TRNA METHYLATION	THADA,ALKBH8,METTL1,METTL6,FTSJ1,TRMT10C,KIAA0391,HSD17B10,TRMT5,TRMT61B,C9orf156,LCMT2,NSUN2,TRDMT1,TRMT10A,THUMPD2,METTL2B,THUMPD3,TRMT1,METTL2A,MTO1,NSUN3,TRMT112,GTPBP3,TYW3,TRMT61A,TRMT44,TRMT1L,TRMT12,TRMT13,BCDIN3D,NSUN6,TARBP1
GO:0050679	GOBP	POSITIVE REGULATION OF EPITHELIAL CELL PROLIFERATION	NME2,BMP2,ERBB2,TCF7L2,SCN5A,PGF,FOXE3,FLT4,HMGB1,TLR4,HRAS,BMP4,PLXNB3,HPN,PDGFB,RREB1,MDK,YAP1,ARNT,FGFR1,SOX11,NRAS,SOX9,AGTR1,ZNF703,VASH2,THBS4,PROX1,NOD2,HMOX1,EGFR,OSR2,TGFA,MYDGF,EPGN,SIRT1,PTN,WNT7A,APELA,SP1,PPP1R16B,LACRT,VEGFA,ITGA4,MMP12,PRKD1,TBX1,IGF2,ITGB3,ZNF304,SEMA5A,BMP5,NRP1,NME1,KDR,PLCG1,ANG,NODAL,AGGF1,FGFR2,CDH13,SCG2,SFRP1,PAX2,GDF2,HMGB2,CCL11,REG3A,STXBP4,F3,REG3G,AREG…
GO:0036451	GOBP	CAP MRNA METHYLATION	CMTR1,CMTR2
GO:0061615	GOBP	GLYCOLYTIC PROCESS THROUGH FRUCTOSE-6-PHOSPHATE	ENO1,GCK,PGAM1,PGM2L1,PKLR,FOXK2,FOXK1,ENO2,ENO3,PFKM,ADPGK,ALDOA,TPI1,PFKL,HK2,GPI,HK1,PGK1,HK3,PGAM2,GAPDHS,PFKP,BPGM,ALDOC,ALDOB,PKM,GAPDH
GO:1901964	GOBP	POSITIVE REGULATION OF CELL PROLIFERATION INVOLVED IN OUTFLOW TRACT MORPHOGENESIS	BMP4
GO:0097168	GOBP	MESENCHYMAL STEM CELL PROLIFERATION	SIX2
GO:0070344	GOBP	REGULATION OF FAT CELL PROLIFERATION	PER2,VSTM2A,TFDP1,GATA2,PID1,E2F1,E2F3
GO:1904075	GOBP	POSITIVE REGULATION OF TROPHECTODERMAL CELL PROLIFERATION	IGF1
GO:0031076	GOBP	EMBRYONIC CAMERA-TYPE EYE DEVELOPMENT	SIX3,STRA6,PROX1,PAX2,LRP6,KDM2B,WNT16,TH,WNT5A,TBX2,TFAP2A,NES,SOX11,PHACTR4,TWIST1,ALDH1A3
GO:0036093	GOBP	GERM CELL PROLIFERATION	DMRT1
GO:0044030	GOBP	REGULATION OF DNA METHYLATION	DNMT3L,SPI1,KMT2A,WT1,MYC,KDM1B,FAM129B,MECP2,H1FOO,MPHOSPH8,DPPA3,GRHL2
GO:0000415	GOBP	NEGATIVE REGULATION OF HISTONE H3-K36 METHYLATION	BCOR
GO:0048659	GOBP	SMOOTH MUSCLE CELL PROLIFERATION	NAA35,NOV
GO:0032944	GOBP	REGULATION OF MONONUCLEAR CELL PROLIFERATION	CCL5,CD86,CD80,IHH,ZP3,PTPN22,HMGB1,IRS2,SH3RF1,GPR183,TNFSF8,HLA-DRB1,ZP4,BMP4,CRTAM,PRNP,JAK3,IL7,RIPK3,CD6,CD209,ARG1,TIRAP,CLCF1,IL1B,IRF1,CSF1,SHH,TLR9,CEBPB,GLMN,SOX11,FOXP3,PLA2G2F,RPS3,PLA2G2D,IL1A,BLK,CCL19,ZNF335,DLG5,VAV3,TFRC,SPN,CD40,CHRNB2,CD40LG,LEP,ATM,TWSG1,IGF2,AIF1,FCGR2B,LILRB1,MIF,IL12B,CD81,IL10,ANXA1,SYK,TNFRSF4,TYROBP,IDO1,PRKAR1A,IL21,NCK2,CRP,TNFRSF13B,CD55,FADD,CD3E,CD7…
GO:0051450	GOBP	MYOBLAST PROLIFERATION	IGF1,ATOH8
GO:0060800	GOBP	REGULATION OF CELL DIFFERENTIATION INVOLVED IN EMBRYONIC PLACENTA DEVELOPMENT	GCM1
GO:1901384	GOBP	POSITIVE REGULATION OF CHORIONIC TROPHOBLAST CELL PROLIFERATION	INSL4
GO:0042038	GOBP	PEPTIDYL-HISTIDINE METHYLATION, TO FORM TELE-METHYLHISTIDINE	FAM86C1,METTL18
GO:0009441	GOBP	GLYCOLATE METABOLIC PROCESS	PARK7,IGF1,HAO1
GO:1900114	GOBP	POSITIVE REGULATION OF HISTONE H3-K9 TRIMETHYLATION	ZNF304
GO:0035583	GOBP	SEQUESTERING OF TGFBETA IN EXTRACELLULAR MATRIX	LTBP1,FBN2,FBN1,NRROS
GO:0040016	GOBP	EMBRYONIC CLEAVAGE	CUL3
GO:1901963	GOBP	REGULATION OF CELL PROLIFERATION INVOLVED IN OUTFLOW TRACT MORPHOGENESIS	CTNNB1,BMP4
GO:0030073	GOBP	INSULIN SECRETION	PARK7,GAL,RAB11FIP5,RAB11FIP2,ANXA1,PDX1,CAMK2G,CYB5R4,RIMS2,SLC30A8,PTPRN,ADCYAP1,NEUROD1,PTPRN2,FAM3B,SNX19,MAFA,RAB11B
GO:0050798	GOBP	ACTIVATED T CELL PROLIFERATION	CRTAM,BTN3A1,CADM1
GO:0036023	GOBP	EMBRYONIC SKELETAL LIMB JOINT MORPHOGENESIS	CTNNB1,OSR1,OSR2
GO:1902692	GOBP	REGULATION OF NEUROBLAST PROLIFERATION	SIX3,VEGFA,KDM1A,NF1,FZD3,CX3CR1,CX3CL1,ZNF335,LRRK2,DCT,CTNNB1,FAM19A1,DRD2,PTN,SMARCD3,DISC1,FAM19A3
GO:0090096	GOBP	POSITIVE REGULATION OF METANEPHRIC CAP MESENCHYMAL CELL PROLIFERATION	MYC
GO:1902035	GOBP	POSITIVE REGULATION OF HEMATOPOIETIC STEM CELL PROLIFERATION	THPO,N4BP2L2,PDCD2,KAT7
GO:0034720	GOBP	HISTONE H3-K4 DEMETHYLATION	KDM5D,KDM1A,KDM1B,KDM5A,KDM5B,MINA,C14orf169,KDM5C
GO:1902460	GOBP	REGULATION OF MESENCHYMAL STEM CELL PROLIFERATION	CITED1,CCNE1,LTBP3
GO:1900107	GOBP	REGULATION OF NODAL SIGNALING PATHWAY	DACT2,DAND5,CER1,DACT1,SHH,NODAL,SMAD2
GO:1900113	GOBP	NEGATIVE REGULATION OF HISTONE H3-K9 TRIMETHYLATION	SMARCB1,PIH1D1
GO:0044728	GOBP	DNA METHYLATION OR DEMETHYLATION	TDRD5,ALKBH2,TDG,EHMT2,EHMT1,N6AMT1,PPM1D,PICK1,DMAP1,HELLS,APOBEC2,ATRX,APOBEC3C,MAEL,APOBEC3D,APOBEC3F,BAZ2A,APOBEC3G,APOBEC3H,APOBEC3A,APOBEC3B,BEND3,DNMT1,MTRR,CTCFL,TDRKH,ALKBH1,ALKBH4,DDX4,APOBEC1,ASZ1,PRMT7,FOS,FKBP6,TDRD9,TDRD1,TDRD12,ZFP57,GATAD2A,METTL4,PIWIL4,MOV10L1,KMT2E,TET2,AICDA,TET1,DPPA3,FTO,PIWIL2,ALKBH3,DNMT3L,TET3,DNMT3B,DNMT3A,PLD6,C2orf61,ATF7IP,APEX1
GO:0090310	GOBP	NEGATIVE REGULATION OF METHYLATION-DEPENDENT CHROMATIN SILENCING	APOBEC1,AICDA,TET1
GO:0044340	GOBP	CANONICAL WNT SIGNALING PATHWAY INVOLVED IN REGULATION OF CELL PROLIFERATION	CTNNB1,LRP6,WNT3,DVL2
GO:0061620	GOBP	GLYCOLYTIC PROCESS THROUGH GLUCOSE-6-PHOSPHATE	ENO1,GCK,PGAM1,PGM2L1,PKLR,FOXK2,FOXK1,ENO2,ENO3,PFKM,ADPGK,ALDOA,TPI1,PFKL,HK2,GPI,HK1,PGK1,HK3,PGAM2,GAPDHS,PFKP,BPGM,ALDOC,ALDOB,PKM,GAPDH
GO:2000347	GOBP	POSITIVE REGULATION OF HEPATOCYTE PROLIFERATION	HPN,PTN,XBP1,MDK
GO:0070662	GOBP	MAST CELL PROLIFERATION	KIT
GO:0017145	GOBP	STEM CELL DIVISION	CUL3,SOX5,DOCK7,FGF13,WWTR1,RAB10,NUMB,ESRRB,DCT,TGFB2,TEAD3,GNL3,NUMBL,ING2,ARHGEF2,AKNA,ZFP36L2,FGFR2
GO:0070078	GOBP	HISTONE H3-R2 DEMETHYLATION	JMJD6
GO:0097309	GOBP	CAP1 MRNA METHYLATION	CMTR1,CMTR2
GO:0072124	GOBP	REGULATION OF GLOMERULAR MESANGIAL CELL PROLIFERATION	PDGFA,WT1,BMP7,PDGFB,EGR1,IL6R,BMP4
GO:0061484	GOBP	HEMATOPOIETIC STEM CELL HOMEOSTASIS	UBAP2L,NOV
GO:0048144	GOBP	FIBROBLAST PROLIFERATION	WNT7B
GO:0003419	GOBP	GROWTH PLATE CARTILAGE CHONDROCYTE PROLIFERATION	CER1,NPPC
GO:0006346	GOBP	METHYLATION-DEPENDENT CHROMATIN SILENCING	MBD2,SIRT1,HELLS,HDAC1
GO:0014857	GOBP	REGULATION OF SKELETAL MUSCLE CELL PROLIFERATION	MSTN,MYOG,ANGPT1,FGF2,AKIRIN1,CFLAR,EPHB1,SIX1
GO:0030913	GOBP	PARANODAL JUNCTION ASSEMBLY	CD9,CNTNAP1,EPB41L3
GO:0035333	GOBP	NOTCH RECEPTOR PROCESSING, LIGAND-DEPENDENT	APH1A,NCSTN,APH1B,PSENEN,ADAM10,PSEN2,PSEN1
GO:0032819	GOBP	POSITIVE REGULATION OF NATURAL KILLER CELL PROLIFERATION	IL23R,IL23A,HLA-E,IL18,IL12B
GO:0036335	GOBP	INTESTINAL STEM CELL HOMEOSTASIS	PLA2G2A,LPCAT3
GO:0035553	GOBP	OXIDATIVE SINGLE-STRANDED RNA DEMETHYLATION	ALKBH5,FTO,ALKBH3
GO:0061325	GOBP	CELL PROLIFERATION INVOLVED IN OUTFLOW TRACT MORPHOGENESIS	PITX2
GO:0045821	GOBP	POSITIVE REGULATION OF GLYCOLYTIC PROCESS	ENTPD5,IFNG,GAPDHS,PRKAA1,HIF1A,ZBTB20,INS,MLXIPL,PFKFB2,P2RX7,ARNT,IGF1,APP,PFKFB1,INSR,SLC4A4,PFKFB4,PFKFB3,AAED1,PRKAA2,PSEN1
GO:0046640	GOBP	REGULATION OF ALPHA-BETA T CELL PROLIFERATION	CD81,IL23A,LGALS9,SYK,C10orf54,PTPN22,CD274,LGALS7,LGALS7B,SH3RF1,LGALS9C,LGALS9B,CD55,MAPK8IP1,TNFSF4,TNFRSF14,CCR2,ZBTB7B,IL18,RASAL3,TWSG1,HLA-A,XCL1,HLA-E,IRF1,TGFBR2,IL12B,EBI3
GO:0070544	GOBP	HISTONE H3-K36 DEMETHYLATION	KDM4A,KDM4B,KDM4C,MINA,C14orf169,KDM2A,KDM2B,KDM8,PHF8,KDM7A
GO:0008595	GOBP	ANTERIOR/POSTERIOR AXIS SPECIFICATION, EMBRYO	TDRD5,WT1,WDR77,DCANP1,T,HOXD8,TIFAB,NEUROG1,TBX3,BASP1,FZD5,PLD6,FAM208A,TDGF1
GO:0009880	GOBP	EMBRYONIC PATTERN SPECIFICATION	SMAD1,TDRD5,WT1,MEIS2,LRP6,T,SMAD6,NEUROG1,STIL,SMAD5,COBL,TBX3,BASP1,FZD5,LHX1,OOEP,TDGF1,WNT7A,PTCH1,MESP2,DCANP1,WDR77,RIPPLY1,MESP1,MEIS1,RIPPLY3,RIPPLY2,HOXD8,TIFAB,ERBB4,PLD6,MEIS3,FAM208A,SHH,WNT1,SMAD2,FGFR2
GO:0071864	GOBP	POSITIVE REGULATION OF CELL PROLIFERATION IN BONE MARROW	MAP3K3,HMGA2,LEF1,FGFR2
GO:0061324	GOBP	CANONICAL WNT SIGNALING PATHWAY INVOLVED IN POSITIVE REGULATION OF CARDIAC OUTFLOW TRACT CELL PROLIFERATION	CTNNB1
GO:0072110	GOBP	GLOMERULAR MESANGIAL CELL PROLIFERATION	PDGFRB,EGR1
GO:0048562	GOBP	EMBRYONIC ORGAN MORPHOGENESIS	SIX3,HOXB4,LRP6,IHH,NKX2-5,DNAAF1,STIL,GATA4,ALX1,TBX21,HPN,MESP1,SOX17,FBN1,WNT16,HOXA3,FOLR1,HOXA1,ZIC3,ZIC1,CRB2,RBPMS2,NEUROD1,VANGL2,SHH,BBS7,SOX11,BBS5,HOXB9,HOXD3,BBS4,SOX9,HOXB3,RARG,PROX1,TBX22,TBX20,OSR2,COL2A1,FOXF1,MICAL2,HOXC4,HOXC9,TBR1,CCDC103,PAX8,HOXD4,DCANP1,HOXD9,HOXA4,ACVR1,RBP4,EOMES,TH,STRC,TIFAB,DFNB31,TBX1,DSCAML1,GSC,PLS1,MFAP5,FBN2,RYR2,SOD1,NDRG4,MYO6,PDZD7,HAND1,TMIE,P…
GO:0061314	GOBP	NOTCH SIGNALING INVOLVED IN HEART DEVELOPMENT	HEY1,SNAI1,DLL4,HEY2,SNAI2,GALNT11,NOTCH2,NOTCH1,JAG1,HEYL,RBPJ
GO:0048864	GOBP	STEM CELL DEVELOPMENT	SEMA6A,NRG1,SEMA6D,PHOX2B,JAG1,PITX2,SEMA7A,SEMA3C,SEMA3D,SEMA3B,SEMA3G,TAPT1,SEMA3E,SEMA3F,SEMA4A,SEMA4D,SOX8,SEMA4F,SNAI2,SEMA4G,TCOF1,FOLR1,ERBB4,NRTN,KLHL12,HAND2,SHH,SOX11,SOX10,KBTBD8,SEMA3A,NOLC1,CORO1C,HTR2B,SEMA4C,WNT7A,PEF1,PDCD6,FAM172A,GDNF,ANXA6,TBX1,SEMA5A,SEMA5B,NRP1,CYP26C1,PTPRC,PHACTR4,SEMA6B,SEMA6C
GO:0010452	GOBP	HISTONE H3-K36 METHYLATION	PRDM9,SETMAR,SETD2,ASH1L,SETD5,SETD3
GO:0044648	GOBP	HISTONE H3-K4 DIMETHYLATION	PRDM9,KMT2A,SETD1A,KMT2D,SETD1B,KMT2B
GO:1903867	GOBP	EXTRAEMBRYONIC MEMBRANE DEVELOPMENT	BMP7,BMP5,E2F7,E2F8
GO:0048050	GOBP	POST-EMBRYONIC EYE MORPHOGENESIS	MFAP2,EFEMP1,FBN1
GO:1900164	GOBP	NODAL SIGNALING PATHWAY INVOLVED IN DETERMINATION OF LATERAL MESODERM LEFT/RIGHT ASYMMETRY	CITED2,FOXH1
GO:0038101	GOBP	SEQUESTERING OF NODAL FROM RECEPTOR VIA NODAL BINDING	DAND5
GO:0070077	GOBP	HISTONE ARGININE DEMETHYLATION	JMJD6
GO:0060038	GOBP	CARDIAC MUSCLE CELL PROLIFERATION	BMP10,C3orf58,TGFB2,NDRG4,TGFBR3
GO:0060054	GOBP	POSITIVE REGULATION OF EPITHELIAL CELL PROLIFERATION INVOLVED IN WOUND HEALING	AMICA1,LACRT,MMP12,ODAM,CLDN1,FGF10,FZD7,WNT7A
GO:0000451	GOBP	RRNA 2'-O-METHYLATION	FTSJ2,RNMTL1,MRM1
GO:0048569	GOBP	POST-EMBRYONIC ANIMAL ORGAN DEVELOPMENT	MFAP2,VEGFA,KLF4,EFEMP1,FBN1
GO:0031167	GOBP	RRNA METHYLATION	EMG1,METTL15,FDXACB1,DIMT1,MTERF4,WBSCR22,METTL5,METTL16,NSUN3,TRMT112,FTSJ2,TFB2M,NOP2,RNMTL1,NSUN5,NSUN4,TFB1M,FTSJ3,FBL,ZCCHC4,FBLL1,MRM1
GO:2000079	GOBP	REGULATION OF CANONICAL WNT SIGNALING PATHWAY INVOLVED IN CONTROLLING TYPE B PANCREATIC CELL PROLIFERATION	SFRP1
GO:0051572	GOBP	NEGATIVE REGULATION OF HISTONE H3-K4 METHYLATION	H2AFY,BCOR,WDR5,KDM1A
GO:0014841	GOBP	SKELETAL MUSCLE SATELLITE CELL PROLIFERATION	MEGF10
GO:0060669	GOBP	EMBRYONIC PLACENTA MORPHOGENESIS	IGF2,BMP7,BMP5,ZNF568,WNT7B,FGFR2
GO:0035113	GOBP	EMBRYONIC APPENDAGE MORPHOGENESIS	ZNF358,RARG,HOXA11,LRP6,OSR2,WDPCP,ECE1,NIPBL,TBX4,CTNNB1,TBX3,TBX2,INTU,SALL1,SKI,MEGF8,TFAP2A,HDAC2,MBNL1,TWIST1,WNT7A,HDAC1,GLI3,AFF3,FBXW4,PTCH1,OSR1,CYP26B1,TBX5,MSX1,CREBBP,NOG,TGFB2,SHH,CACNA1C,MYH3
GO:0035358	GOBP	REGULATION OF PEROXISOME PROLIFERATOR ACTIVATED RECEPTOR SIGNALING PATHWAY	LMO3,ALOX15,PLIN5,CITED2,ASXL1,GPS2,SIRT1,ASXL2,PTGIS
GO:2000737	GOBP	NEGATIVE REGULATION OF STEM CELL DIFFERENTIATION	HES5,HNRNPU,N4BP2L2,HES1,JAG1,ESRRB,NELFB,H1FOO,NOTCH1,WNT3A,PRICKLE1,ZFP36L2,REST
GO:2001111	GOBP	POSITIVE REGULATION OF LENS EPITHELIAL CELL PROLIFERATION	FOXE3,SOX11
GO:0034969	GOBP	HISTONE ARGININE METHYLATION	CARM1,COPRS,PRMT5,PRMT1,PRDM14,PRMT7,NR1H4,PRMT6,PRDM4
GO:0070476	GOBP	RRNA (GUANINE-N7)-METHYLATION	WBSCR22,TRMT112
GO:0061715	GOBP	MIRNA 2'-O-METHYLATION	BCDIN3D
GO:0021940	GOBP	POSITIVE REGULATION OF CEREBELLAR GRANULE CELL PRECURSOR PROLIFERATION	LHX1
GO:0072038	GOBP	MESENCHYMAL STEM CELL MAINTENANCE INVOLVED IN NEPHRON MORPHOGENESIS	SIX2
GO:0001838	GOBP	EMBRYONIC EPITHELIAL TUBE FORMATION	SOX9,LRP2,MTHFD1,TGFB1,PAX2,LMO4,LRP6,TSC2,GATA3,LUZP1,KDM2B,GRHL3,SIX1,GRHL2,STIL,COBL,SCRIB,MTHFR,SKI,DVL1,BCL10,SEMA4C,PLXNB2,PAX8,VASP,SOX8,OSR1,FOLR1,DVL2,SOX4,DVL3,IFT122,CELSR1,FUZ,BMP7,TGFB2,DLC1,BMP5,DEAF1,VANGL2,PHACTR4,SOX11,PRICKLE1,MTHFD1L,BBS4
GO:2000473	GOBP	POSITIVE REGULATION OF HEMATOPOIETIC STEM CELL MIGRATION	CCR2,PTPRC
GO:0035513	GOBP	OXIDATIVE RNA DEMETHYLATION	ALKBH1,ALKBH5,JMJD6,FTO,ALKBH3
GO:0021924	GOBP	CELL PROLIFERATION IN EXTERNAL GRANULE LAYER	RORA,ATF5,SHH
GO:0018023	GOBP	PEPTIDYL-LYSINE TRIMETHYLATION	SETD2,SUV420H2,VCPKMT,PRDM7,SUV420H1,SETD5,SETD3,KMT2A,ZNF335,SETD4,SUV39H2,SUV39H1,METTL12,SETD1A,KMT2D,TET2,WDR61,METTL21C,CTR9,EEF2KMT,TET3,OGT,WDR82,METTL20,SETD1B,BEND3,PRDM9,FAM173B,FAM173A
GO:0070666	GOBP	REGULATION OF MAST CELL PROLIFERATION	LYN,BLK,ENPP3
GO:0002309	GOBP	T CELL PROLIFERATION INVOLVED IN IMMUNE RESPONSE	LILRB1,TNFSF18,SLC11A1
GO:1902366	GOBP	REGULATION OF NOTCH SIGNALING PATHWAY INVOLVED IN SOMITOGENESIS	LFNG
GO:0048145	GOBP	REGULATION OF FIBROBLAST PROLIFERATION	PLA2G1B,MYC,CDKN1A,SFRP1,GSTP1,NLRC3,PDGFC,NF1,AQP1,MED25,TRIM32,TP53,CTNNB1,WNT5A,EREG,B4GALT7,SKI,CDK4,FN1,BMI1,AGT,E2F1,DAB2IP,CD74,PDGFA,MORC3,PDGFRA,CDK6,SPHK1,PDGFB,PEX2,PARP10,GAS6,FTH1,CDC73,EMD,S100A6,LIG4,IGF1,NDUFS4,MIF,DDR2,WNT1,CD300A,DHX9,WNT2
GO:0061178	GOBP	REGULATION OF INSULIN SECRETION INVOLVED IN CELLULAR RESPONSE TO GLUCOSE STIMULUS	ANO1,NR1H4,ADRA2A,C2CD2L,STXBP4,LRP5,TMEM27,ADCY8,ADCY5,TRPM4,KLF7,LRP5L,GPLD1,BAIAP3,HLA-DRB1,GCG,RFX6,STX4,CDK16,EPHA5,PPP3CB,FOXA2,EFNA5,PLA2G6,BRSK2,CFTR,NR1D1,PIM3
GO:1901483	GOBP	REGULATION OF TRANSCRIPTION FACTOR CATABOLIC PROCESS	SIRT6
GO:1905315	GOBP	CELL PROLIFERATION INVOLVED IN ENDOCARDIAL CUSHION MORPHOGENESIS	TGFBR2
GO:1905938	GOBP	POSITIVE REGULATION OF GERM CELL PROLIFERATION	CIB1
GO:0035604	GOBP	FIBROBLAST GROWTH FACTOR RECEPTOR SIGNALING PATHWAY INVOLVED IN POSITIVE REGULATION OF CELL PROLIFERATION IN BONE MARROW	FGFR2
GO:1905255	GOBP	REGULATION OF RNA BINDING TRANSCRIPTION FACTOR ACTIVITY	NUCKS1
GO:0070734	GOBP	HISTONE H3-K27 METHYLATION	CHD5,EZH2,BEND3
GO:0071338	GOBP	POSITIVE REGULATION OF HAIR FOLLICLE CELL PROLIFERATION	FGF10
GO:0060251	GOBP	REGULATION OF GLIAL CELL PROLIFERATION	PRKCI,PRKCH,CERS2,HES1,CHRM1,IL6,SKI,IL1B,RNF10,DICER1,NOTCH1,TNF,SOX11
GO:0036215	GOBP	RESPONSE TO STEM CELL FACTOR	KIT,FER
GO:0048103	GOBP	SOMATIC STEM CELL DIVISION	SOX5,DOCK7,FGF13,RAB10,NUMB,DCT,TGFB2,TEAD3,NUMBL,ARHGEF2,AKNA,ZFP36L2,FGFR2
GO:0009791	GOBP	POST-EMBRYONIC DEVELOPMENT	SCUBE1,MFAP2,VEGFA,KLF4,EFEMP1,STK36,LHX1,SZT2,FBN1,BMP4,C12orf57,FGFR2
GO:0051573	GOBP	NEGATIVE REGULATION OF HISTONE H3-K9 METHYLATION	DNMT1,KDM1A,DNMT3B,SMARCB1,BRCA1,PIH1D1
GO:0045747	GOBP	POSITIVE REGULATION OF NOTCH SIGNALING PATHWAY	SRC,NOTCH2NL,ENHO,ELF3,TSPAN5,DLL1,C3orf17,NOD2,NOV,JAG1,TSPAN14,EP300,AAK1,GATA5,JAG2,MAML3,NOS3,POGLUT1,RBPJ,TP63,KAT2B,STAT3,PRKCI,DLL4,MAML2,ZMIZ1,MAML1,MESP1,ITGB1BP1,PDCD10,CREBBP,YAP1,TGFB2,ROBO2,EPN2,ROBO1,NOTCH1,WNT1,NOTCH4,BMP2K,IL6ST,SNW1
GO:0034203	GOBP	GLYCOLIPID TRANSLOCATION	RFT1
GO:0044726	GOBP	PROTECTION OF DNA DEMETHYLATION OF FEMALE PRONUCLEUS	DPPA3
GO:0021937	GOBP	CEREBELLAR PURKINJE CELL-GRANULE CELL PRECURSOR CELL SIGNALING INVOLVED IN REGULATION OF GRANULE CELL PRECURSOR CELL PROLIFERATION	LHX1
GO:0072089	GOBP	STEM CELL PROLIFERATION	WNT2B,SOX5,RUNX1,SFRP2,YTHDF2,DOCK7,NUMB,WNT10B,DCT,WNT5A,MECOM,TEAD3,RACGAP1,WNT7B,NUMBL,PLXNB2,YJEFN3,ETV6,AKNA,ARIH2,EML1,ARTN,RNF43,ABCB1,CD34,FGF13,FGF2,RAB10,PAFAH1B1,ZNRF3,SIX2,TRIM71,SHH,WNT3,ARHGEF2,NES,FGFR2
GO:0007566	GOBP	EMBRYO IMPLANTATION	SCGB1A1,PPARD,FUT7,PRLR,SPP1,EMP2,PCSK5,TRO,RPL29,IRG1,SOD1,CALCA,IL1B,TPPP3
GO:1905320	GOBP	REGULATION OF MESENCHYMAL STEM CELL MIGRATION	FBXO5
GO:0048863	GOBP	STEM CELL DIFFERENTIATION	SIX3,METTL5,HOXB4,LRP6,JAG1,PITX2,GPM6A,KIT,ZNF281,SNAI2,SOX21,TCOF1,FOLR1,GREM1,PUM1,ERBB4,FBXL17,JARID2,ELL3,WNT8A,HAND2,SHH,SOX11,SOX10,SOX9,KBTBD8,SEMA3A,SETD2,EPCAM,T,NOLC1,TP53,SP7,RBPJ,SEMA4C,WNT7A,DNMT3L,NTF4,GDNF,FAM172A,ANXA6,TBX1,HMGA2,GSC,SEMA5A,SEMA5B,NRP1,SEMA6B,PHACTR4,SEMA6C,FGFR2,SEMA6A,NRG1,SEMA6D,SFRP1,PAX2,PHOX2B,POU6F2,SEMA7A,SEMA3C,SEMA3D,SETD6,SEMA3B,SEMA3G,TBX2,TAPT1,FAM19…
GO:0018021	GOBP	PEPTIDYL-HISTIDINE METHYLATION	FAM86C1,METTL18,SETD3
GO:0002127	GOBP	TRNA WOBBLE BASE CYTOSINE METHYLATION	NSUN3
GO:0032869	GOBP	CELLULAR RESPONSE TO INSULIN STIMULUS	PLA2G1B,AKT2,ATP6V0A2,ATP6V1C1,ATP6V1C2,ATP6V0A1,C2CD5,SLC2A4,TCIRG1,LPIN1,LPIN2,ATP6V0B,LPIN3,TBC1D4,ATP6V1B2,SOS1,RAB13,ZNF106,RPS6KB1,IRS1,VIMP,ATP6V1G3,CAPN10,RAB12,ATP6V0D1,IRS2,GPLD1,GRB7,VAMP2,ATP6V0E1,AP3S1,PDK4,PDK2,BAIAP2,ATP6V0A4,ATP6AP1,PIK3R2,RAB8A,PIK3R1,RAB8B,ATP6V0C,ATP6V0E2,PKLR,GRB2,OTOP1,PHIP,FOXO3,INS,KAT2B,NAMPT,ATP6V1F,PRKCI,CEACAM1,FOXC2,SHC1,HDAC5,HDAC9,RHOQ,SLC39A14,IGF2,…
GO:0018027	GOBP	PEPTIDYL-LYSINE DIMETHYLATION	SETD2,ASH1L,SMYD2,SETD1B,EHMT2,SETD3,SETD7,EHMT1,PRDM9,KMT2A,SUV39H2,SETMAR,SUV39H1,SETD1A,METTL12,METTL10,KMT2D,KMT2B
GO:1901142	GOBP	INSULIN METABOLIC PROCESS	IDE,CEACAM1,PCSK2,CELA2A,ERN1
GO:0044029	GOBP	HYPOMETHYLATION OF CPG ISLAND	FAM129B
GO:0072126	GOBP	POSITIVE REGULATION OF GLOMERULAR MESANGIAL CELL PROLIFERATION	PDGFB,EGR1,IL6R
GO:0048706	GOBP	EMBRYONIC SKELETAL SYSTEM DEVELOPMENT	WNT11,SULF1,SULF2,HOXB4,IRX5,NIPBL,ALX1,CTNNB1,COL1A1,TWIST1,EIF4A3,HOXA3,HOXA1,NOG,HOXA9,TGFBR1,TGFBR2,SOX11,HOXB9,HOXD3,HOXB3,MTHFD1,OSR2,COL2A1,SIX1,HOXC4,HOXC9,WNT5A,LHX1,MEGF8,TFAP2A,PDGFRA,SLC2A10,OSR1,HOXD4,HOXD9,HOXA4,XYLT1,RBP4,PCSK5,WNT9A,TBX1,DSCAML1,FUZ,KIAA1217,UCMA,DEAF1,WDR60,MTHFD1L,FGFR2
GO:0048867	GOBP	STEM CELL FATE DETERMINATION	NTF4,POU6F2
GO:0018013	GOBP	N-TERMINAL PEPTIDYL-GLYCINE METHYLATION	NTMT1
GO:1902732	GOBP	POSITIVE REGULATION OF CHONDROCYTE PROLIFERATION	SIX2,SOX9,SIRT6,LTF
GO:0098722	GOBP	ASYMMETRIC STEM CELL DIVISION	SOX5,TEAD3,DOCK7,FGF13,RAB10,ING2,ARHGEF2
GO:0016332	GOBP	ESTABLISHMENT OR MAINTENANCE OF POLARITY OF EMBRYONIC EPITHELIUM	WNT7B
GO:0033092	GOBP	POSITIVE REGULATION OF IMMATURE T CELL PROLIFERATION IN THYMUS	IL1B,SHH,IL1A
GO:0014010	GOBP	SCHWANN CELL PROLIFERATION	NF2
GO:2000648	GOBP	POSITIVE REGULATION OF STEM CELL PROLIFERATION	HNRNPU,KDM1A,GJA1,EPCAM,PDCD2,CX3CR1,CX3CL1,ZNF335,THPO,DCT,CTNNB1,CITED1,DRD2,NANOG,TERT,DISC1,N4BP2L2,VEGFA,FZD3,LTBP3,HMGA2,CCNE1,PTPRC,SMARCD3,KAT7,SOX11
GO:2000741	GOBP	POSITIVE REGULATION OF MESENCHYMAL STEM CELL DIFFERENTIATION	SOX9,SOX5,SOX6,LTBP3
GO:2000138	GOBP	POSITIVE REGULATION OF CELL PROLIFERATION INVOLVED IN HEART MORPHOGENESIS	BMP10,SMAD4,PIM1,RBPJ,BMP4
GO:0010216	GOBP	MAINTENANCE OF DNA METHYLATION	DNMT1,ZNF445,UHRF2,USP7,UHRF1,HELLS
GO:0040019	GOBP	POSITIVE REGULATION OF EMBRYONIC DEVELOPMENT	PLCB1,GJA1,RBM19,TENM4,GATA3,SIX1,PHLDB2,DAG1,B4GALT5,LHX1,CLASP1,CLASP2,NR2C2,WNT3A,OTX2,H2AFY,SCX,PHLDB1,FAM129B,OSR1,HES1,GNB2L1,GDNF,SIX4,FOXA2,IGF1,SHH,WNT1,DIEXF,WNT4
GO:0097241	GOBP	HEMATOPOIETIC STEM CELL MIGRATION TO BONE MARROW	GPLD1,GAS6,JAM2,JAM3
GO:0001510	GOBP	RNA METHYLATION	EMG1,TGS1,METTL15,FDXACB1,METTL5,METTL1,RBM15B,METTL6,METTL8,TRMT10C,FTSJ2,KIAA0391,NOP2,HSD17B10,TRMT5,TRMT61B,C9orf156,LCMT2,TRMT10A,THUMPD2,DIMT1,WBSCR22,THUMPD3,METTL2B,TRMT1,KIAA1429,METTL2A,TRMT6,NSUN3,TFB2M,RNMTL1,CBLL1,TRMT61A,TRMT44,RBM15,METTL3,TRMT1L,TRMT12,TRMT13,CMTR1,TFB1M,CMTR2,BCDIN3D,ALKBH8,THADA,METTL14,MEPCE,METTL16,MTERF4,HENMT1,FTSJ1,PCIF1,LARP7,NSUN2,ZC3H13,TRDMT1,WTAP,FTSJ3…
GO:0002940	GOBP	TRNA N2-GUANINE METHYLATION	TRMT1L,TRMT1
GO:0070350	GOBP	REGULATION OF WHITE FAT CELL PROLIFERATION	VSTM2A
GO:0031077	GOBP	POST-EMBRYONIC CAMERA-TYPE EYE DEVELOPMENT	VEGFA
GO:1905936	GOBP	REGULATION OF GERM CELL PROLIFERATION	CIB1,RHBDD1
GO:0032088	GOBP	NEGATIVE REGULATION OF NF-KAPPAB TRANSCRIPTION FACTOR ACTIVITY	ARRB1,CARD8,CYLD,ARRB2,TMSB4X,CDK5RAP3,NLRC5,NLRC3,IL10,ANXA4,GFI1,CACTIN,SETD6,KLF4,PYDC1,PYDC2,CHP1,DDIT3,BRMS1,MAP2K5,NLRP3,RBCK1,HAVCR2,CD200,ERBB2IP,TRAF3,USP7,PSMD10,TLR9,CMKLR1,PYCARD,CDKN2A,ZC3H12A,OTULIN,FOXP3,NWD1,TRIM40,PRMT2,TCEAL7,FAF1,TRIM37,PKHD1,TNFAIP3,ADORA3,LRRC14,UFL1,NLRP2,IRG1,CYP1B1,IRAK1,SIRT1,IRAK2,TRIM21,NFKBIL1,MTURN,RWDD3,DAB2IP,COMMD1,COMMD6,COMMD7,NFKBIA,PARP10,ZNF67…
GO:0060502	GOBP	EPITHELIAL CELL PROLIFERATION INVOLVED IN LUNG MORPHOGENESIS	BMP4
GO:0071557	GOBP	HISTONE H3-K27 DEMETHYLATION	KDM6B,PHF8,KDM7A
GO:0030070	GOBP	INSULIN PROCESSING	PCSK2
GO:0006664	GOBP	GLYCOLIPID METABOLIC PROCESS	PSAP,FA2H,PIGC,PIGB,GPAA1,ST6GALNAC3,PIGA,PIGK,GPLD1,PIGM,B4GALT5,ENPP7,PIGL,PIGG,PIGF,PIGH,ST3GAL4,SMPD3,ST3GAL5,SMPD2,ST3GAL6,SMPD4,ST3GAL2,ST6GALNAC5,ST6GALNAC6,A4GALT,B3GALT4,UGCG,B4GALNT1,SCCPDH,FUT2,TMEM246,GBGT1,PGAP1,PGAP2,PGAP3,CTSA,ST6GALNAC4,SMPD1,B3GNT5,MPPE1,B4GALT3,GLA,NEU3,B4GALT6,UGT8,SUMF2,SUMF1,CPTP,HEXB,FUCA1,HEXA,NAGA,CERK,GBA2,STS,NEU2,GALC,NEU4,B3GALNT1,GM2A,CLN6,ESYT3,NEU1,…
GO:0000578	GOBP	EMBRYONIC AXIS SPECIFICATION	TDRD5,WT1,T,SMAD6,NEUROG1,STIL,COBL,TBX3,BASP1,FZD5,TDGF1,WNT7A,PTCH1,MESP2,DCANP1,WDR77,RIPPLY1,MESP1,RIPPLY2,HOXD8,TIFAB,PLD6,FAM208A,WNT1,SMAD2
GO:0033601	GOBP	POSITIVE REGULATION OF MAMMARY GLAND EPITHELIAL CELL PROLIFERATION	ZNF703,RREB1,RTN4
GO:0042127	GOBP	REGULATION OF CELL PROLIFERATION	SULF1,BMP2,LDOC1,SCN5A,FGF19,JAK2,JAG1,FOXE3,IL26,FLT4,IRS1,PTPN22,CD47,HMGB1,IRS2,DUSP15,FOXM1,TLR4,CXCL5,SH3RF1,SSTR1,BRCA1,SSTR2,CHP2,DUSP10,BRCA2,SSTR4,HRAS,HNF4A,SERPINB3,STX4,EDN1,STX3,ACER3,WARS,PRMT1,SPHK1,TIRAP,CLU,TGFBR3,GREM1,SGK2,DUSP22,YAP1,IL1B,HAND2,TLR9,CASK,BIRC7,MNT,HSF1,NPR3,GSTP1,NOD2,EGFR,PAK1,CNOT6,MARVELD3,PLA2G2F,CNOT7,PLA2G2D,RPS3,PTK2B,MAPK1,CCL19,XDH,MAPK3,CNOT8,FKTN,CL…
GO:0006110	GOBP	REGULATION OF GLYCOLYTIC PROCESS	IFNG,NUP88,RAE1,RANBP2,NUP50,PRKAA1,SEH1L,NUP54,NUP188,EP300,MLXIPL,ZBTB7A,P2RX7,NUP43,TIGAR,ACTN3,PPARA,NUP35,NUP37,SLC2A6,CBFA2T3,AAAS,GAPDHS,NUP160,NUP155,JMJD8,NUP153,FBP1,NUP107,NCOR1,NUP133,ARNT,APP,PRKAA2,PSEN1,ENTPD5,GCK,NUP62,PGAM1,POM121,HIF1A,TPR,INS,PFKFB2,EIF6,NUPL2,SEC13,PFKFB1,NUPL1,SLC4A4,PFKFB4,PFKFB3,PRKAG1,PRKAG2,NUP214,OGT,NUP210,HDAC4,ZBTB20,NUPR1,NUP93,NUP98,NUP205,IGF1,INSR…
GO:0120040	GOBP	REGULATION OF MACROPHAGE PROLIFERATION	CSF1R,IL33,MAPK3,PTK2,IL34,MAPK1
GO:0042249	GOBP	ESTABLISHMENT OF PLANAR POLARITY OF EMBRYONIC EPITHELIUM	CELSR1
GO:1904933	GOBP	REGULATION OF CELL PROLIFERATION IN MIDBRAIN	WNT5A
GO:0097198	GOBP	HISTONE H3-K36 TRIMETHYLATION	PRDM9,SETD2,SETD5
GO:0046296	GOBP	GLYCOLATE CATABOLIC PROCESS	HAO1
GO:0098532	GOBP	HISTONE H3-K27 TRIMETHYLATION	CHD5,BEND3
GO:0045976	GOBP	NEGATIVE REGULATION OF MITOTIC CELL CYCLE, EMBRYONIC	CTNNB1,FZD3
GO:0048704	GOBP	EMBRYONIC SKELETAL SYSTEM MORPHOGENESIS	HOXB3,MTHFD1,HOXB4,OSR2,COL2A1,IRX5,SIX1,NIPBL,HOXC4,ALX1,CTNNB1,HOXC9,LHX1,MEGF8,TFAP2A,TWIST1,PDGFRA,OSR1,HOXD4,HOXD9,HOXA4,EIF4A3,HOXA3,HOXA1,TBX1,DSCAML1,FUZ,NOG,HOXA9,TGFBR1,WDR60,TGFBR2,SOX11,MTHFD1L,HOXB9,HOXD3,FGFR2
GO:1990983	GOBP	TRNA DEMETHYLATION	ALKBH1
GO:0090290	GOBP	POSITIVE REGULATION OF OSTEOCLAST PROLIFERATION	OCSTAMP
GO:0001935	GOBP	ENDOTHELIAL CELL PROLIFERATION	ACVRL1,DLG1,BMPR2,NOX5,PRKX,CD34,HMOX1,TEK,LOXL2,ITGB1BP1,SEMA5A,ANGPT4,THAP1,NRARP,PROK2,ERN1,BMP4,BMPER
GO:0060529	GOBP	SQUAMOUS BASAL EPITHELIAL STEM CELL DIFFERENTIATION INVOLVED IN PROSTATE GLAND ACINUS DEVELOPMENT	FGFR2
GO:1902466	GOBP	POSITIVE REGULATION OF HISTONE H3-K27 TRIMETHYLATION	ZNF304
GO:0019919	GOBP	PEPTIDYL-ARGININE METHYLATION, TO ASYMMETRICAL-DIMETHYL ARGININE	PRMT6,PRMT8
GO:0060784	GOBP	REGULATION OF CELL PROLIFERATION INVOLVED IN TISSUE HOMEOSTASIS	SOX9
GO:0060916	GOBP	MESENCHYMAL CELL PROLIFERATION INVOLVED IN LUNG DEVELOPMENT	FGFR2
GO:0048009	GOBP	INSULIN-LIKE GROWTH FACTOR RECEPTOR SIGNALING PATHWAY	EIF2AK3,PIK3R1,PLCB1,IGF1R,AKT1,IGF1,TSC2,GIGYF2,GHR,IRS1
GO:0001834	GOBP	TROPHECTODERMAL CELL PROLIFERATION	ACVR1C,ZPR1
GO:0044727	GOBP	DNA DEMETHYLATION OF MALE PRONUCLEUS	TET3,C2orf61
GO:0071336	GOBP	REGULATION OF HAIR FOLLICLE CELL PROLIFERATION	FGF10
GO:0043046	GOBP	DNA METHYLATION INVOLVED IN GAMETE GENERATION	TDRD5,DNMT3L,MAEL,MOV10L1,CTCFL,TDRKH,DDX4,ASZ1,PRMT7,TDRD9,FKBP6,TDRD1,PLD6,TDRD12,PICK1,PIWIL2,PIWIL4
GO:2000794	GOBP	REGULATION OF EPITHELIAL CELL PROLIFERATION INVOLVED IN LUNG MORPHOGENESIS	SRSF6,NFIB,FGF7,FGFR2
GO:0016331	GOBP	MORPHOGENESIS OF EMBRYONIC EPITHELIUM	LRP2,TGFB1,KDF1,PAX2,LRP6,TSC2,GATA3,STIL,COBL,BCL10,VASP,SOX8,WNT16,FOLR1,SOX4,CELSR1,VANGL2,SOX11,BBS4,SOX9,MTHFD1,LMO4,KDM2B,LUZP1,GRHL3,SIX1,GRHL2,TBX18,SCRIB,WNT5A,MTHFR,SKI,DVL1,WNT7B,TFAP2A,SEMA4C,PLXNB2,PAX8,OSR1,DVL2,DVL3,IFT122,FUZ,BMP7,TGFB2,DLC1,BMP5,DEAF1,PHACTR4,PRICKLE1,MTHFD1L,FGFR2
GO:1905044	GOBP	REGULATION OF SCHWANN CELL PROLIFERATION INVOLVED IN AXON REGENERATION	CERS2
GO:0009886	GOBP	POST-EMBRYONIC ANIMAL MORPHOGENESIS	MFAP2,EFEMP1,FBN1
GO:1904705	GOBP	REGULATION OF VASCULAR SMOOTH MUSCLE CELL PROLIFERATION	JUN,CDKN1A,GJA1,TGFB3,IL10,APLN,ADIPOQ,P2RY6,CDKN1B,GPER1,MFN2,FOXJ2,LDLRAP1,MEF2D,MEF2C,MMP9,MMP2,ERN1,ADAMTS1,BMPR1A,PRKG1,PDGFB,CNN1,FGF2,IGFBP5,PTEN,NR4A3,DNMT1,PDCD4,IGF1,HTR1B,SOD2,TPM1,PPARG,FGF9
GO:2000739	GOBP	REGULATION OF MESENCHYMAL STEM CELL DIFFERENTIATION	SOX9,PDGFRA,SOX5,SOX6,LTBP3,REST
GO:0036261	GOBP	7-METHYLGUANOSINE CAP HYPERMETHYLATION	TGS1
GO:0048566	GOBP	EMBRYONIC DIGESTIVE TRACT DEVELOPMENT	GLI3,PDGFRA,GLI2,RARB,STRA6,TCF21,ID2,CXCL8,FOXF1,PCSK5,SIX2,NIPBL,RBPMS2,TGFB2,SALL1,PKDCC,RARRES2,TNF,SOX11,FGFR2
GO:2000561	GOBP	REGULATION OF CD4-POSITIVE, ALPHA-BETA T CELL PROLIFERATION	CD81,CD274,TWSG1,XCL1,LGALS7,LGALS7B,LGALS9C,LGALS9B,LGALS9,CD55,TGFBR2,C10orf54
GO:0035726	GOBP	COMMON MYELOID PROGENITOR CELL PROLIFERATION	CEACAM1,GSTP1,FLT3,NR4A3
GO:0046295	GOBP	GLYCOLATE BIOSYNTHETIC PROCESS	PARK7
GO:0045746	GOBP	NEGATIVE REGULATION OF NOTCH SIGNALING PATHWAY	ARRB1,WWP2,DLL1,BEND6,YTHDF2,EGFR,DLK1,DLK2,TSPAN15,NEURL1,C8orf4,MAGEA1,AKT1,ZBTB7A,EGF,CHAC1,LFNG,HEY1,DLL4,FAM129B,FBXW7,HIF1AN,GATA2,MMP14,METTL3,NRARP,NOTCH3,RITA1,EGFL7,ARRDC1
GO:0019827	GOBP	STEM CELL POPULATION MAINTENANCE	POLR2D,SMAD4,POLR2G,JAG1,POLR2A,POLR2B,POLR2C,FOXP1,POLR2E,KIT,POLR2F,CTNNB1,SETD6,POLR2H,POLR2I,KLF4,POLR2J,POLR2K,POLR2L,SOX2,TDGF1,MTF2,SRRT,STAT3,FGF2,LEO1,POU5F1,ZIC3,METTL3,NOG,LIG4,NOTCH2,GNL3,NOTCH1,ZFP36L2,SOX9,ZNF358,METTL14,HES5,ZCCHC11,DLL1,PROX1,NANOS2,PADI4,EPHA1,LIN28A,SALL1,SKI,PBX1,SALL4,FOXD3,TET1,NANOG,CTR9,PIWIL2,RTF1,HES1,DIS3L2,CDC73,SIX2,ESRRB,PRDM14,CDH2,MMP24,DPPA4,FZD7,Z…
GO:0072498	GOBP	EMBRYONIC SKELETAL JOINT DEVELOPMENT	SLC2A10,NOG,CTNNB1,OSR1,OSR2,COL2A1,WNT9A
GO:0090309	GOBP	POSITIVE REGULATION OF METHYLATION-DEPENDENT CHROMATIN SILENCING	DNMT1,PPHLN1,ZNF304,SETDB1,SETDB2,TRIM28,MPHOSPH8,MORC2,FAM208A,KIAA1551,ATF7IP
GO:2001109	GOBP	REGULATION OF LENS EPITHELIAL CELL PROLIFERATION	FOXE3,SOX11
GO:0043433	GOBP	NEGATIVE REGULATION OF DNA-BINDING TRANSCRIPTION FACTOR ACTIVITY	CYLD,ARRB1,CARD8,ARRB2,CDK5RAP3,SP100,TCF7L2,MAP3K10,BTRC,CTNNBIP1,PYDC1,PYDC2,CHP1,DDIT3,BRMS1,NLRP3,RBCK1,PRNP,HAVCR2,GAS6,SFRP4,SFRP5,TRAF3,PEX14,PAXIP1,TLR9,CMKLR1,TAF1,SIGIRR,RB1,PHB2,PROX1,FOXP3,NWD1,TCEAL7,T,FAF1,PKHD1,ADORA3,LRRC14,MAD2L2,FLNA,SIRT1,ZNF431,PKD1,RWDD3,DAB2IP,COMMD1,COMMD6,COMMD7,PARP10,HDAC4,ITCH,CHUK,FOXH1,G3BP2,CEBPG,EOMES,NUPR1,EGLN1,FOXJ1,DAP,BMP7,PIM1,CCDC22,HAND1,PTG…
GO:0033083	GOBP	REGULATION OF IMMATURE T CELL PROLIFERATION	KIAA0922,IL1B,IHH,SHH,IL1A,BMP4
GO:0061485	GOBP	MEMORY T CELL PROLIFERATION	DOCK8
GO:0043567	GOBP	REGULATION OF INSULIN-LIKE GROWTH FACTOR RECEPTOR SIGNALING PATHWAY	GHRHR,BMP2,CILP,KIAA1161,CDH3,IGFBP1,IGFBP2,IGFBP5,ZFAND2B,PHIP,NKX3-1,IGFBP3,IGF1,BMP5,GHRH,IGFBP4,GH1,WNT1,IGFBP6
GO:0035570	GOBP	N-TERMINAL PEPTIDYL-SERINE METHYLATION	NTMT1
GO:0033598	GOBP	MAMMARY GLAND EPITHELIAL CELL PROLIFERATION	EPHA2,ID2
GO:0048133	GOBP	MALE GERM-LINE STEM CELL ASYMMETRIC DIVISION	ING2
GO:0021930	GOBP	CEREBELLAR GRANULE CELL PRECURSOR PROLIFERATION	RORA,ATF5,SHH
GO:2000729	GOBP	POSITIVE REGULATION OF MESENCHYMAL CELL PROLIFERATION INVOLVED IN URETER DEVELOPMENT	SHH
GO:1902459	GOBP	POSITIVE REGULATION OF STEM CELL POPULATION MAINTENANCE	ESRRB,NCOA3,REST
GO:0070988	GOBP	DEMETHYLATION	KDM4A,ALKBH2,ALKBH5,KDM4C,C14orf169,TDG,MMACHC,KDM7A,APOBEC2,APOBEC3C,APOBEC3D,APOBEC3F,APOBEC3G,APOBEC3H,PHF2,APOBEC3A,APOBEC3B,JMJD6,PHF8,JMJD1C,ALKBH1,ALKBH4,APOBEC1,HR,KDM1A,KDM1B,KDM4D,CYP2D6,CYP3A7-CYP3A51P,KDM2A,KDM2B,KDM5D,PPME1,KDM4B,KDM4E,MINA,TET2,AICDA,TET1,KDM8,CYP3A43,FTO,CYP2C9,ALKBH3,CYP2C8,TET3,CYP1A2,KDM5A,KDM5B,KDM5C,CYP3A5,CYP3A7,KDM6B,KDM3A,KDM3B,CYP3A4,APEX1
GO:0033084	GOBP	REGULATION OF IMMATURE T CELL PROLIFERATION IN THYMUS	KIAA0922,IL1B,IHH,SHH,IL1A,BMP4
GO:0006096	GOBP	GLYCOLYTIC PROCESS	LDHA,ENO1,GCK,PGAM1,PGM2L1,PKLR,FOXK2,FOXK1,ENO2,PFKFB2,ENO3,PFKM,PFKFB1,ADPGK,ENO4,ALDOA,TPI1,PFKL,HK2,GPI,HK1,PGK1,HK3,PGK2,PGAM2,GAPDHS,PFKP,PGAM4,BPGM,ALDOC,ALDOB,HKDC1,PKM,GAPDH,PGM1
GO:0033278	GOBP	CELL PROLIFERATION IN MIDBRAIN	WNT3A,WNT2
GO:0061469	GOBP	REGULATION OF TYPE B PANCREATIC CELL PROLIFERATION	PTPRN,SFRP1,SGPP2,NR4A1,NR4A3,NUPR1,NR1D1
GO:1903589	GOBP	POSITIVE REGULATION OF BLOOD VESSEL ENDOTHELIAL CELL PROLIFERATION INVOLVED IN SPROUTING ANGIOGENESIS	APELA,PPP1R16B,KIAA1462,AGTR1,VEGFA,APLNR,HMOX1,GATA2,FGFBP1
GO:0032943	GOBP	MONONUCLEAR CELL PROLIFERATION	IL10,TNFRSF4,CD180,CD79A,IFNA5,IFNA4,IFNA7,IFNA6,IFNA1,DOCK8,IFNA2,PIK3CG,IFNA8,HELLS,CRTAM,ACE,CTPS1,IFNB1,MSN,HSPD1,CADM1,IFNA13,IFNA14,TNFSF14,IFNA16,ELF4,IFNA17,CD70,IFNA10,CD19,BCL2,IFNA21,IFNW1,MEF2C,LMBR1L,FLT3,SLC11A1,IFNE,IFNK,BTN3A1,MS4A1,CR2,CD40,TNFSF18,RASGRP1,CD40LG,PPP3CB,LILRB1,PTPRC,GAPT
GO:0097325	GOBP	MELANOCYTE PROLIFERATION	FAP,OR51E2
GO:0051142	GOBP	POSITIVE REGULATION OF NK T CELL PROLIFERATION	IL23A,IL18,IL12B,RASAL3
GO:0048865	GOBP	STEM CELL FATE COMMITMENT	SOX9,GSC,NTF4,POU6F2,WNT8A
GO:0010463	GOBP	MESENCHYMAL CELL PROLIFERATION	FGF4,BMP2,OSR1,FGF7,STAT1,SHH,GPC3,FGFR2
GO:2001253	GOBP	REGULATION OF HISTONE H3-K36 TRIMETHYLATION	PRDM9,WHSC1L1,BRD4,IWS1
GO:0038091	GOBP	POSITIVE REGULATION OF CELL PROLIFERATION BY VEGF-ACTIVATED PLATELET DERIVED GROWTH FACTOR RECEPTOR SIGNALING PATHWAY	PDGFRB,PDGFRA,VEGFA
GO:1990258	GOBP	HISTONE GLUTAMINE METHYLATION	SIRT7,CREBBP,FBL,FBLL1
GO:0090289	GOBP	REGULATION OF OSTEOCLAST PROLIFERATION	GREM1,OCSTAMP,TNFAIP3
GO:0030718	GOBP	GERM-LINE STEM CELL POPULATION MAINTENANCE	NANOS2,PIWIL2
GO:2000790	GOBP	REGULATION OF MESENCHYMAL CELL PROLIFERATION INVOLVED IN LUNG DEVELOPMENT	NFIB
GO:0038028	GOBP	INSULIN RECEPTOR SIGNALING PATHWAY VIA PHOSPHATIDYLINOSITOL 3-KINASE	IGF2,FER,C2CD5,PIK3CA
GO:1990437	GOBP	SNRNA 2'-O-METHYLATION	LARP7
GO:0061621	GOBP	CANONICAL GLYCOLYSIS	ENO1,GCK,PGAM1,PGM2L1,PKLR,FOXK2,FOXK1,ENO2,ENO3,PFKM,ADPGK,ALDOA,TPI1,PFKL,HK2,GPI,HK1,PGK1,HK3,PGAM2,GAPDHS,PFKP,BPGM,ALDOC,ALDOB,PKM,GAPDH
GO:1905062	GOBP	POSITIVE REGULATION OF CARDIOBLAST PROLIFERATION	PIM1
GO:0036123	GOBP	HISTONE H3-K9 DIMETHYLATION	SUV39H2,SUV39H1
GO:0045992	GOBP	NEGATIVE REGULATION OF EMBRYONIC DEVELOPMENT	COL5A2,SULF1,LFNG,GPR161,SFRP2,MESP1,FZD3,GATA3,FUZ,CTNNB1,TBX2,DKK1,FZD7,RPS6KA6,COL5A1
GO:1904707	GOBP	POSITIVE REGULATION OF VASCULAR SMOOTH MUSCLE CELL PROLIFERATION	JUN,GJA1,IL10,PDGFB,FGF2,IGFBP5,P2RY6,NR4A3,DNMT1,IGF1,MFN2,FOXJ2,HTR1B,LDLRAP1,MEF2D,MMP9,MMP2,FGF9,ERN1,ADAMTS1,BMPR1A
GO:0080111	GOBP	DNA DEMETHYLATION	APOBEC3C,APOBEC2,TET3,APOBEC3D,APOBEC3F,APOBEC3G,ALKBH2,APOBEC3H,APOBEC3A,APOBEC3B,TDG,ALKBH1,ALKBH4,APOBEC1,TET2,AICDA,TET1,FTO,ALKBH3,APEX1
GO:0035162	GOBP	EMBRYONIC HEMOPOIESIS	FLT3LG,VEGFA,THOC5,IL3,ZFPM1,TAL1,KITLG,KMT2A,TPO,KIT,SH2B3,ATF4,TGFBR2,KDR
GO:1990418	GOBP	RESPONSE TO INSULIN-LIKE GROWTH FACTOR STIMULUS	AKT1,XBP1
GO:1901536	GOBP	NEGATIVE REGULATION OF DNA DEMETHYLATION	DPPA3
GO:1901538	GOBP	CHANGES TO DNA METHYLATION INVOLVED IN EMBRYO DEVELOPMENT	TET3,ZFP57,PICK1,DPPA3,C2orf61
GO:2000740	GOBP	NEGATIVE REGULATION OF MESENCHYMAL STEM CELL DIFFERENTIATION	REST
GO:0036124	GOBP	HISTONE H3-K9 TRIMETHYLATION	SUV39H2,SUV39H1,BEND3
GO:1905562	GOBP	REGULATION OF VASCULAR ENDOTHELIAL CELL PROLIFERATION	SP1,AKT3,ITGA4,APLN,SIRT6,FGF2,PDPK1,MDK,CCL2,IGF2,HMGB1,ADAM17,MEF2C,PLCG1,FGFR1,FLT1,PPARG,COL4A3
GO:0032024	GOBP	POSITIVE REGULATION OF INSULIN SECRETION	AACS,TCF7L2,GCK,ANO1,ISL1,C2CD2L,MYRIP,BLK,CAPN10,TMEM27,SLC30A8,IRS2,ADCY8,TRPM4,MCU,GPLD1,GPER1,NNAT,BAIAP3,HLA-DRB1,GCG,RFX6,BAD,STX4,ACSL4,GLUD1,RBP4,SOX4,PPP3CB,TRH,PLA2G6,TM7SF3,PSMD9,CFTR,GHRL,NLGN2
GO:0038020	GOBP	INSULIN RECEPTOR RECYCLING	SORL1
GO:1902455	GOBP	NEGATIVE REGULATION OF STEM CELL POPULATION MAINTENANCE	PAX8,PAX2,LOXL2,ZNF706,WNT9B
GO:1902036	GOBP	REGULATION OF HEMATOPOIETIC STEM CELL DIFFERENTIATION	PSMD4,PSMD5,PSMD2,PSMB8,RUNX1,PSMD3,PSMB9,YTHDF2,PSMD1,PSMC5,GATA3,PSMC6,PSMC3,PSMC4,LMO1,PSMC1,GATA1,PSMB11,PSMC2,LMO2,PUS7,PSMB10,PSME3,PSME4,PSME1,ABL1,PSME2,LDB1,TAL1,METTL3,PSMF1,YAP1,PSMD10,MYB,CBFB,PRKDC,PSMD12,PSMD11,PSMD14,PSMD13,TCF3,KMT2A,SETD1A,PSMA5,PSMA6,PSMA3,TP73,PSMA4,PSMA1,N4BP2L2,PSMA2,PSMA7,ITCH,GATA2,PSMA8,TCF12,PSMB6,PSMB7,PSMB4,PSMB5,PSMB2,FOXC1,PSMB3,PSMB1,PSMD8,PSMD9,PSMD…
GO:0001866	GOBP	NK T CELL PROLIFERATION	ELF4
GO:1904073	GOBP	REGULATION OF TROPHECTODERMAL CELL PROLIFERATION	IGF1
GO:0061087	GOBP	POSITIVE REGULATION OF HISTONE H3-K27 METHYLATION	MTF2,PHF19,ZNF304,OGT,PHF1
GO:0042129	GOBP	REGULATION OF T CELL PROLIFERATION	CCL5,CD86,CD80,IHH,ZP3,PTPN22,HMGB1,SH3RF1,TNFSF8,HLA-DRB1,ZP4,BMP4,CRTAM,PRNP,JAK3,RIPK3,CD6,CD209,ARG1,IL1B,IRF1,SHH,CEBPB,GLMN,FOXP3,PLA2G2F,RPS3,PLA2G2D,IL1A,CCL19,DLG5,TFRC,SPN,CD40LG,LEP,TWSG1,IGF2,AIF1,LILRB1,IL12B,CD81,IL10,ANXA1,SYK,IDO1,PRKAR1A,IL21,NCK2,CD55,FADD,CD3E,HHLA2,TNFRSF14,HLA-DPA1,CLECL1,SLC7A1,HLA-DMB,HLA-DPB1,IGFBP2,ZBTB7B,VTCN1,RASAL3,CD276,BTN2A2,IL23R,TNFRSF1B,LGALS3,TN…
GO:1900146	GOBP	NEGATIVE REGULATION OF NODAL SIGNALING PATHWAY INVOLVED IN DETERMINATION OF LEFT/RIGHT ASYMMETRY	DAND5,CER1
GO:0046836	GOBP	GLYCOLIPID TRANSPORT	CLN3,PLTP,PSAP,CPTP,RFT1,NPC2
GO:0043009	GOBP	CHORDATE EMBRYONIC DEVELOPMENT	WNT11,SULF1,BMP2,LRP2,ISL1,HOXB4,LRP6,GATA3,ZP3,NKX2-5,FOXB1,STIL,COBL,ALX1,BRCA1,DACT1,BMP4,LFNG,PDGFB,MESP2,TCOF1,MESP1,HOXA3,FOLR1,HOXA1,CRB2,WNT8A,VANGL2,ZPR1,FGFR1,SOX11,HOXB9,HOXD3,BBS4,SOX9,HOXB3,ZNF358,HES5,KBTBD8,PROX1,LMO4,HOPX,OSR2,T,NOLC1,COL2A1,GRHL3,FOXF1,GRHL2,TBX19,TBX18,HOXC4,HORMAD1,HOXC9,ATP6AP2,GCM1,DVL1,FOXD3,TET1,WNT7B,RBPJ,SEMA4C,ASCL2,PKD1,CASP8,HEY1,SOX15,VEGFA,HEY2,HOXD4…
GO:0030888	GOBP	REGULATION OF B CELL PROLIFERATION	CD81,CD22,TNFRSF13C,IL2,IL4,MZB1,IL10,TNFRSF4,TYROBP,SASH3,BLK,IL21,IRS2,BCL2,CD38,TNFRSF13B,NFATC2,GPR183,BST1,VAV3,MEF2C,TFRC,CD74,AHR,CD320,CTLA4,CD40,CHRNB2,IL7,FCRL3,TIRAP,ATM,NCKAP1L,IKZF3,TNFSF13B,TNFRSF21,LYN,CLCF1,FCGR2B,MIF,MNDA,PTPRC,CD300A,TLR9,RC3H1
GO:0035050	GOBP	EMBRYONIC HEART TUBE DEVELOPMENT	IHH,NKX2-5,DNAAF1,SMO,NPHP3,STIL,GATA4,TBX6,TBX3,TBX2,AHI1,CITED2,TBX21,SETDB2,MESP1,SOX17,NPHP3-ACAD11,FOLR1,ZIC3,MKKS,VANGL2,NOTCH1,SHH,BBS7,TGFBR2,CCDC39,BBS5,ENG,SRF,BBS4,DLL1,TBX22,TBX20,NKX2-6,MICAL2,CCDC40,TBR1,CCDC103,MEGF8,MEF2C,APELA,PKD2,HES1,SOX18,ACVR1,EOMES,FOXN4,IFT122,FGF8,RYR2,NDRG4,HAND1
GO:0002322	GOBP	B CELL PROLIFERATION INVOLVED IN IMMUNE RESPONSE	CD19,CD180,GAPT
GO:0046626	GOBP	REGULATION OF INSULIN RECEPTOR SIGNALING PATHWAY	SORBS1,FUT7,SNX5,MZB1,SIK2,PRKCQ,TSC2,PID1,RPS6KB1,IRS1,INS,GRB7,FAM132A,FAM132B,TSC1,SIRT1,AHSG,SOCS1,TNS2,SORL1,OGT,PTPRE,INPP5K,ZBTB7B,PRKCD,NCK1,VWA2,PTPN11,IGF2,KANK1,ENPP1,IL1B,GRB14,GRB10,PTPN2,PRKCZ,PTPN1,GKAP1,NUCKS1,FFAR3,GSK3A,PRKCB
GO:1902038	GOBP	POSITIVE REGULATION OF HEMATOPOIETIC STEM CELL DIFFERENTIATION	FOXC1
GO:0006481	GOBP	C-TERMINAL PROTEIN METHYLATION	ICMT,LCMT1
GO:0043414	GOBP	MACROMOLECULE METHYLATION	TDRD5,CARM1,METTL5,TRMT10C,FTSJ2,WBSCR22,ICMT,PRMT1,METTL2B,METTL2A,TFB2M,SETD7,SMYD1,TDRKH,DDX4,ASZ1,PRMT7,FKBP6,TDRD9,TDRD1,TDRD12,ZFP57,PIWIL4,MEPCE,NSD1,SUV420H2,SUV420H1,ZNF335,N6AMT2,SETD4,LARP7,FAM86C1,METTL11B,METTL12,METTL21A,METTL10,METTL18,PRMT8,METTL22,METTL21B,METTL21C,EEF2KMT,DNMT3L,DNMT3B,DNMT3A,NSUN4,NSUN6,TARBP1,C2orf61,FBL,FBLL1,EMG1,PRMT5,METTL15,FDXACB1,NOP2,SETMAR,LCMT2,MAEL,…
GO:0009247	GOBP	GLYCOLIPID BIOSYNTHETIC PROCESS	TMEM246,GBGT1,PGAP1,PGAP2,PGAP3,FA2H,PIGC,ST6GALNAC4,PIGB,GPAA1,ST6GALNAC3,PIGA,B3GNT5,PIGK,PIGM,B4GALT5,MPPE1,PIGL,PIGG,PIGF,PIGH,B4GALT3,ST3GAL4,ST3GAL5,B4GALT6,ST3GAL2,ST6GALNAC5,ST6GALNAC6,A4GALT,PIGS,PIGU,PIGT,PIGO,PIGN,DPM1,PIGQ,DPM2,DPM3,PIGP,PIGZ,PYURF,LARGE,PIGW,B3GALT4,PIGV,UGCG,PIGY,B4GALNT1,GAL3ST1,PIGX,ST8SIA4,ST8SIA5,ST8SIA6,CWH43,B3GALT2,ST8SIA1,B3GALT1,ST8SIA2,SCCPDH,ST8SIA3
GO:0080009	GOBP	MRNA METHYLATION	METTL14,METTL16,TRMT6,KIAA1429,METTL8,TRMT10C,PCIF1,CBLL1,TRMT61A,TRMT61B,METTL3,NSUN2,ZC3H13,WTAP,CMTR1,CMTR2
GO:0009790	GOBP	EMBRYO DEVELOPMENT	TDRD5,SULF1,BMP2,YTHDF2,WNT8B,ZP3,FOXB1,STIL,COBL,BRCA1,DACT1,ROCK1,MMP2,BMP4,DUSP1,PDGFB,SOX17,MMP8,WNT16,HOXA3,HOXA1,SCEL,NR5A2,NEUROD1,ZFP57,FGFR1,SOX11,HOXB9,HOXB3,HOPX,T,NOLC1,PBX3,HOXC4,PBX2,HOXC9,PBX4,GCM1,DVL1,PBX1,FN1,WNT7B,RBPJ,NANOG,SEMA4C,ASCL2,PKD1,WNT7A,STOX2,APELA,CASP8,HEY1,SOX15,VEGFA,HEY2,HOXD4,DUSP4,HOXD9,ZNF568,DUSP2,E2F7,GDNF,HOXD8,E2F8,EOMES,PLK4,ESRRB,ITGB3,CELF4,IGF2,TFEB,…
GO:0003250	GOBP	REGULATION OF CELL PROLIFERATION INVOLVED IN HEART VALVE MORPHOGENESIS	SMAD4,BMPR2,NOTCH1
GO:0070076	GOBP	HISTONE LYSINE DEMETHYLATION	HR,KDM4A,KDM1A,KDM1B,KDM5A,KDM4C,KDM5B,KDM4D,KDM5C,C14orf169,KDM2A,KDM2B,PHF8,KDM7A,KDM6B,KDM5D,JMJD1C,KDM4B,KDM4E,KDM3A,MINA,KDM3B,KDM8
GO:0120041	GOBP	POSITIVE REGULATION OF MACROPHAGE PROLIFERATION	CSF1R,MAPK3,PTK2,IL34,MAPK1
GO:0002939	GOBP	TRNA N1-GUANINE METHYLATION	TRMT5,TRMT10A
GO:0070079	GOBP	HISTONE H4-R3 DEMETHYLATION	JMJD6
GO:0070665	GOBP	POSITIVE REGULATION OF LEUKOCYTE PROLIFERATION	CCL5,CD86,CD80,OCSTAMP,ZP3,PTPN22,HMGB1,IRS2,GPR183,ZP4,JAK3,BST2,IL7,CD6,CD209,TIRAP,CLCF1,IL1B,CSF1,SHH,TLR9,IL5RA,RPS3,IL1A,MAPK1,CCL19,CSF1R,ZNF335,MAPK3,VAV3,TFRC,CD40,CHRNB2,CD40LG,LEP,IGF2,AIF1,PTK2,MIF,IL12B,CD81,ANXA1,SYK,TNFRSF4,IL21,NCK2,CD55,FADD,CD3E,CD74,HHLA2,HLA-DPA1,CLECL1,SLC7A1,HLA-DMB,HLA-DPB1,IGFBP2,RASAL3,CD276,IL23R,TNFSF13B,PNP,IL27RA,TGFBR2,ICOSLG,IL6ST,EBI3,PYCARD,TNFRSF…
GO:0035246	GOBP	PEPTIDYL-ARGININE N-METHYLATION	PRMT5,NDUFAF7,PRMT6,PRMT8
GO:0032793	GOBP	POSITIVE REGULATION OF CREB TRANSCRIPTION FACTOR ACTIVITY	OPRD1,VEGFA,ADCY1,LRP8,CRTC2,CRTC3,CRTC1,LPAR5,EPHA5,TSSK4,PRKD2,CD200,PRKD1,ADCY8,RPS6KA4,RPS6KA5,CAMK1D,RELN
GO:0014843	GOBP	GROWTH FACTOR DEPENDENT REGULATION OF SKELETAL MUSCLE SATELLITE CELL PROLIFERATION	FGF2
GO:0043616	GOBP	KERATINOCYTE PROLIFERATION	CDH13,SDR16C5,KLK8,EREG,KRT2,WNT16,FERMT1
GO:0021834	GOBP	CHEMOREPULSION INVOLVED IN EMBRYONIC OLFACTORY BULB INTERNEURON PRECURSOR MIGRATION	SLIT1,SLIT3,SLIT2
GO:0070989	GOBP	OXIDATIVE DEMETHYLATION	TET3,CYP1A2,ALKBH2,ALKBH5,CYP2D6,CYP3A7-CYP3A51P,TDG,JMJD6,CYP3A5,CYP3A7,ALKBH1,ALKBH4,TET2,TET1,FTO,CYP3A43,CYP3A4,CYP2C9,ALKBH3,CYP2C8
hsa00010	KEGG	Glycolysis / Gluconeogenesis	ACSS1,ACSS2,ADH1A,ADH1B,ADH1C,ADH4,ADH5,ADH6,ADH7,ADPGK,AKR1A1,ALDH1A3,ALDH1B1,ALDH2,ALDH3A1,ALDH3A2,ALDH3B1,ALDH3B2,ALDH7A1,ALDH9A1,ALDOA,ALDOB,ALDOC,BPGM,DLAT,DLD,ENO1,ENO2,ENO3,FBP1,FBP2,G6PC,G6PC2,GALM,GAPDH,GAPDHS,GCK,GPI,HK1,HK2,HK3,HKDC1,LDHA,LDHAL6A,LDHAL6B,LDHB,LDHC,PCK1,PCK2,PDHA1,PDHA2,PDHB,PFKL,PFKM,PFKP,PGAM1,PGAM2,PGAM4,PGK1,PGK2,PGM1,PGM2,PKLR,PKM2,TPI1
hsa03022	KEGG	Basal transcription factors	CCNH,CDK7,ERCC2,ERCC3,GTF2A1,GTF2A1L,GTF2A2,GTF2B,GTF2E1,GTF2E2,GTF2F1,GTF2F2,GTF2H1,GTF2H2,GTF2H2C,GTF2H2D,GTF2H3,GTF2H4,GTF2H5,GTF2I,GTF2IRD1,MNAT1,TAF1,TAF10,TAF11,TAF12,TAF13,TAF15,TAF1L,TAF2,TAF3,TAF4,TAF4B,TAF5,TAF5L,TAF6,TAF6L,TAF7,TAF7L,TAF8,TAF9,TAF9B,TBP,TBPL1,TBPL2
hsa04330	KEGG	Notch signaling pathway	ADAM17,APH1A,CIR1,CREBBP,CTBP1,CTBP2,DLL1,DLL3,DLL4,DTX1,DTX2,DTX3,DTX3L,DTX4,DVL1,DVL2,DVL3,EP300,HDAC1,HDAC2,HES1,HES5,JAG1,JAG2,KAT2A,KAT2B,LFNG,MAML1,MAML2,MAML3,MFNG,NCOR2,NCSTN,NOTCH1,NOTCH2,NOTCH3,NOTCH4,NUMB,NUMBL,PSEN1,PSEN2,PSENEN,PTCRA,RBPJ,RBPJL,RFNG,SNW1
hsa04350	KEGG	TGF-beta signaling pathway	ACVR1,ACVR1C,ACVR2A,ACVR2B,AMH,AMHR2,BMP2,BMP4,BMP5,BMP6,BMP7,BMP8A,BMP8B,BMPR1A,BMPR1B,BMPR2,CDKN2B,CHRD,COMP,CREBBP,CUL1,DCN,E2F4,E2F5,EP300,FST,GDF5,GDF6,GDF7,ID1,ID2,ID3,ID4,IFNG,INHBA,INHBB,INHBC,INHBE,LEFTY1,LEFTY2,LTBP1,MAPK1,MAPK3,MYC,NODAL,NOG,PITX2,PPP2CA,PPP2CB,PPP2R1A,PPP2R1B,RBL1,RBL2,RBX1,RHOA,ROCK1,ROCK2,RPS6KB1,RPS6KB2,SKP1,SMAD1,SMAD2,SMAD3,SMAD4,SMAD5,SMAD6,SMAD7,SMAD9,SMURF1,SM…
hsa04910	KEGG	Insulin signaling pathway	ACACA,ACACB,AKT1,AKT2,AKT3,ARAF,BAD,BRAF,CALM1,CALM2,CALM3,CALML3,CALML5,CALML6,CBL,CBLB,CBLC,CRK,CRKL,EIF4E,EIF4E1B,EIF4E2,EIF4EBP1,ELK1,EXOC7,FASN,FBP1,FBP2,FLOT1,FLOT2,FOXO1,G6PC,G6PC2,GCK,GRB2,GSK3B,GYS1,GYS2,HK1,HK2,HK3,HKDC1,HRAS,IKBKB,INPP5D,INPP5K,INS,INSR,IRS1,IRS2,IRS4,KRAS,LIPE,MAP2K1,MAP2K2,MAPK1,MAPK10,MAPK3,MAPK8,MAPK9,MKNK1,MKNK2,MTOR,NRAS,PCK1,PCK2,PDE3A,PDE3B,PDPK1,PHKA1,PHKA2,PH…
