# Supplementary material for: MICA: a multi-omics method to predict gene regulatory networks in early human embryos
Source: Life Sci Alliance. 2023 Oct 25;7(1):e202302415. doi: 10.26508/lsa.202302415 (PMC10599980; doi:10.26508/lsa.202302415)
Supplement: Supplementary file 3 [file LSA-2023-02415_TableS3.xlsx]

## Sheet: Table S3
id	db	name	genes
NOTCH	IOB	NOTCH	PSEN1,ASCL1,DLL1,RELA,DLL3,APH1A,DLL4,NCSTN,APH1B,BLOC1S1,MAPK1,HES1,HIVEP3,HES5,MAPK3,JAG2,SPEN,SMAD1,SMAD4,JAG1,SMAD3,STAT3,WDR12,NFKB1,ITCH,SNW1,CNTN1,TCF3,GSK3B,APP,MAML2,MAML1,FHL1,RBPJ,YY1,LFNG,HEY1,SIN3A,POFUT1,HEY2,MAGEA1,EP300,CIR1,SKP2,JAK2,SKP1,PSENEN,HES6,MEF2C,TLE1,RING1,FBXW7,ADAM10,RBX1,SAP30,NCOR2,KAT2B,ADAM17,NCOR1,NOV,LCK,MFNG,NUMB,MAML3,NOTCH2,NOTCH3,NUMBL,HDAC2,NOTCH1,HDAC1,NO…
WNT	IOB	WNT	DIXDC1,FZD10,FRAT1,FRAT2,SOX1,CCND1,CDH2,CDH1,AKT1,BTRC,PRKACA,MAP3K7,MAP3K4,PRKCG,MAP2K4,PRKCH,WNT5B,PRKCB,PRKCE,WNT5A,PRKCD,PRKCA,CSNK1D,CSNK1E,DKK1,SFRP4,SFRP1,SFRP2,DAAM1,PRKCQ,ROR1,ROR2,RAF1,PI4K2A,CTBP2,CTBP1,CHRNA7,NLK,WNT6,DVL1,DVL2,DVL3,PIP5K1B,WNT1,WNT2,WNT3,MARK2,WNT4,FZD1,SMAD1,KL,FZD3,JUN,GCKR,YES1,FZD2,JUP,SETDB1,FZD5,WNT3A,FZD4,FZD7,FZD6,FZD9,FZD8,NFATC2,BCL9,DAB2,CDK6,PPP1R1B,PIN1…
PID_HIF1_TFPATHWAY	MSIGDB_C2	PID_HIF1_TFPATHWAY	SERPINE1,EP300,SMAD4,SMAD3,CREB1,LEP,NDRG1,JUN,MCL1,CREBBP,TF,VEGFA,SP1,TFRC,CITED2,ITGB2,BHLHE41,EGLN1,SLC2A1,ADM,RORA,EGLN3,ENO1,ETS1,HK2,HK1,HNF4A,CA9,PGM1,IGFBP1,CXCR4,NCOA1,NCOA2,EDN1,ARNT,FOS,PKM,TFF3,PLIN2,ALDOA,ABCG2,ENG,PFKFB3,ABCB1,FECH,FURIN,GATA2,HIF1A,HDAC7,CXCL12,LDHA,NT5E,PGK1,NPM1,HMOX1,NOS2,TERT,BNIP3,CP,GCK,PFKL,EPO,COPS5,AKT1,ID2,BHLHE40
PID_HIF1A_PATHWAY	MSIGDB_C2	PID_HIF1A_PATHWAY	CDKN2A,ARNT,TP53,HIF1A,EGLN1,NAA10,CUL2,EGLN3,HIF3A,GNB2L1,EGLN2,RBX1,OS9,COPS5,TCEB2,TCEB1,HIF1AN,VHL,HSP90AA1
BIOCARTA_HIF_PATHWAY	MSIGDB_C2	BIOCARTA_HIF_PATHWAY	EDN1,ARNT,VEGFA,ASPH,HIF1A,P4HB,NOS3,LDHA,EP300,JUN,EPO,COPS5,CREB1,VHL,HSP90AA1
PID_WNT_SIGNALING_PATHWAY	MSIGDB_C2	PID_WNT_SIGNALING_PATHWAY	WNT1,WNT2,WNT3,WNT3A,FZD10,LRP6,WNT7B,RSPO1,CTHRC1,FZD1,FZD2,FZD5,WNT7A,IGFBP4,RYK,FZD4,ATP6AP2,WNT5A,FZD6,DKK1,FZD7,FZD9,KREMEN1,FZD8,KREMEN2,ROR2,LRP5,WIF1
PID_CASPASE_PATHWAY	MSIGDB_C2	PID_CASPASE_PATHWAY	TNF,VIM,BAX,BCL2,XIAP,CASP7,APP,CASP8,TRADD,CASP3,CASP2,APAF1,RIPK1,SPTAN1,BIRC2,MAP3K1,BIRC3,CRADD,TRAF2,TNFRSF1A,PRF1,ACTA1,NUMA1,LMNB2,LMNB1,PIDD1,CASP9,CASP6,SLK,CASP10,CFL2,CASP4,ARHGDIB,CASP1,SREBF1,DFFB,DFFA,PARP1,MADD,GAS2,TOP1,SATB1,DIABLO,LMNA,TFAP2A,LIMK1,GZMB,KRT18,CYCS,PTK2,GSN,BID
BIOCARTA_VEGF_PATHWAY	MSIGDB_C2	BIOCARTA_VEGF_PATHWAY	VEGFA,PIK3CA,HRAS,PLCG1,NOS3,FLT4,PIK3CG,PRKCB,PRKCA,ARNT,FLT1,ELAVL1,KDR,EIF2B1,EIF2B5,EIF2B4,PXN,EIF2B3,EIF2B2,EIF1AX,EIF2S2,EIF2S1,PTK2,SHC1,HIF1A,EIF1,PIK3R1,EIF2S3,VHL
PID_VEGFR1_PATHWAY	MSIGDB_C2	PID_VEGFR1_PATHWAY	PTPN11,PDPK1,VEGFA,PIK3CA,NRP1,PLCG1,SHC2,NRP2,NOS3,CBL,PGF,PRKCB,PRKACA,PRKCA,FLT1,CD2AP,HIF1A,PIK3R1,MAPK1,NCK1,AKT1,CAV1,MAPK3,VEGFB,RASA1,HSP90AA1
PID_WNT_NONCANONICAL_PATHWAY	MSIGDB_C2	PID_WNT_NONCANONICAL_PATHWAY	YES1,RHOA,CAMK2A,CSNK1A1,CHD7,NLK,DVL1,DVL2,DVL3,FLNA,NFATC2,SETDB1,CTHRC1,DAAM1,PPARG,MAPK8,FZD2,MAPK9,FZD5,TAB2,WNT5A,FZD6,TAB1,FZD7,ROCK1,MAPK10,ROR2,PRKCZ,CDC42,ARRB2,RAC1,MAP3K7
ST_WNT_CA2_CYCLIC_GMP_PATHWAY	MSIGDB_C2	ST_WNT_CA2_CYCLIC_GMP_PATHWAY	ITPR3,PDE6D,PDE6C,PDE6B,PDE6A,CFB,CAMK2D,CAMK2A,CAMK2G,NFAT5,DAG1,CAMK2B,PDE6H,TF,PDE6G,ITPR1,ITPKB,SLC6A13,ITPR2,ITPKA
PID_ECADHERIN_KERATINOCYTE_PATHWAY	MSIGDB_C2	PID_ECADHERIN_KERATINOCYTE_PATHWAY	FYN,RHOA,CTNNB1,PIK3CA,VASP,CTNND1,PLCG1,SRC,PIK3R1,PIP5K1A,EGFR,AJUBA,CASR,JUP,FMN1,ZYX,CDH1,AKT2,CTNNA1,AKT1,RAC1
BIOCARTA_WNT_PATHWAY	MSIGDB_C2	BIOCARTA_WNT_PATHWAY	AXIN1,WNT1,APC,PPP2CA,CSNK1A1,CSNK1D,GSK3B,SMAD4,NLK,DVL1,FZD1,CTNNB1,TAB1,HDAC1,CSNK2A1,WIF1,CCND1,MYC,CTBP1,PPARD,LEF1,FRAT1,CREBBP,BTRC,MAP3K7,TLE1
PID_TAP63_PATHWAY	MSIGDB_C2	PID_TAP63_PATHWAY	ITGB4,PML,YWHAQ,CDKN1A,BAX,FAS,EP300,WWP1,FDXR,OGG1,TP63,CHUK,NOC2L,S100A2,DST,ITCH,AEN,IGFBP3,DICER1,TRAF4,SPATA18,SMARCD3,EVPL,CLCA2,NQO1,TFAP2C,SSPO,JAG1,CABLES1,SSRP1,DHRS3,IKBKB,ITGA3,PMAIP1,GADD45A,VDR,CDKN2A,TP53I3,EGR2,SP1,MDM2,HBP1,BBC3,MFGE8,ABL1,SERPINB5,FLOT2,PLK1,GPX2,PRKCD,ADA,SHH,PERP,GDF15
ST_WNT_BETA_CATENIN_PATHWAY	MSIGDB_C2	ST_WNT_BETA_CATENIN_PATHWAY	MVP,FSTL1,CBY1,CXXC4,AXIN1,SFRP1,NKD1,NKD2,APC,CER1,TSHB,ANKRD6,DACT1,RPSA,AXIN2,SENP2,DKK2,DKK3,DKK4,PTPRA,CSNK1A1,GSK3B,DVL1,CTNNB1,PIN1,DKK1,WIF1,GSK3A,PSEN1,AKT2,AKT1,LRP1,FRAT1,AKT3
BIOCARTA_MYOSIN_PATHWAY	MSIGDB_C2	BIOCARTA_MYOSIN_PATHWAY	GNGT1,ARHGEF10,ARHGEF12,GNB1,ARHGEF15,ARHGEF17,ARHGEF7,ARHGEF6,MYL7,ARHGEF18,ARHGEF3,PKN1,ARHGEF5,PPP1R12B,PLCB1,PRKCB,PRKCA,ARHGEF1,ARHGEF2,GNA13,GNA12,ROCK1,GNAQ,MYLK,ARHGEF16,ARHGEF19,ARHGEF9,ARHGAP5,ARHGEF4,MYL2,ARHGEF11
SIG_REGULATION_OF_THE_ACTIN_CYTOSKELETON_BY_RHO_GTPASES	MSIGDB_C2	SIG_REGULATION_OF_THE_ACTIN_CYTOSKELETON_BY_RHO_GTPASES	PAK3,MYH2,PAK4,VASP,ROCK2,CFL2,FLNA,PAK2,PAK7,PAK6,ACTR3,LIMK1,ACTR2,ROCK1,MYLK,WASL,ANGPTL2,MYLK2,ACTG1,GDI1,GDI2,ACTG2,PAK1,RPS4X,RHO,FLNC,FSCN1,FSCN3,CDC42,WASF1,FSCN2,AKT1,PFN1,PFN2,CFL1
BIOCARTA_ACTINY_PATHWAY	MSIGDB_C2	BIOCARTA_ACTINY_PATHWAY	ACTR3,ACTR2,ARPC1B,ARPC1A,ARPC4,ARPC5,ARPC2,ARPC3,WASL,PSMA7,NCKAP1,NTRK1,ABI2,PIR,WASF2,WASF3,WASF1,NCK1,RAC1,ACTA1
BIOCARTA_P53HYPOXIA_PATHWAY	MSIGDB_C2	BIOCARTA_P53HYPOXIA_PATHWAY	MAPK8,FHL2,TAF1,IGFBP3,CDKN1A,NQO1,MDM2,BAX,TP53,ABCB1,ATM,HIF1A,EP300,CSNK1A1,CSNK1D,HSPA1A,GADD45A,AKT1,RPA1,TAF1L,HIC1,HSP90AA1,NFKBIB
BIOCARTA_KERATINOCYTE_PATHWAY	MSIGDB_C2	BIOCARTA_KERATINOCYTE_PATHWAY	DAXX,TNF,NFKB1,SP1,HRAS,FAS,BCL2,EGF,FASLG,PRKCG,PPP2CA,PRKCH,PRKCE,ETS2,PRKCQ,ETS1,RIPK1,HOXA7,RAF1,MAP2K6,MAP2K7,MAP2K3,TNFRSF1B,MAP2K4,PRKCB,MAP3K1,PRKCA,CHUK,MAPK8,TRAF2,TNFRSF1A,FOS,MAP3K14,PRKCD,CEBPA,MAPK14,MAPK13,IKBKB,NFKBIA,EGFR,RELA,MAPK1,JUN,MAP2K1,MAPK3,MAP3K5
PID_VEGFR1_2_PATHWAY	MSIGDB_C2	PID_VEGFR1_2_PATHWAY	PTPN11,NEDD4,PDPK1,RHOA,MAPKAPK2,VTN,PIK3CA,BRAF,GRB2,FBXW11,PTPN2,MAP2K6,MAP2K3,GAB1,PRKACA,GRB10,FLT1,PRKAA1,PRKAA2,CTNNB1,KDR,PRKAB1,ROCK1,PXN,SRC,ITGB3,MAPK14,IQGAP1,MAPK1,CDC42,PRKAG1,NCK1,CTNNA1,ITGAV,CAV1,FYN,VEGFA,ARF1,MAPK11,SHB,PLCG1,NOS3,HSP90AB1,MAP2K2,MYOF,FES,AKAP1,VCL,CBL,RAF1,NCK2,PRKCB,PAK2,PRKCA,CAMKK2,PTK2B,PRKCD,SH2D2A,PTK2,DNM2,PIK3R1,PTPRJ,CDH5,HGS,PTPN6,AKT1,MAP2K1,MAPK3,HS…
PID_VEGF_VEGFR_PATHWAY	MSIGDB_C2	PID_VEGF_VEGFR_PATHWAY	FLT4,VEGFA,FLT1,KDR,FIGF,PGF,NRP1,VEGFB,NRP2,VEGFC
PID_NOTCH_PATHWAY	MSIGDB_C2	PID_NOTCH_PATHWAY	CDKN1A,YY1,DLK1,DNER,EP300,NOTCH2,NOTCH3,MYCBP,NOTCH4,DLL3,DLL4,JAG2,CNTN6,MIB1,IL4,NEURL1,LNX1,CNTN1,GATA3,ITCH,MARK2,SSPO,JAG1,HDAC1,RBBP8,NCOR2,CCND1,CTBP1,DTX1,DNM1,DLL1,MFAP5,MFAP2,PTCRA,CBL,ENO1,SKP2,NOTCH1,FBXW7,NCOR1,ADAM10,RAB11A,FURIN,ADAM12,PSENEN,CUL1,MAML2,SKP1,KDM1A,NUMB,PSEN1,MAML1,MYC,APH1A,RBPJ,NCSTN,APH1B,EPS15,SPEN
WNT_SIGNALING	MSIGDB_C2	WNT_SIGNALING	AXIN1,WNT1,FGF4,WNT2,APC,PPP2R1A,WNT3,WNT4,CCND3,WNT3A,PPP2CA,EP300,CSNK1A1,WISP1,FBXW11,CSNK1D,WNT9A,LRP6,FZD1,FZD2,B2M,FZD5,FZD4,CTNNB1,DKK1,FZD6,TLE2,KREMEN1,FZD8,CTNNBIP1,CSNK1G1,CSNK2A1,AES,GAPDH,TCF7,WIF1,GSK3A,WNT2B,PITX2,CCND1,JUN,BCL9,DIXDC1,CTBP1,ACTB,LEF1,FRAT1,SOX17,BTRC,FBXW4,WNT8A,TLE1,FSHB,FOSL1,CCND2,RPL13A,FBXW2,PYGO1,SFRP4,RHOU,SFRP1,HPRT1,CXXC4,CTBP2,NKD1,PORCN,FZD3,FOXN1,FRZB,…
PID_HIF2PATHWAY	MSIGDB_C2	PID_HIF2PATHWAY	VEGFA,ELK1,SP1,SERPINE1,TWIST1,CITED2,EP300,EGLN1,SLC2A1,EGLN3,ETS1,EGLN2,EPAS1,SIRT1,SLC11A2,POU5F1,ADORA2A,APEX1,EIF3E,EFNA1,FXN,ARNT,MMP14,FLT1,KDR,ABCG2,PGK1,EPO,TCEB2,TCEB1,HIF1AN,CREBBP,BHLHE40,VHL
PID_WNT_CANONICAL_PATHWAY	MSIGDB_C2	PID_WNT_CANONICAL_PATHWAY	FZD5,AXIN1,PPP2R5A,NKD2,APC,CTNNB1,CSNK1G1,WNT3A,GSK3A,GSK3B,RANBP3,KLHL12,PI4K2A,DVL1,DVL2,CAV1,DVL3,LRP6,CUL3,PIP5K1B
HALLMARK_EPITHELIAL_MESENCHYMAL_TRANSITION	MSIGDB_C2	HALLMARK_EPITHELIAL_MESENCHYMAL_TRANSITION	GADD45B,COL1A1,SLC6A8,OXTR,SERPINE2,WIPF1,SERPINE1,COL12A1,ENO2,GJA1,TAGLN,LGALS1,ANPEP,DPYSL3,PRSS2,P3H1,DKK1,SFRP4,SFRP1,COL8A2,MYL9,MXRA5,PFN2,SDC4,THY1,SERPINH1,JUN,MAGEE1,COL3A1,CADM1,GADD45A,FUCA1,FN1,FZD8,COL1A2,FGF2,ID2,CALU,SDC1,SNAI2,FERMT2,ECM1,ECM2,ELN,TPM2,AREG,GLIPR1,IGFBP3,TIMP3,COL4A2,QSOX1,ADAM12,TIMP1,TNFRSF12A,IL15,BGN,EMP3,RHOB,MMP14,GAS1,CD44,MATN3,MATN2,LRRC15,FOXC2,COL11A1,…
HALLMARK_ESTROGEN_RESPONSE_EARLY	MSIGDB_C2	HALLMARK_ESTROGEN_RESPONSE_EARLY	ADCY9,STC2,GJA1,SVIL,AREG,CD44,BAG1,REEP1,BHLHE40,HSPB8,NAV2,TGM2,IGFBP4,ABLIM1,TPD52L1,CXCL12,ABAT,NADSYN1,AQP3,TSKU,RAPGEFL1,FAM134B,SOX3,RPS6KA2,MYB,KRT8,KCNK15,PDZK1,OVOL2,SULT2B1,AR,CLDN7,NBL1,PTGES,TIAM1,SLC22A5,PEX11A,ENDOD1,SEC14L2,UGCG,SYNGR1,INPP5F,SLC19A2,FDFT1,XBP1,EGR3,BCL11B,TIPARP,SIAH2,ABCA3,SFN,GREB1,MED13L,FASN,UNC119,RET,LAD1,CLIC3,PRSS23,FAM102A,ANXA9,RRP12,JAK2,ELOVL5,ELOVL2,…
HALLMARK_NOTCH_SIGNALING	MSIGDB_C2	HALLMARK_NOTCH_SIGNALING	WNT2,SKP1,CCND1,PSENEN,FZD1,TCF7L2,FZD5,FBXW11,FZD7,PRKCA,HES1,SAP30,RBX1,HEYL,KAT2A,PPARD,CUL1,WNT5A,NOTCH2,NOTCH1,PSEN2,NOTCH3,MAML2,DTX1,ARRB1,DTX2,DTX4,DLL1,APH1A,LFNG,JAG1,ST3GAL6
HALLMARK_ESTROGEN_RESPONSE_LATE	MSIGDB_C2	HALLMARK_ESTROGEN_RESPONSE_LATE	TNNC1,CDH1,CKB,ID2,AREG,SERPINA5,CD44,LARGE,BAG1,HSPB8,HOMER2,IGFBP4,SGK1,IDH2,S100A9,TPD52L1,TFPI2,BTG3,CXCL12,LTF,LAMC2,FABP5,PRKAR2B,GAL,CD9,TST,CAV1,MEST,TRIM29,UNC13B,METTL3,CACNA2D2,KIF20A,LLGL2,SERPINA1,TSTA3,IGSF1,PLAC1,ST14,XRCC3,CDC6,ATP2B4,TH,GJB3,NMU,MOCS2,SNX10,IMPA2,TPSAB1,JAK1,CHST8,EMP2,HMGCS2,UGDH,SLC29A1,ASCL1,PERP,AGR2,GINS2,COX6C,KLK11,BATF,NAB2,CXCL14,ZFP36,PRLR,ALDH3A2,PKP3,…
HALLMARK_WNT_BETA_CATENIN_SIGNALING	MSIGDB_C2	HALLMARK_WNT_BETA_CATENIN_SIGNALING	FZD1,DKK1,CTNNB1,KAT2A,PPARD,MAML1,TCF7,HDAC11,RBPJ,FZD8,NKD1,CUL1,WNT6,NCSTN,LEF1,FRAT1,DVL2,NCOR2,WNT1,SKP2,WNT5B,AXIN1,CSNK1E,AXIN2,HDAC5,HEY1,DKK4,NUMB,HEY2,NOTCH4,NOTCH1,JAG2,PSEN2,PTCH1,MYC,GNAI1,CCND2,TP53,ADAM17,DLL1,JAG1,HDAC2
HALLMARK_HYPOXIA	MSIGDB_C2	HALLMARK_HYPOXIA	PPP1R3C,STC2,DTNA,PGK1,PKLR,PYGM,ADM,GCK,SRPX,GAA,PGAM2,SERPINE1,CHST2,ENO2,GPC3,SDC4,TES,NDST2,JUN,NDST1,MT2A,CCRN4L,WSB1,JMJD6,BCAN,HOXB9,LXN,NEDD4L,PLAC8,PPFIA4,PRKCDBP,PCK1,B4GALNT2,PPARGC1A,FOSL2,SLC6A6,NCAN,IGFBP3,HEXA,STC1,BRS3,CSRP2,IDS,EDN2,BGN,AMPD3,CHST3,HAS1,GCNT2,INHA,KIF5A,S100A4,IGFBP1,PGF,TPST2,LARGE,ILVBL,PKP1,TGFB3,KLHL24,EFNA1,FAM47E-STBD1,HK1,GPC1,LALBA,GAPDH,BHLHE40,FBP1,TMEM…
NOTCH-MEDIATED HES HEY NETWORK	PATHWAY INTERACTION DATABASE NCI-NATURE CURATED DATA	NOTCH-MEDIATED HES HEY NETWORK	CTBP1,KDR,RB1,CAMK2D,CREBBP,CDKN1B,NOTCH1,JAK2,MAML2,KDM1A,MAML1,GATA6,TWIST1,GATA4,STAT3,RBPJ,ASCL1,GATA1,HIF1A,EP300,GHR,YY1,TCF3,HEY1,CD4,BGLAP,NCOA1,HEY2,RBBP8,HES1,SPEN,HES6,TLE1,PARP1,GAA,ARNT,RUNX2,NCOR2,PTF1A,E2F1,NEUROG3,AR,NCOR1,MYOD1,MYB,RCAN1,HDAC1
HIF-2-ALPHA TRANSCRIPTION FACTOR NETWORK	PATHWAY INTERACTION DATABASE NCI-NATURE CURATED DATA	HIF-2-ALPHA TRANSCRIPTION FACTOR NETWORK	KDR,FLT1,EPAS1,EPO,CITED2,SLC2A1,PGK1,TCEB2,CREBBP,TCEB1,SIRT1,HIF1AN,VHL,SERPINE1,EGLN1,EGLN3,ELK1,EGLN2,TWIST1,SLC11A2,POU5F1,MMP14,ADORA2A,SP1,APEX1,EP300,BHLHE40,VEGFA,EFNA1,EIF3E,FXN,ABCG2,ARNT,ETS1
WNT SIGNALING NETWORK	PATHWAY INTERACTION DATABASE NCI-NATURE CURATED DATA	WNT SIGNALING NETWORK	LRP5,FZD10,LRP6,WIF1,RSPO1,WNT2,WNT3,CTHRC1,FZD1,FZD2,FZD5,WNT3A,IGFBP4,FZD4,WNT7B,FZD7,ATP6AP2,FZD6,WNT5A,FZD9,KREMEN1,WNT7A,FZD8,KREMEN2,DKK1,ROR2,WNT1
SIGNALING EVENTS MEDIATED BY FOCAL ADHESION KINASE	PATHWAY INTERACTION DATABASE NCI-NATURE CURATED DATA	SIGNALING EVENTS MEDIATED BY FOCAL ADHESION KINASE	WASL,NCK2,FYN,YES1,GIT2,CCND1,ACTN1,PIK3R1,PLCG1,ELMO1,DOCK1,ITGB5,RAP1B,BRAF,ITGB1,PIK3CA,MAPK9,JUN,ITGA5,GRB7,RRAS,SRC,PXN,RAP1A,NCK1,ARHGAP35,PTK2,MAP2K1,RASA1,GRB2,RAPGEF1,SOS1,CRK,RAF1,ROCK2,MAPK8,PTPN21,CAPN2,MAPK1,ITGAV,SH3GL1,RAC1,ARHGEF11,ARHGEF28,ASAP1,BMX,PAK1,ARHGAP26,KLF8,RHOA,MAP2K4,BCAR1,ARHGEF7,ETS1,MAPK8IP3,ACTA1,TLN1,VCL
CASPASE CASCADE IN APOPTOSIS	PATHWAY INTERACTION DATABASE NCI-NATURE CURATED DATA	CASPASE CASCADE IN APOPTOSIS	TNF,GZMB,PRF1,PARP1,CASP9,APP,NUMA1,CASP8,LMNB1,CASP10,PIDD1,CASP3,CASP7,RIPK1,CFL2,ARHGDIB,CASP4,BID,CASP1,CASP2,PTK2,SPTAN1,DFFB,DFFA,APAF1,GAS2,TOP1,SATB1,BIRC2,DIABLO,XIAP,LMNA,TFAP2A,KRT18,CASP6,SREBF1,MAP3K1,GSN,TRADD,BIRC3,CRADD,VIM,TRAF2,TNFRSF1A,BCL2,LIMK1,MADD,CYCS,BAX,ACTA1
SIGNALING EVENTS MEDIATED BY VEGFR1 AND VEGFR2	PATHWAY INTERACTION DATABASE NCI-NATURE CURATED DATA	SIGNALING EVENTS MEDIATED BY VEGFR1 AND VEGFR2	NCK2,FYN,CAV1,NEDD4,PIK3R1,CBL,FLT1,PLCG1,MAPKAPK2,ROCK1,PDPK1,MAPK14,PRKCD,BRAF,FES,PTPN6,AKT1,PIK3CA,ARF1,PRKACA,HSP90AB1,SRC,PTPRJ,PRKCB,PXN,CDH5,MYOF,GRB10,HGS,SH2D2A,CAMKK2,NCK1,AKAP1,GAB1,VTN,CALM3,PTPN11,CALM1,PTPN2,CALM2,KDR,PRKCA,PAK2,MAP2K6,PTK2,MAP2K1,MAP2K2,MAPK11,GRB2,RAF1,CTNNB1,SHB,ITGB3,CDC42,PTK2B,NOS3,MAPK1,ITGAV,VEGFA,MAPK3,RHOA,MAP2K3,HSP90AA1,IQGAP1,FBXW11,CTNNA1,DNM2,VCL
CANONICAL WNT SIGNALING PATHWAY	PATHWAY INTERACTION DATABASE NCI-NATURE CURATED DATA	CANONICAL WNT SIGNALING PATHWAY	RANBP3,KLHL12,NKD2,GSK3B,DVL1,DVL2,DVL3,GSK3A,CAV1,PI4K2A,PIP5K1B,CTNNB1,CSNK1G1,CUL3,LRP6,APC,AXIN1,PPP2R5A,FZD5,WNT3A
E-CADHERIN SIGNALING IN KERATINOCYTES	PATHWAY INTERACTION DATABASE NCI-NATURE CURATED DATA	E-CADHERIN SIGNALING IN KERATINOCYTES	AKT1,RAC1,PIK3CA,JUP,FYN,VASP,RHOA,PIK3R1,AKT2,CTNND1,PLCG1,CTNNB1,CDH1,ZYX,CTNNA1,EGFR,SRC,CASR,FMN1,PIP5K1A,AJUBA
NECTIN ADHESION PATHWAY	PATHWAY INTERACTION DATABASE NCI-NATURE CURATED DATA	NECTIN ADHESION PATHWAY	PTK2,PDGFRB,PIK3R1,RAPGEF1,CRK,CTNNB1,PDGFB,MLLT4,ITGB3,CDC42,RAP1B,ITGAV,VAV2,RAC1,PIK3CA,PIP5K1C,PVRL2,F11R,FARP2,IQGAP1,CDH1,CTNNA1,SRC,PTPRM,RAP1A,PVR,CLDN1,PVRL3,TLN1,PVRL1
NOTCH SIGNALING PATHWAY	PATHWAY INTERACTION DATABASE NCI-NATURE CURATED DATA	NOTCH SIGNALING PATHWAY	CUL1,SKP1,CCND1,CBL,NUMB,CDKN1A,NOTCH1,MAML2,FBXW7,EPS15,KDM1A,MAML1,RBPJ,MYC,EP300,ITCH,DNM1,YY1,RBBP8,RAB11A,SPEN,NCOR2,NCOR1,IL4,HDAC1,CTBP1,GATA3,SKP2,FURIN,PTCRA,PSENEN,ADAM12,DNER,APH1A,ADAM10,NCSTN,NOTCH2,APH1B,BTRC,NOTCH3,MYCBP,NOTCH4,DTX1,DLL1,DLL3,DLL4,MARK2,JAG2,JAG1,CNTN6,DLK1,ENO1,MIB1,MFAP5,NEURL1,MFAP2,CNTN1,LNX1
HYPOXIC AND OXYGEN HOMEOSTASIS REGULATION OF HIF-1-ALPHA	PATHWAY INTERACTION DATABASE NCI-NATURE CURATED DATA	HYPOXIC AND OXYGEN HOMEOSTASIS REGULATION OF HIF-1-ALPHA	HIF1A,OS9,COPS5,TP53,ARNT,HSP90AA1,GNB2L1,TCEB2,TCEB1,HIF1AN,VHL,EGLN1,EGLN3,CDKN2A,EGLN2,NAA10,CUL2,HIF3A,RBX1
NONCANONICAL WNT SIGNALING PATHWAY	PATHWAY INTERACTION DATABASE NCI-NATURE CURATED DATA	NONCANONICAL WNT SIGNALING PATHWAY	DAAM1,TAB2,TAB1,ARRB2,DVL1,DVL2,YES1,MAPK10,CAMK2A,DVL3,CSNK1A1,ROCK1,CDC42,CTHRC1,PPARG,MAPK8,FZD2,MAP3K7,FZD5,RAC1,FZD7,FZD6,WNT5A,RHOA,ROR2,MAPK9,PRKCZ,NLK,NFATC2,CHD7,FLNA,SETDB1
VEGF AND VEGFR SIGNALING NETWORK	PATHWAY INTERACTION DATABASE NCI-NATURE CURATED DATA	VEGF AND VEGFR SIGNALING NETWORK	NRP1,FIGF,NRP2,VEGFA,FLT4,VEGFB,KDR,PGF,VEGFC,FLT1
VEGFR1 SPECIFIC SIGNALS	PATHWAY INTERACTION DATABASE NCI-NATURE CURATED DATA	VEGFR1 SPECIFIC SIGNALS	NRP1,CALM3,NRP2,SHC2,PTPN11,CALM1,CALM2,VEGFB,PRKCA,PGF,CAV1,CD2AP,RASA1,PIK3R1,CBL,FLT1,PLCG1,PDPK1,NOS3,MAPK1,HIF1A,AKT1,VEGFA,MAPK3,PIK3CA,PRKACA,HSP90AA1,PRKCB,NCK1
VEGFR3 SIGNALING IN LYMPHATIC ENDOTHELIUM	PATHWAY INTERACTION DATABASE NCI-NATURE CURATED DATA	VEGFR3 SIGNALING IN LYMPHATIC ENDOTHELIUM	FLT4,MAPK11,PIK3R1,GRB2,SOS1,CRK,FN1,RPS6KA1,MAPK14,COL1A2,ITGB1,MAPK1,FIGF,AKT1,MAPK3,PIK3CA,VEGFC,ITGA4,ITGA2,ITGA1,MAP2K4,ITGA5,SHC1,CREB1,COL1A1
PRESENILIN ACTION IN NOTCH AND WNT SIGNALING	PATHWAY INTERACTION DATABASE NCI-NATURE CURATED DATA	PRESENILIN ACTION IN NOTCH AND WNT SIGNALING	CTBP1,TAB1,GSK3B,DVL1,CSNK1A1,NEDD4,CCND1,CTNNB1,LRP6,CREBBP,NKD1,WIF1,NOTCH1,FRAT1,DKK2,FZD1,MAP3K7,CSNK2A1,RBPJ,MYC,MAPK1,MAPK3,PSENEN,PPP2R5D,PSEN1,PPARD,KREMEN2,APH1A,TLE1,DKK1,NCSTN,ADAM10,APH1B,BTRC,AES,DTX1,JUN,DLL1,NLK,HNF1A,WNT1,FBXW11,APC,FOS,AXIN1,HDAC1
VALIDATED TRANSCRIPTIONAL TARGETS OF TAP63 ISOFORMS	PATHWAY INTERACTION DATABASE NCI-NATURE CURATED DATA	VALIDATED TRANSCRIPTIONAL TARGETS OF TAP63 ISOFORMS	TP63,ADA,YWHAQ,PERP,PML,EGR2,CDKN1A,HBP1,GPX2,PRKCD,PMAIP1,IGFBP3,ITGA3,WWP1,ITGB4,EP300,ITCH,CABLES1,MDM2,IKBKB,SERPINB5,ABL1,GADD45A,FAS,VDR,SP1,OGG1,MFGE8,NOC2L,DST,DICER1,CHUK,TRAF4,SPATA18,SMARCD3,BBC3,SHH,EVPL,NQO1,TFAP2C,FLOT2,SSRP1,BTRC,DHRS3,S100A2,AEN,JAG1,PLK1,BAX,CLCA2,CDKN2A,FDXR,GDF15,TP53I3
HIF-1-ALPHA TRANSCRIPTION FACTOR NETWORK	PATHWAY INTERACTION DATABASE NCI-NATURE CURATED DATA	HIF-1-ALPHA TRANSCRIPTION FACTOR NETWORK	EPO,CITED2,SLC2A1,HMOX1,PGK1,LDHA,NDRG1,ENG,SERPINE1,EGLN1,EGLN3,NOS2,GATA2,HNF4A,EP300,HIF1A,BHLHE40,ITGB2,AKT1,CXCR4,HDAC7,TF,ABCG2,ID2,NCOA1,NCOA2,IGFBP1,ARNT,JUN,BHLHE41,ADM,RORA,HK2,FOS,HK1,GCK,CA9,CREB1,PGM1,PKM,PLIN2,ALDOA,EDN1,ABCB1,PFKFB3,FECH,BNIP3,NT5E,CP,CXCL12,PFKL,COPS5,LEP,FURIN,CREBBP,SMAD4,SMAD3,SP1,VEGFA,NPM1,MCL1,TERT,TFRC,ETS1,ENO1
NOTCH	NETPATH	NOTCH	DLL1,RELA,DLL3,APH1A,DLL4,NCSTN,APH1B,BLOC1S1,MAPK1,HES1,HES5,MAPK3,JAG2,SPEN,SMAD1,JAG1,SMAD3,STAT3,WDR12,NFKB1,ITCH,SNW1,CNTN1,TCF3,APP,GSK3B,MAML2,MAML1,FHL1,RBPJ,YY1,LFNG,SIN3A,POFUT1,HEY2,MAGEA1,AKT1,EP300,CIR1,SKP2,JAK2,SKP1,PSENEN,HES6,MEF2C,RING1,FBXW7,ADAM10,RBX1,SAP30,NCOR2,KAT2B,ADAM17,NCOR1,NOV,LCK,MFNG,NUMB,MAML3,NOTCH2,NOTCH3,HDAC2,NUMBL,NOTCH1,SRC,HDAC1,NOTCH4,LEF1,PSEN2,CUL1,DTX1,…
WNT	NETPATH	WNT	DIXDC1,FZD10,FRAT1,FRAT2,SOX1,CCND1,CDH2,CDH1,AKT1,BTRC,PRKACA,MAP3K7,MAP3K4,PRKCG,MAP2K4,PRKCH,WNT5B,PRKCB,PRKCE,WNT5A,PRKCD,PRKCA,CSNK1D,CSNK1E,DKK1,SFRP4,SFRP1,SFRP2,DAAM1,PRKCQ,ROR1,ROR2,RAF1,PI4K2A,CTBP2,CTBP1,CHRNA7,NLK,WNT6,SLC9A3R1,DVL1,DVL2,DVL3,PIP5K1B,WNT1,WNT2,WNT3,MARK2,WNT4,FZD1,SMAD1,KL,FZD3,JUN,GCKR,YES1,FZD2,JUP,SETDB1,FZD5,WNT3A,FZD4,FZD7,FZD6,FZD9,FZD8,NFATC2,BCL9,DAB2,CDK6,PPP…
P00030	PANTHER PATHWAY	HYPOXIA RESPONSE VIA HIF ACTIVATION	EGLN1,EGLN3,CREBBP,EGLN2,RORC,PTEN,ARNT,TPTE,TXN,HIF1A,MTOR,TXN2,AKT2,AKT3,AKT1,VHL
P00045	PANTHER PATHWAY	NOTCH SIGNALING PATHWAY	NEURL1,NUMB,LNX1,LNX2,NOTCH2,RBPJL,NOTCH3,NOTCH1,MAML1,NOTCH4,PSEN1,RBPJ,DLL3,DLL4,LFNG,NCSTN,FUT8,POFUT1,CIR1,JAG2,JAG1,FBXW7,ADAM10,DLK1,NCOR2,ADAM17,NEURL4,NEURL2,MFNG
P00056	PANTHER PATHWAY	VEGF SIGNALING PATHWAY	PRR5,ARHGAP8,TGFB1I1,ARAF,ARHGAP1,HSPB1,PIK3CD,PIK3CB,PIK3C2A,ETS1,PIK3CG,PIK3C2B,CASP9,KDR,RAC2,RAC3,AKT1,RAC1,HRAS,PRKCG,MAP2K1,PRKCI,MAP2K2,PRKCH,SPHK2,PRKCB,PRKCE,SPHK1,PRKCD,PLA2G4A,PRKCA,MAPKAPK3,PIK3CA,PRKD3,MAPKAPK2,PRKCQ,PIK3C3,PRKD2,PRKD1,CRYAA,RAF1,CRYAB,SHC2,SH2D2A,PXN,PIK3R3,PIK3R2,PIK3R1,HIF1A,PRKCZ,NRAS,PLCG2,LPXN,MAPK1,PLCG1,MAPK3,NOS3,BRAF,MAPK14,PTK2,VEGFA
P00057	PANTHER PATHWAY	WNT SIGNALING PATHWAY	PCDHGC3,CSNK1A1L,SMARCAL1,SMARCB1,FZD10,ARR3,BTRC,CER1,PRKCG,PRKCI,SMARCC1,SMARCC2,PRKCH,PRKCB,PRKCE,CSNK2A3,PRKCD,CSNK2A2,PRKCA,CSNK1D,CSNK1E,SFRP4,SFRP1,SFRP2,SFRP5,CSNK2B,PRKCQ,SRCAP,CTBP2,PCDH10,CTBP1,PCDH15,PCDH12,NLK,PCDH19,PRKCZ,PCDH18,PPP3R1,GNG10,PPP3R2,PCDHA1,HLTF,PCDHA5,PCDHA4,PCDHA3,PCDHA2,PCDHA9,PCDHA8,PCDHA7,PCDHA6,FZD1,WNT10B,WNT10A,FZD3,CREBBP,FZD2,FZD5,FZD4,PCDH20,SIAH2,FZD7,FZD6…
5601884	REACTOME DATABASE ID RELEASE 74	PIWI-INTERACTING RNA (PIRNA) BIOGENESIS	PIWIL2,TDRKH,PIWIL1,PIWIL4,DDX4,HENMT1,PLD6,POLR2A,POLR2B,POLR2C,ASZ1,POLR2D,MAEL,POLR2E,POLR2F,MOV10L1,POLR2G,POLR2H,POLR2I,POLR2J,MYBL1,POLR2K,POLR2L,TDRD9,TDRD6,TDRD1,TDRD12,FKBP6,HSP90AA1
R-HSA-195399.1	REACTOME	VEGF BINDS TO VEGFR LEADING TO RECEPTOR DIMERIZATION	FIGF,FLT1,FLT4,VEGFB,KDR,VEGFC,PGF,VEGFA
1980145	REACTOME DATABASE ID RELEASE 74	SIGNALING BY NOTCH2	MIB2,GZMB,MIB1,FCER2,NCSTN,CREB1,NEURL1,CNTN1,MAML3,MAMLD1,UBA52,UBB,UBC,RPS27A,NOTCH2,MAML2,MAML1,PSEN2,RBPJ,ADAM10,DLL1,DLL4,APH1A,NEURL1B,APH1B,MDK,EP300,HES1,HES5,JAG2,PSEN1,PSENEN,JAG1
446343	REACTOME DATABASE ID RELEASE 74	LOCALIZATION OF THE PINCH-ILK-PARVIN COMPLEX TO FOCAL ADHESIONS	PXN,ILK,ITGB1
2691232	REACTOME DATABASE ID RELEASE 74	CONSTITUTIVE SIGNALING BY NOTCH1 HD DOMAIN MUTANTS	MIB2,RPS27A,MIB1,NEURL1,UBA52,NOTCH1,ADAM10,DLL1,DLL4,ADAM17,NEURL1B,UBB,UBC,JAG2,JAG1
R-HSA-8866907.2	REACTOME	ACTIVATION OF THE TFAP2 (AP-2) FAMILY OF TRANSCRIPTION FACTORS	TFAP2D,TFAP2E,CITED1,CITED2,CITED4,YEATS4,CREBBP,EP300,TFAP2A,TFAP2B,WWOX,TFAP2C
8864260	REACTOME DATABASE ID RELEASE 74	TRANSCRIPTIONAL REGULATION BY THE AP-2 (TFAP2) FAMILY OF TRANSCRIPTION FACTORS	NOP2,TFAP2D,APOE,TFAP2E,CDKN1A,CITED1,CITED2,CITED4,YEATS4,YY1,ERBB2,EGFR,MYBL2,NPM1,KIT,MYC,CGA,VEGFA,DEK,KDM5B,TGFA,HSPD1,SUMO1,PITX2,UBE2I,ATAD2,KCTD1,ESR1,CREBBP,KCTD15,EP300,TFAP2A,TFAP2B,WWOX,TFAP2C
R-HSA-1912408.4	REACTOME	PRE-NOTCH TRANSCRIPTION AND TRANSLATION	HIST2H2AC,H2AFJ,MAML3,MAMLD1,TNRC6C,MOV10,H2AFZ,AGO3,H2AFX,AGO4,H2AFV,NOTCH1,AGO1,HIST2H2BE,AGO2,HIST4H4,TNRC6A,TNRC6B,HIST1H2BN,HIST1H2BM,HIST1H2BO,HIST1H2BJ,HIST1H2BI,HIST1H2BL,HIST1H2BK,HIST2H4A,HIST2H4B,SNW1,TFDP1,TFDP2,HIST1H2AE,HIST1H2AD,HIST3H2BB,HIST1H2AC,HIST1H2AB,SIRT6,ELF3,NOTCH3,NOTCH4,HIST1H2AJ,E2F3,HIST2H3A,HIST1H2BF,HIST1H2BE,HIST1H2BH,HIST1H2BG,HIST2H3D,HIST1H2BB,HIST2H3C,HIST1H2B…
9604323	REACTOME DATABASE ID RELEASE 74	NEGATIVE REGULATION OF NOTCH4 SIGNALING	PSMA6,PSMA3,PSMA4,PSMA1,PSMA2,PSME3,PSME1,PSME2,PSMD10,UBA52,PSMD12,PSMD11,PSMD14,PSMD13,PSMB10,PSMA7,CUL1,PSMB6,PSMB7,PSMB4,UBB,YWHAZ,PSMB5,PSMB2,PSMB3,UBC,PSMB1,PSMF1,SHFM1,PSMB8,RPS27A,PSMB9,PSMC5,PSMC6,PSMC3,PSMC4,PSMC1,PSMC2,NOTCH4,AKT1,RBX1,PSMD8,SKP1,PSMD9,PSMD6,PSMD7,PSMD4,PSMD5,PSMD2,PSMD3,PSMD1,PSMA5,TACC3
212436	REACTOME DATABASE ID RELEASE 74	GENERIC TRANSCRIPTION PATHWAY	ABCA6,TBL1X,SUZ12,CDK5R1,TBL1XR1,SMAD4,POLR2A,POLR2B,POLR2C,POLR2D,POLR2E,POLR2F,POLR2G,POLR2H,POLR2I,POLR2J,POLR2K,POLR2L,DEK,BLK,ELF1,ELF2,PAX5,YWHAB,YWHAZ,MAPK14,MAPK11,BGLAP,RBX1,TGFA,GLI3,GLI2,GRIN2B,ITCH,BIRC5,AURKB,KIT,CSF2,ITGA2B,GPI,APAF1,NEDD4L,IL2,SMURF2,SMURF1,IL3,SMAD7,STUB1,PML,CCND2,RFC5,RFC3,PCNA,RFC4,RFC2,PPP2R5C,MET,CAMK2B,CAMK2D,CDKN1A,CDKN1B,PHF20,CAMK2G,CHEK2,PTPN11,CHEK1,ZNF…
9012852	REACTOME DATABASE ID RELEASE 74	SIGNALING BY NOTCH3	MIB2,NOTCH3,MIB1,NCSTN,NEURL1,MAML3,MAMLD1,UBA52,NOTCH1,EGF,EGFR,HEY1,HEY2,PBX1,UBB,UBC,RPS27A,SNW1,STAT1,MAML2,PLXND1,WWC1,MAML1,YBX1,KAT2B,PSEN2,DLGAP5,WWP2,RBPJ,PTCRA,ADAM10,KAT2A,DLL1,HEYL,DLL4,FABP7,APH1A,NEURL1B,APH1B,CREBBP,EP300,HES1,HES5,JAG2,PSEN1,PSENEN,JAG1,TACC3
2691230	REACTOME DATABASE ID RELEASE 74	SIGNALING BY NOTCH1 HD DOMAIN MUTANTS IN CANCER	MIB2,RPS27A,MIB1,NEURL1,UBA52,NOTCH1,ADAM10,DLL1,DLL4,ADAM17,NEURL1B,UBB,UBC,JAG2,JAG1
2173791	REACTOME DATABASE ID RELEASE 74	TGF-BETA RECEPTOR SIGNALING IN EMT (EPITHELIAL TO MESENCHYMAL TRANSITION)	RPS27A,ARHGEF18,CGN,PRKCZ,PARD3,RHOA,UBA52,SMURF1,TGFB1,F11R,TGFBR1,TGFBR2,UBB,PARD6A,FKBP1A,UBC
9013508	REACTOME DATABASE ID RELEASE 74	NOTCH3 INTRACELLULAR DOMAIN REGULATES TRANSCRIPTION	NOTCH3,MAML3,MAMLD1,SNW1,STAT1,NOTCH1,MAML2,PLXND1,WWC1,MAML1,KAT2B,HEY1,DLGAP5,PTCRA,RBPJ,KAT2A,PBX1,HEYL,HEY2,FABP7,CREBBP,EP300,HES1,HES5
1170546	REACTOME DATABASE ID RELEASE 74	PROLACTIN RECEPTOR SIGNALING	PRL,PRLR,RBX1,GHR,GH2,GH1,PTPN11,STAT5A,STAT5B,BTRC,SKP1,CUL1,JAK2,CSH1
8857538	REACTOME DATABASE ID RELEASE 74	PTK6 PROMOTES HIF1A STABILIZATION	EGFR,HIF1A,GPNMB,LRRK2,PTK6,HBEGF
R-HSA-1980143.2	REACTOME	SIGNALING BY NOTCH1	MIB2,MIB1,CCNC,NCSTN,NEURL1,CNTN1,MAML3,ITCH,MAMLD1,DTX4,HDAC4,UBA52,HDAC5,NOTCH1,HDAC8,HDAC9,HDAC7,CDK8,HEY1,HEY2,CUL1,UBB,UBC,HDAC10,HDAC11,RPS27A,NBEA,TBL1X,MYC,SNW1,HDAC2,HDAC1,HDAC3,TBL1XR1,HDAC6,NCOR2,DNER,NCOR1,TLE4,TLE2,TLE1,DTX1,RBX1,DTX2,ARRB1,DLK1,ARRB2,MAML2,MAML1,KAT2B,SKP1,PSEN2,RBPJ,ADAM10,KAT2A,DLL1,HEYL,DLL4,ADAM17,APH1A,NEURL1B,APH1B,CREBBP,EP300,HIF1A,HES1,NUMB,HES5,JAG2,PSENEN…
R-HSA-1234158.2	REACTOME	REGULATION OF GENE EXPRESSION BY HYPOXIA-INDUCIBLE FACTOR	ARNT,HIF3A,CITED2,HIGD1A,VEGFA,CREBBP,CA9,EP300,HIF1A,EPO,EPAS1
6805567	REACTOME DATABASE ID RELEASE 74	KERATINIZATION	KRT24,KRT23,KRT20,KRT28,KRT27,KRT26,FLG,KRTAP27-1,KRT25,KRTAP9-7,KRTAP5-10,KRTAP9-6,KRTAP5-11,KRTAP9-4,KRTAP9-3,KRTAP9-2,KRTAP16-1,KRTAP9-1,JUP,KRT35,KRT34,KRT32,KRT31,KRTAP9-9,KRTAP9-8,KRT39,KRT38,KRT37,KRT36,SPRR3,CSTA,CASP14,KRT13,KRT12,KRT10,KRT19,KRT18,KRT17,KRT16,KRT15,KRT14,KRTAP24-1,KRT6C,KRT6B,KRT6A,KRTAP25-1,KRT71,KRTAP13-2,KRTAP13-1,KRTAP2-4,KRTAP13-4,KRTAP2-3,KRTAP13-3,KRTAP2-2,KRT79,…
2644605	REACTOME DATABASE ID RELEASE 74	FBXW7 MUTANTS AND NOTCH1 IN CANCER	SKP1,RBX1,CUL1,NOTCH1
3134973	REACTOME DATABASE ID RELEASE 74	LRR FLII-INTERACTING PROTEIN 1 (LRRFIP1) ACTIVATES TYPE I IFN PRODUCTION	CTNNB1,IRF3,CREBBP,EP300,LRRFIP1
R-HSA-2660826.1	REACTOME	CONSTITUTIVE SIGNALING BY NOTCH1 T(7;9)(NOTCH1:M1580_K2555) TRANSLOCATION MUTANT	ADAM10,DLL1,DLL4,ADAM17,JAG2,JAG1,NOTCH1
R-HSA-8849932.4	REACTOME	SYNAPTIC ADHESION-LIKE MOLECULES	FLOT1,PTPRS,GRIN1,FLOT2,RTN3,PTPRF,DLG1,LRFN3,DLG3,PTPRD,DLG4,LRFN2,LRFN4,LRFN1,GRIA1,GRIN2B,GRIN2A,GRIN2D,GRIA3,GRIA4,GRIN2C
R-HSA-157118.5	REACTOME	SIGNALING BY NOTCH	HIST2H2AC,H2AFJ,DTX4,UBA52,H2AFZ,H2AFX,H2AFV,HIST2H2BE,SEL1L,HEY1,HIST4H4,PBX1,HEY2,CUL1,UBB,HIST1H2BN,HIST1H2BM,HIST1H2BO,UBC,RAB6A,HIST1H2BJ,HIST1H2BI,HIST1H2BL,RPS27A,TBL1X,HIST1H2BK,HIST2H4A,HIST2H4B,TMED2,B4GALT1,ATP2A3,ATP2A2,ATP2A1,TBL1XR1,WWC1,YBX1,PSMD8,DLGAP5,PTCRA,PSMD9,HEYL,PSMD6,FABP7,PSMD7,PSMD4,PSMD5,PSMD2,PSMD3,HIF1A,PSMD1,E2F1,PSMA5,PSMA6,PSMA3,PSMA4,CCNC,PSMA1,PSMA2,PSME3,PSME1,…
8941856	REACTOME DATABASE ID RELEASE 74	RUNX3 REGULATES NOTCH SIGNALING	RUNX3,MAML3,MAMLD1,SNW1,NOTCH1,MAML2,MAML1,KAT2B,RBPJ,KAT2A,CREBBP,EP300,HES1,JAG1
9013507	REACTOME DATABASE ID RELEASE 74	NOTCH3 ACTIVATION AND TRANSMISSION OF SIGNAL TO THE NUCLEUS	MIB2,NOTCH3,MIB1,NCSTN,NEURL1,UBA52,EGF,EGFR,UBB,UBC,RPS27A,YBX1,PSEN2,WWP2,ADAM10,DLL1,DLL4,APH1A,NEURL1B,APH1B,JAG2,PSEN1,PSENEN,JAG1,TACC3
1638074	REACTOME DATABASE ID RELEASE 74	KERATAN SULFATE KERATIN METABOLISM	B3GNT4,B3GNT3,SLC35D2,B3GNT2,CHST1,GLB1,B4GALT6,CHST5,B4GALT4,B4GALT5,CHST2,ST3GAL4,ST3GAL1,ST3GAL2,ST3GAL3,CHST6,HEXB,HEXA,B4GAT1,GLB1L,LUM,OGN,OMD,PRELP,ST3GAL6,KERA,FMOD,B4GALT2,B4GALT1,GNS,B4GALT3,B3GNT7
194313	REACTOME DATABASE ID RELEASE 74	VEGF LIGAND-RECEPTOR INTERACTIONS	FIGF,FLT1,FLT4,VEGFB,KDR,VEGFC,PGF,VEGFA
R-HSA-1912422.1	REACTOME	PRE-NOTCH EXPRESSION AND PROCESSING	HIST2H2AC,H2AFJ,MAML3,MAMLD1,TNRC6C,MOV10,AGO3,H2AFZ,AGO4,H2AFX,H2AFV,AGO1,HIST2H2BE,SEL1L,AGO2,HIST4H4,TNRC6A,TNRC6B,HIST1H2BN,HIST1H2BM,HIST1H2BO,RAB6A,HIST1H2BJ,HIST1H2BI,HIST1H2BL,HIST1H2BK,HIST2H4A,HIST2H4B,RFNG,POGLUT1,TMED2,POFUT1,B4GALT1,MFNG,ATP2A3,ATP2A2,ATP2A1,E2F1,ST3GAL4,ST3GAL3,NOTCH1,SNW1,TFDP1,TFDP2,HIST1H2AE,HIST1H2AD,FURIN,HIST3H2BB,HIST1H2AC,HIST1H2AB,SIRT6,ELF3,NOTCH3,NOTCH4,H…
2894862	REACTOME DATABASE ID RELEASE 74	CONSTITUTIVE SIGNALING BY NOTCH1 HD+PEST DOMAIN MUTANTS	MIB2,MIB1,CCNC,NCSTN,NEURL1,MAML3,MAMLD1,HDAC4,UBA52,HDAC5,NOTCH1,HDAC8,HDAC9,HDAC7,CDK8,HEY1,HEY2,CUL1,UBB,UBC,HDAC10,HDAC11,RPS27A,TBL1X,MYC,SNW1,HDAC2,HDAC1,HDAC3,TBL1XR1,HDAC6,NCOR2,NCOR1,RBX1,MAML2,MAML1,KAT2B,SKP1,PSEN2,RBPJ,ADAM10,KAT2A,DLL1,HEYL,DLL4,ADAM17,APH1A,NEURL1B,APH1B,CREBBP,EP300,HES1,HES5,JAG2,PSENEN,PSEN1,JAG1
5099900	REACTOME DATABASE ID RELEASE 74	WNT5A-DEPENDENT INTERNALIZATION OF FZD4	AP2A2,PRKCB,FZD4,ARRB2,PRKCA,WNT5A,AP2M1,CLTC,CLTA,AP2B1,CLTB,PRKCG,DVL2,AP2A1,AP2S1
R-HSA-8866911.2	REACTOME	TFAP2 (AP-2) FAMILY REGULATES TRANSCRIPTION OF CELL CYCLE FACTORS	KDM5B,CDKN1A,MYC,TFAP2A,TFAP2C
R-HSA-73857.5	REACTOME	RNA POLYMERASE II TRANSCRIPTION	ABCA6,TBL1X,SUZ12,CDK5R1,TBL1XR1,SMAD4,POLR2A,POLR2B,POLR2C,POLR2D,POLR2E,POLR2F,POLR2G,POLR2H,POLR2I,POLR2J,POLR2K,POLR2L,DEK,BLK,ELF1,ELF2,PAX5,YWHAB,YWHAZ,MAPK14,MAPK11,LSM10,LSM11,INTS1,INTS3,INTS2,INTS5,INTS4,INTS7,INTS6,INTS9,BGLAP,INTS8,INTS12,INTS10,ICE1,ICE2,SSU72,NABP2,NABP1,TAF8,ELL2,ELL3,RBX1,ZC3H8,RPRD2,RPAP2,ASUN,VWA9,CPSF3L,RPRD1B,RPRD1A,POU2F2,TGFA,GLI3,GLI2,GRIN2B,ITCH,BIRC5,AURK…
9675108	REACTOME DATABASE ID RELEASE 74	NERVOUS SYSTEM DEVELOPMENT	SH3KBP1,ROBO1,PRX,UBA52,UBB,UBC,CXCR4,AKAP5,DRP2,RPS27A,SCD5,CLASP1,PIK3CD,IRS2,PIK3CB,CDK5R1,ARHGAP39,ARHGAP35,NRCAM,DSCAM,EFNA5,EFNA4,RPL4,EFNB2,SDCBP,EFNB1,RPL5,EFNB3,RPL30,RPL3,EFNA1,RPL32,EFNA3,RPL31,RPL34,EFNA2,RPL10L,FES,RPL8,RPL10A,RPL9,RPL6,USP33,RPL7,RPS15,RPS14,RPS17,DCC,RPS16,GAP43,RPL18A,RPS19,DCX,RPL36AL,RPS18,RPL36,RPL35,RPL38,RPL37,RPS11,RPL39,RPS10,RPS13,CLASP2,RPS12,RPS9,RPL21,R…
74160	REACTOME DATABASE ID RELEASE 74	GENE EXPRESSION (TRANSCRIPTION)	ABCA6,TBL1X,SUZ12,CDK5R1,TBL1XR1,SMAD4,PIWIL2,TDRKH,PIWIL1,PIWIL4,DDX4,HENMT1,POLR2A,POLR2B,POLR2C,ASZ1,POLR2D,MAEL,POLR2E,POLR2F,MOV10L1,POLR2G,POLR2H,POLR2I,POLR2J,MYBL1,POLR2K,POLR2L,TDRD9,TDRD6,TDRD1,TDRD12,DEK,FKBP6,BLK,ELF1,ELF2,PAX5,TFAM,TFB2M,YWHAB,POLRMT,YWHAZ,MAPK14,MAPK11,ACTB,LSM10,LSM11,INTS1,INTS3,INTS2,INTS5,INTS4,INTS7,INTS6,INTS9,BGLAP,INTS8,INTS12,INTS10,ICE1,ICE2,SSU72,NABP2,NA…
R-HSA-201681.1	REACTOME	TCF DEPENDENT SIGNALING IN RESPONSE TO WNT	CSNK1E,HIST2H2AC,H2AFJ,UBA52,H2AFZ,H2AFX,H2AFV,HIST2H2BE,HIST4H4,UBB,HIST1H2BN,HIST1H2BM,HIST1H2BO,UBC,HIST1H2BJ,HIST1H2BI,HIST1H2BL,RPS27A,HIST1H2BK,PPP2CA,HIST2H4A,PPP2CB,HIST2H4B,HIST3H3,MEN1,PIP5K1B,USP8,CDC73,KMT2D,LEO1,WNT9A,PSMD8,WNT8A,WNT8B,PSMD9,PSMD6,PSMD7,PSMD4,PSMD5,PSMD2,PSMD3,AMER1,WNT1,PSMD1,AXIN1,WNT3,APC,WNT4,FZD1,PSMA5,PSMA6,PSMA3,WNT3A,PSMA4,PSMA1,PSMA2,PSME3,PSME4,PSME1,FZD8,P…
R-HSA-4641265.3	REACTOME	REPRESSION OF WNT TARGET GENES	TLE1,CTBP2,AES,HDAC1,TLE3,LEF1,TCF7L2,CTBP1,TCF7,TLE4,TLE2,TCF7L1
8866904	REACTOME DATABASE ID RELEASE 74	NEGATIVE REGULATION OF ACTIVITY OF TFAP2 (AP-2) FAMILY TRANSCRIPTION FACTORS	TFAP2D,TFAP2E,SUMO1,UBE2I,KCTD1,KCTD15,TFAP2A,TFAP2B,WWOX,TFAP2C
9013700	REACTOME DATABASE ID RELEASE 74	NOTCH4 ACTIVATION AND TRANSMISSION OF SIGNAL TO THE NUCLEUS	NOTCH4,PSEN2,ADAM10,NCSTN,DLL4,APH1A,APH1B,YWHAZ,PSENEN,PSEN1,JAG1
8866906	REACTOME DATABASE ID RELEASE 74	TFAP2 (AP-2) FAMILY REGULATES TRANSCRIPTION OF OTHER TRANSCRIPTION FACTORS	CITED2,PITX2,TFAP2A,TFAP2C
2122947	REACTOME DATABASE ID RELEASE 74	NOTCH1 INTRACELLULAR DOMAIN REGULATES TRANSCRIPTION	CCNC,HDAC6,TBL1XR1,MAML3,MAMLD1,HDAC4,UBA52,HDAC5,NOTCH1,HDAC8,HDAC9,HDAC7,CDK8,HEY1,CUL1,HEY2,UBB,UBC,NCOR2,NCOR1,TLE4,HDAC10,TLE2,HDAC11,RPS27A,TLE1,NBEA,TBL1X,RBX1,MYC,SNW1,MAML2,MAML1,KAT2B,SKP1,RBPJ,KAT2A,HEYL,HDAC2,HDAC1,CREBBP,HIF1A,EP300,HDAC3,HES1,HES5
2197563	REACTOME DATABASE ID RELEASE 74	NOTCH2 INTRACELLULAR DOMAIN REGULATES TRANSCRIPTION	MAML2,MAML1,GZMB,FCER2,RBPJ,CREB1,MAML3,MAMLD1,EP300,HES1,HES5,NOTCH2
5340588	REACTOME DATABASE ID RELEASE 74	RNF MUTANTS SHOW ENHANCED WNT SIGNALING AND PROLIFERATION	FZD5,WNT3A,FZD4,FZD6,LRP5,LRP6,FZD8,RNF43
8869496	REACTOME DATABASE ID RELEASE 74	TFAP2A ACTS AS A TRANSCRIPTIONAL REPRESSOR DURING RETINOIC ACID INDUCED CELL DIFFERENTIATION	NOP2,HSPD1,MYBL2,NPM1,TFAP2A
R-HSA-4839735.1	REACTOME	AXIN MUTANTS DESTABILIZE THE DESTRUCTION COMPLEX, ACTIVATING WNT SIGNALING	PPP2CA,PPP2CB,CSNK1A1,PPP2R1A,GSK3B,PPP2R5E,PPP2R5B,PPP2R5A,PPP2R5D,PPP2R5C,PPP2R1B,AMER1,AXIN1,APC
75892	REACTOME DATABASE ID RELEASE 74	PLATELET ADHESION TO EXPOSED COLLAGEN	GP6,FYN,FCER1G,VWF,GP1BB,ITGA2,GP1BA,ITGA1,GP5,ITGB1,LYN,GP9,ITGA10
R-HSA-5218920.2	REACTOME	VEGFR2 MEDIATED VASCULAR PERMEABILITY	PAK3,PAK2,JUP,PRR5,CTNND1,PDPK1,CTNNB1,MAPKAP1,MTOR,CDH5,NOS3,AKT2,AKT3,MLST8,THEM4,AKT1,TRIB3,CAV1,RICTOR,RAC1,CTNNA1,VAV1,HSP90AA1,VAV3,VAV2,PAK1
R-HSA-597592.7	REACTOME	POST-TRANSLATIONAL PROTEIN MODIFICATION	DDA1,IFIH1,RNF135,ANKRD9,UBXN7,MAVS,COMMD2,COMMD1,COMMD6,COMMD7,SOCS6,COMMD4,COMMD5,SPSB3,CFTR,CCDC8,VCP,CUL9,UBD,NAE1,WDTC1,CCDC22,COMMD10,DTL,SEL1L,TULP4,DCAF16,DCAF17,FEM1C,DCAF10,DCAF11,FEM1A,FEM1B,NEURL2,MANEA,RNF185,SUZ12,KDM1B,PIGS,CPM,LY6K,APOA1,PIGU,PGAP1,PIGT,PIGO,DERL1,DERL2,PSCA,GPAA1,RNF5,PIGN,PIGP,OS9,PIGZ,PIGW,MSLN,PIGV,PIGY,PRSS21,PIGX,FCGR3B,PRND,TECTA,TECTB,CD52,PLAUR,RTN4RL2,IZ…
R-HSA-2644607.1	REACTOME	LOSS OF FUNCTION OF FBXW7 IN CANCER AND NOTCH1 SIGNALING	SKP1,RBX1,CUL1,NOTCH1
R-HSA-5368598.2	REACTOME	NEGATIVE REGULATION OF TCF-DEPENDENT SIGNALING BY DVL-INTERACTING PROTEINS	DVL1,DVL2,CCDC88C,DVL3
R-HSA-389958.2	REACTOME	COOPERATION OF PREFOLDIN AND TRIC CCT IN ACTIN AND TUBULIN FOLDING	TUBA3E,TUBA1C,TUBA4A,TUBB6,TUBA1B,TUBB3,TUBB1,CCT6B,TUBB2B,TUBB2A,VBP1,TUBA4B,PFDN1,PFDN2,CCT3,PFDN4,PFDN5,CCT2,PFDN6,TUBAL3,CCT7,TUBA1A,CCT6A,TCP1,TUBB4B,TUBA8,CCT8,TUBB4A,CCT5,CCT4,ACTB
R-HSA-9013695.1	REACTOME	NOTCH4 INTRACELLULAR DOMAIN REGULATES TRANSCRIPTION	NOTCH4,FLT4,MAML3,MAMLD1,SNW1,NOTCH2,NOTCH1,MAML2,SMAD3,MAML1,KAT2B,HEY1,RBPJ,KAT2A,HEY2,CREBBP,ACTA2,EP300,HES1,HES5
8939256	REACTOME DATABASE ID RELEASE 74	RUNX1 REGULATES TRANSCRIPTION OF GENES INVOLVED IN WNT SIGNALING	CBFB,RSPO3,ESR1,AXIN1,FOXP3,RUNX1
351906	REACTOME DATABASE ID RELEASE 74	APOPTOTIC CLEAVAGE OF CELL ADHESION PROTEINS	TJP1,DSG1,CTNNB1,DSG2,CDH1,DSG3,TJP2,CASP3,OCLN,PKP1,DSP
201688	REACTOME DATABASE ID RELEASE 74	WNT MEDIATED ACTIVATION OF DVL	CSNK1E,DVL1,CSNK2A1,DVL2,DVL3,CSNK2A2,PIP5K1B,CSNK2B
R-HSA-9017802.1	REACTOME	NONCANONICAL ACTIVATION OF NOTCH3	NOTCH3,YBX1,PSEN2,NCSTN,APH1A,APH1B,PSENEN,PSEN1
R-HSA-390450.2	REACTOME	FOLDING OF ACTIN BY CCT TRIC	CCT4,CCT7,ACTB,CCT6A,TCP1,CCT6B,CCT3,CCT8,CCT2,CCT5
2029482	REACTOME DATABASE ID RELEASE 74	REGULATION OF ACTIN DYNAMICS FOR PHAGOCYTIC CUP FORMATION	MAPK3,IGKV2-28,IGKV1-12,IGKV3D-20,IGKV2D-28,ABL1,IGKV4-1,IGKV2D-30,IGKV3-11,IGKV5-2,NF2,MAPK1,CD3G,CYFIP2,NCKAP1,FCGR3A,CYFIP1,RAC1,FCGR1A,WIPF1,ARPC1B,WIPF2,FCGR2A,ARPC1A,VAV1,WIPF3,BRK1,WASL,ACTB,DOCK1,ACTG1,NCK1,ACTR3,VAV3,ACTR2,CDC42,VAV2,MYH2,ELMO1,BTK,ELMO2,WAS,NCKIPSD,NCKAP1L,WASF1,WASF2,WASF3,MYO10,MYO5A,ARPC4,MYO9B,ARPC5,LIMK1,BAIAP2,MYO1C,ABI2,ARPC2,ARPC3,ABI1,MYH9,IGHG4,IGHG1,IGHG2,SYK…
R-HSA-350054.3	REACTOME	NOTCH-HLH TRANSCRIPTION PATHWAY	NOTCH3,NOTCH4,HDAC6,TBL1XR1,MAML3,MAMLD1,HDAC4,HDAC5,NOTCH1,HDAC8,HDAC9,HDAC7,NCOR2,NCOR1,HDAC10,HDAC11,TBL1X,SNW1,NOTCH2,MAML2,MAML1,KAT2B,RBPJ,KAT2A,HDAC2,HDAC1,CREBBP,HDAC3
3642279	REACTOME DATABASE ID RELEASE 74	TGFBR2 MSI FRAMESHIFT MUTANTS IN CANCER	TGFB1,TGFBR2
5340573	REACTOME DATABASE ID RELEASE 74	WNT LIGAND SECRETION IS ABROGATED BY THE PORCN INHIBITOR LGK974	PORCN
1912420	REACTOME DATABASE ID RELEASE 74	PRE-NOTCH PROCESSING IN GOLGI	ATP2A1,NOTCH3,NOTCH4,ST3GAL4,ST3GAL3,NOTCH2,NOTCH1,SEL1L,LFNG,ST3GAL6,RFNG,TMED2,B4GALT1,MFNG,FURIN,RAB6A,ATP2A3,ATP2A2
392499	REACTOME DATABASE ID RELEASE 74	METABOLISM OF PROTEINS	IFIH1,RNF135,MAVS,CFTR,VCP,SEL1L,ABCA3,EIF2S2,EIF2S1,EIF2S3,RNF185,KDM1B,PIGS,CPM,LY6K,APOA1,PIGU,PGAP1,PIGT,PIGO,DERL1,DERL2,PSCA,RNF5,GPAA1,PIGN,OS9,PIGP,PIGZ,PIGW,MSLN,PIGV,PIGY,PRSS21,PIGX,FCGR3B,PRND,TECTA,TECTB,CD52,PLAUR,RTN4RL2,IZUMO1R,ALPPL2,PIGC,DPM1,APEH,PIGB,DPM2,DPM3,USP8,NRN1L,CEACAM7,RTN4RL1,PIGA,CD109,CEACAM5,PIGK,LY6D,SPACA4,PIGM,PIGL,PIGG,LY6H,PIGF,GPLD1,PIGH,LY6E,NRN1,NTM,MFI2,…
R-HSA-2122948.2	REACTOME	ACTIVATED NOTCH1 TRANSMITS SIGNAL TO THE NUCLEUS	MIB2,MIB1,NCSTN,NEURL1,CNTN1,ITCH,DTX4,UBA52,NOTCH1,UBB,UBC,DNER,RPS27A,DTX1,DTX2,ARRB1,DLK1,ARRB2,PSEN2,ADAM10,DLL1,DLL4,APH1A,ADAM17,NEURL1B,APH1B,NUMB,JAG2,PSEN1,PSENEN,JAG1
4791275	REACTOME DATABASE ID RELEASE 74	SIGNALING BY WNT IN CANCER	FZD5,WNT3A,FZD4,FZD6,LRP5,LRP6,CSNK1A1,FZD8,CTBP2,CTNNB1,PPP2CA,PORCN,PPP2CB,PPP2R1A,TNKS2,TNKS,GSK3B,PPP2R5E,PPP2R5B,PPP2R5A,PPP2R5D,DKK1,DKK2,PPP2R5C,DKK4,PPP2R1B,KREMEN1,AMER1,KREMEN2,AXIN1,APC,CTBP1,TCF7L2,RNF43
R-HSA-2644606.1	REACTOME	CONSTITUTIVE SIGNALING BY NOTCH1 PEST DOMAIN MUTANTS	MIB2,MIB1,CCNC,NCSTN,NEURL1,MAML3,MAMLD1,HDAC4,UBA52,HDAC5,NOTCH1,HDAC8,HDAC9,HDAC7,CDK8,HEY1,HEY2,CUL1,UBB,UBC,HDAC10,HDAC11,RPS27A,TBL1X,MYC,SNW1,HDAC2,HDAC1,HDAC3,TBL1XR1,HDAC6,NCOR2,NCOR1,RBX1,MAML2,MAML1,KAT2B,SKP1,PSEN2,RBPJ,ADAM10,KAT2A,DLL1,HEYL,DLL4,ADAM17,APH1A,NEURL1B,APH1B,CREBBP,EP300,HES1,HES5,JAG2,PSENEN,PSEN1,JAG1
R-HSA-194306.1	REACTOME	NEUROPHILIN INTERACTIONS WITH VEGF AND VEGFR	NRP1,NRP2,FLT1,KDR
R-HSA-5218921.3	REACTOME	VEGFR2 MEDIATED CELL PROLIFERATION	PRKCB,KDR,PRKCA,AHCYL1,PRKCZ,ITPR1,ITPR2,ITPR3,NRAS,PDPK1,PLCG1,SPHK1,HRAS,PRKCD,RASA1
R-HSA-2028269.1	REACTOME	SIGNALING BY HIPPO	YAP1,STK3,LATS1,LATS2,WWTR1,NPHP4,WWC1,TJP1,YWHAB,DVL2,AMOTL2,AMOTL1,TJP2,SAV1,CASP3,MOB1B,MOB1A,YWHAE,STK4
R-HSA-4420097.4	REACTOME	VEGFA-VEGFR2 PATHWAY	PAK3,PAK2,MAPK12,PRKCZ,JUP,CTNND1,HSPB1,NRAS,CTNNB1,PLCG1,SPHK1,HRAS,PRKCD,MAPKAPK2,CDH5,MAPK13,KDR,AHCYL1,CYFIP2,NCKAP1,CYFIP1,RAC1,MAPK14,MAPK11,PIK3CB,CTNNA1,SHB,VAV1,BRK1,DOCK1,NCK1,SH2D2A,VAV3,AXL,CDC42,VAV2,ELMO1,ELMO2,SHC2,NCKAP1L,PRKCB,WASF1,WASF2,WASF3,PRKCA,ROCK1,PTK2B,ROCK2,BAIAP2,CYBA,RHOA,ABI2,ABI1,PRR5,NCF1,PDPK1,NCF2,MAPKAP1,NCF4,PIK3R2,PIK3R1,MTOR,PIK3CA,CRK,NOS3,AKT2,PRKACG,AKT3,…
2660825	REACTOME DATABASE ID RELEASE 74	SIGNALING BY NOTCH1 T(7;9)(NOTCH1:M1580_K2555) TRANSLOCATION MUTANT	ADAM10,DLL1,DLL4,ADAM17,JAG2,JAG1,NOTCH1
R-HSA-3238698.1	REACTOME	WNT LIGAND BIOGENESIS AND TRAFFICKING	WNT10A,WNT5B,WNT3A,WNT7B,WNT7A,WNT2B,WNT9B,PORCN,WNT9A,WNT16,WNT5A,WLS,WNT8A,WNT8B,SNX3,VPS29,WNT11,VPS35,WNT6,TMED5,WNT1,WNT2,VPS26A,WNT3,WNT4,WNT10B
8866910	REACTOME DATABASE ID RELEASE 74	TFAP2 (AP-2) FAMILY REGULATES TRANSCRIPTION OF GROWTH FACTORS AND THEIR RECEPTORS	ERBB2,TGFA,EGFR,ATAD2,YY1,CGA,VEGFA,ESR1,TFAP2A,KIT,TFAP2B,TFAP2C
1234174	REACTOME DATABASE ID RELEASE 74	CELLULAR RESPONSE TO HYPOXIA	ARNT,PSMA6,PSMA3,PSMA4,PSMA1,PSMA2,UBE2D2,PSME3,CUL2,PSME4,UBE2D1,PSME1,EGLN1,PSME2,EGLN3,AJUBA,PSMD10,EGLN2,PSMB11,WTIP,UBA52,PSMD12,PSMD11,PSMD14,PSMD13,PSMB10,HIF1AN,PSMA7,PSMA8,PSMB6,PSMB7,PSMB4,UBB,PSMB5,PSMB2,PSMB3,UBC,PSMB1,TCEB2,TCEB1,PSMF1,EPAS1,SHFM1,PSMB8,RPS27A,PSMB9,PSMC5,PSMC6,PSMC3,PSMC4,LIMD1,VEGFA,PSMC1,PSMC2,EPO,HIGD1A,CA9,VHL,CITED2,HIF3A,UBE2D3,RBX1,PSMD8,PSMD9,PSMD6,PSMD7,PSM…
1234176	REACTOME DATABASE ID RELEASE 74	OXYGEN-DEPENDENT PROLINE HYDROXYLATION OF HYPOXIA-INDUCIBLE FACTOR ALPHA	PSMA6,PSMA3,PSMA4,PSMA1,PSMA2,UBE2D2,PSME3,CUL2,PSME4,UBE2D1,PSME1,EGLN1,PSME2,EGLN3,AJUBA,PSMD10,EGLN2,PSMB11,WTIP,UBA52,PSMD12,PSMD11,PSMD14,PSMD13,PSMB10,PSMA7,PSMA8,PSMB6,PSMB7,PSMB4,UBB,PSMB5,PSMB2,PSMB3,UBC,PSMB1,TCEB2,TCEB1,PSMF1,EPAS1,SHFM1,PSMB8,RPS27A,PSMB9,PSMC5,PSMC6,PSMC3,PSMC4,LIMD1,PSMC1,PSMC2,VHL,HIF3A,UBE2D3,RBX1,PSMD8,PSMD9,PSMD6,PSMD7,PSMD4,PSMD5,PSMD2,PSMD3,HIF1A,PSMD1,PSMA5
3232118	REACTOME DATABASE ID RELEASE 74	SUMOYLATION OF TRANSCRIPTION FACTORS	CDKN2A,SP3,MDM2,TP53BP1,FOXL2,MITF,HIC1,PIAS1,SUMO1,UBE2I,SUMO3,SUMO2,PIAS4,PIAS3,TFAP2B,MTA1,TFAP2C,TP53
R-HSA-8939242.1	REACTOME	RUNX1 REGULATES TRANSCRIPTION OF GENES INVOLVED IN DIFFERENTIATION OF KERATINOCYTES	CTSV,SOCS4,CBFB,SERPINB13,CTSL,CTSK,SOCS3,RUNX1
R-HSA-2644603.2	REACTOME	SIGNALING BY NOTCH1 IN CANCER	MIB2,MIB1,CCNC,NCSTN,NEURL1,MAML3,MAMLD1,HDAC4,UBA52,HDAC5,NOTCH1,HDAC8,HDAC9,HDAC7,CDK8,HEY1,HEY2,CUL1,UBB,UBC,HDAC10,HDAC11,RPS27A,TBL1X,MYC,SNW1,HDAC2,HDAC1,HDAC3,TBL1XR1,HDAC6,NCOR2,NCOR1,RBX1,MAML2,MAML1,KAT2B,SKP1,PSEN2,RBPJ,ADAM10,KAT2A,DLL1,HEYL,DLL4,ADAM17,APH1A,NEURL1B,APH1B,CREBBP,EP300,HES1,HES5,JAG2,PSENEN,PSEN1,JAG1
194138	REACTOME DATABASE ID RELEASE 74	SIGNALING BY VEGF	PAK3,PAK2,AAMP,JUP,CTNNB1,SPHK1,MAPK13,RAC1,PIK3CB,CTNNA1,SHB,VAV1,DOCK1,SH2D2A,AXL,CDC42,SHC2,ROCK1,ROCK2,RHOA,CRK,BCAR1,ITGB3,NCK2,ITGAV,RASA1,MAPK12,PRKCZ,CTNND1,HSPB1,NRAS,PLCG1,HRAS,PRKCD,MAPKAPK2,CDH5,FIGF,FLT1,FLT4,VEGFB,KDR,VEGFC,PGF,VEGFA,AHCYL1,CYFIP2,NCKAP1,CYFIP1,MAPK14,MAPK11,NRP1,NRP2,BRK1,NCK1,VAV3,VAV2,ELMO1,ELMO2,NCKAP1L,PRKCB,WASF1,WASF2,WASF3,PRKCA,PTK2B,BAIAP2,CYBA,ABI2,ABI1,P…
399955	REACTOME DATABASE ID RELEASE 74	SEMA3A-PLEXIN REPULSION SIGNALING BY INHIBITING INTEGRIN ADHESION	RRAS,FYN,PLXNA2,FARP2,PLXNA1,RAC1,PIP5K1C,PLXNA4,RND1,TLN1,PLXNA3,NRP1,FES,SEMA3A
R-HSA-2979096.1	REACTOME	NOTCH2 ACTIVATION AND TRANSMISSION OF SIGNAL TO THE NUCLEUS	MIB2,RPS27A,MIB1,NCSTN,NEURL1,CNTN1,UBA52,NOTCH2,PSEN2,ADAM10,DLL1,DLL4,APH1A,NEURL1B,APH1B,UBB,MDK,UBC,JAG2,PSENEN,PSEN1,JAG1
R-HSA-2644602.1	REACTOME	SIGNALING BY NOTCH1 PEST DOMAIN MUTANTS IN CANCER	MIB2,MIB1,CCNC,NCSTN,NEURL1,MAML3,MAMLD1,HDAC4,UBA52,HDAC5,NOTCH1,HDAC8,HDAC9,HDAC7,CDK8,HEY1,HEY2,CUL1,UBB,UBC,HDAC10,HDAC11,RPS27A,TBL1X,MYC,SNW1,HDAC2,HDAC1,HDAC3,TBL1XR1,HDAC6,NCOR2,NCOR1,RBX1,MAML2,MAML1,KAT2B,SKP1,PSEN2,RBPJ,ADAM10,KAT2A,DLL1,HEYL,DLL4,ADAM17,APH1A,NEURL1B,APH1B,CREBBP,EP300,HES1,HES5,JAG2,PSENEN,PSEN1,JAG1
R-HSA-3772470.2	REACTOME	NEGATIVE REGULATION OF TCF-DEPENDENT SIGNALING BY WNT LIGAND ANTAGONISTS	WNT3A,SOST,WNT9A,LRP5,LRP6,WNT5A,DKK1,DKK2,DKK4,SFRP1,SFRP2,KREMEN1,KREMEN2,WIF1,WNT4
3108232	REACTOME DATABASE ID RELEASE 74	SUMO E3 LIGASES SUMOYLATE TARGET PROTEINS	PHC2,STAG1,STAG2,PHC1,NUP62,NDC1,SEC13,NUP133,PHC3,RANGAP1,CBX5,SMC1A,PPARGC1A,INCENP,DNMT1,BIRC5,HIST4H4,DNMT3B,NUP50,AURKB,AURKA,NUP54,NRIP1,NOP58,RING1,BRCA1,ZNF350,SUZ12,XPC,HIST2H4A,HIST2H4B,BLM,NUP43,RAE1,RANBP2,RPA1,SIN3A,NUP35,NUPL2,NUP37,SATB1,HNRNPK,PPARG,PPARA,HNRNPC,HDAC2,HDAC1,PARK7,WRN,TFAP2B,RAD52,TFAP2C,MDC1,SP100,RORA,DAXX,PGR,ING2,NCOR2,EID3,RARA,PML,CDKN2A,MBD1,DDX5,PCNA,HIPK2,…
5140745	REACTOME DATABASE ID RELEASE 74	WNT5A-DEPENDENT INTERNALIZATION OF FZD2, FZD5 AND ROR2	FZD2,AP2A2,FZD5,ROR1,ROR2,WNT5A,AP2M1,CLTC,CLTA,AP2B1,CLTB,AP2A1,AP2S1
8951430	REACTOME DATABASE ID RELEASE 74	RUNX3 REGULATES WNT SIGNALING	MYC,CTNNB1,RUNX3,CCND1,LEF1,TCF7L2,TCF7,TCF7L1
3858494	REACTOME DATABASE ID RELEASE 74	BETA-CATENIN INDEPENDENT WNT SIGNALING	FZD2,FZD5,PDE6G,FZD4,FZD6,NFATC1,GNG12,GNG11,GNG13,GNAO1,TNRC6C,MOV10,UBA52,AGO3,AGO4,GNB2,AGO1,PRKCG,GNB1,AGO2,GNB4,GNB3,CTNNB1,GNB5,TNRC6A,TNRC6B,UBB,UBC,RPS27A,RAC1,WNT5B,ROR1,ROR2,RHOA,CLTB,SCRIB,SMURF2,SMURF1,PRICKLE1,VANGL2,ARRB2,PSMD8,PSMD9,PSMD6,PSMD7,PSMD4,PSMD5,PSMD2,PSMD3,WNT1,PSMD1,MAP3K7,WNT4,FZD1,PSMA5,PSMA6,PSMA3,FZD7,PSMA4,PSMA1,DAAM1,PSMA2,PSME3,PSME4,PSME1,FZD8,PSME2,PSMD10,PSMB…
9673324	REACTOME DATABASE ID RELEASE 74	WNT5:FZD7-MEDIATED LEISHMANIA DAMPING	JUN,FZD7,DVL1,DVL2,DVL3,WNT5A,NOXA1,NOX1,CYBA,RAC1,NOXO1,MAPK8
R-HSA-9013694.2	REACTOME	SIGNALING BY NOTCH4	PSMA6,PSMA3,PSMA4,PSMA1,PSMA2,NCSTN,PSME3,PSME1,MAML3,PSME2,MAMLD1,PSMD10,UBA52,PSMD12,PSMD11,PSMD14,NOTCH1,PSMD13,PSMB10,HEY1,PSMA7,HEY2,CUL1,PSMB6,PSMB7,PSMB4,UBB,YWHAZ,PSMB5,PSMB2,PSMB3,UBC,PSMB1,PSMF1,SHFM1,PSMB8,RPS27A,PSMB9,FLT4,PSMC5,PSMC6,PSMC3,PSMC4,PSMC1,PSMC2,SNW1,ACTA2,NOTCH4,SMAD3,AKT1,RBX1,NOTCH2,MAML2,MAML1,KAT2B,PSMD8,SKP1,PSEN2,RBPJ,ADAM10,KAT2A,PSMD9,PSMD6,DLL4,PSMD7,APH1A,PSMD4…
2990846	REACTOME DATABASE ID RELEASE 74	SUMOYLATION	PHC2,STAG1,STAG2,PHC1,NUP62,NDC1,SEC13,NUP133,PHC3,RANGAP1,CBX5,SMC1A,PPARGC1A,INCENP,DNMT1,BIRC5,HIST4H4,DNMT3B,NUP50,AURKB,AURKA,NUP54,NRIP1,NOP58,RING1,BRCA1,ZNF350,SUZ12,XPC,HIST2H4A,HIST2H4B,BLM,NUP43,RAE1,RANBP2,RPA1,SIN3A,NUP35,NUPL2,NUP37,SATB1,HNRNPK,PPARG,PPARA,HNRNPC,HDAC2,HDAC1,PARK7,WRN,TFAP2B,RAD52,TFAP2C,MDC1,SP100,RORA,DAXX,PGR,ING2,NCOR2,EID3,RARA,PML,CDKN2A,MBD1,DDX5,PCNA,HIPK2,…
R-HSA-1912399.2	REACTOME	PRE-NOTCH PROCESSING IN THE ENDOPLASMIC RETICULUM	NOTCH3,NOTCH4,POGLUT1,POFUT1,NOTCH2,NOTCH1
1474165	REACTOME DATABASE ID RELEASE 74	REPRODUCTION	STAG1,LMNB1,STAG2,HIST2H2AC,H2AFJ,H2AFZ,H2AFX,H2AFV,SMC1A,HIST2H2BE,HIST4H4,HIST1H2BN,HIST1H2BM,HIST1H2BO,PRDM9,HIST1H2BJ,SPO11,HIST1H2BI,BRCA1,HIST1H2BL,BRCA2,NBN,TOP3A,HIST1H2BK,TEX15,MSH4,HIST2H4A,DMC1,MSH5,HIST2H4B,BLM,PSMC3IP,RBBP8,RPA1,RPA2,CDK2,MRE11A,HIST3H3,MND1,MLH1,MLH3,RAD50,RAD51C,RAD51,RPA3,CATSPER1,CATSPER3,CATSPER2,B4GALT1,CATSPER4,HVCN1,ADAM21,ADAM20,IZUMO3,OVGP1,IZUMO2,IZUMO4,IZ…
R-HSA-2894858.1	REACTOME	SIGNALING BY NOTCH1 HD+PEST DOMAIN MUTANTS IN CANCER	MIB2,MIB1,CCNC,NCSTN,NEURL1,MAML3,MAMLD1,HDAC4,UBA52,HDAC5,NOTCH1,HDAC8,HDAC9,HDAC7,CDK8,HEY1,HEY2,CUL1,UBB,UBC,HDAC10,HDAC11,RPS27A,TBL1X,MYC,SNW1,HDAC2,HDAC1,HDAC3,TBL1XR1,HDAC6,NCOR2,NCOR1,RBX1,MAML2,MAML1,KAT2B,SKP1,PSEN2,RBPJ,ADAM10,KAT2A,DLL1,HEYL,DLL4,ADAM17,APH1A,NEURL1B,APH1B,CREBBP,EP300,HES1,HES5,JAG2,PSENEN,PSEN1,JAG1
R-HSA-195721.5	REACTOME	SIGNALING BY WNT	CSNK1E,HIST2H2AC,H2AFJ,UBA52,H2AFZ,H2AFX,H2AFV,HIST2H2BE,HIST4H4,CUL1,UBB,HIST1H2BN,HIST1H2BM,HIST1H2BO,UBC,HIST1H2BJ,HIST1H2BI,HIST1H2BL,RPS27A,HIST1H2BK,PPP2CA,HIST2H4A,PPP2CB,HIST2H4B,HIST3H3,MEN1,PIP5K1B,USP8,CDC73,SCRIB,WNT2B,PRICKLE1,VANGL2,KMT2D,LEO1,WNT9B,WNT9A,WNT16,WLS,PSMD8,WNT8A,WNT8B,PSMD9,PSMD6,VPS29,PSMD7,PSMD4,VPS35,PSMD5,TMED5,WNT6,PSMD2,PSMD3,AMER1,WNT1,PSMD1,WNT2,AXIN1,VPS26A,W…
GO:0001890	GOBP	PLACENTA DEVELOPMENT	PPARD,GCM1,CUL7,CITED1,TCF23,PTN,WNT7B,RBPJ,ASCL2,PKD1,CYP27B1,STOX2,APELA,CASP8,HEY1,SOX15,HEY2,PKD2,SPP1,PDGFB,PLAC1,ITGB8,ZNF568,PHLDA2,E2F7,E2F8,EOMES,LEP,PLK4,GHSR,VDR,ESRRB,IGF2,TFEB,BMP7,PTK2,TEX19,SOD1,BMP5,ADAM19,TPPP3,HAND1,ANG,PPARG,GHRL,NODAL,FGFR2
GO:1902071	GOBP	REGULATION OF HYPOXIA-INDUCIBLE FACTOR-1ALPHA SIGNALING PATHWAY	RWDD3
GO:0030034	GOBP	MICROVILLAR ACTIN BUNDLE ASSEMBLY	ESPN
GO:0034316	GOBP	NEGATIVE REGULATION OF ARP2/3 COMPLEX-MEDIATED ACTIN NUCLEATION	GMFB,GMFG,WDR63,PICK1,CTNNA2,CORO1B
GO:0031326	GOBP	REGULATION OF CELLULAR BIOSYNTHETIC PROCESS	CYLD,DLG1,BMP2,COPS5,QARS,FGF19,MAP3K10,MAP3K13,MAP3K12,IL26,HMGB1,FOXM1,EDA2R,MECOM,CCR7,HRAS,DACT1,EDN1,RIPK2,PRMT1,SPHK1,AXIN1,TRAF2,TRAF1,MMP8,TIRAP,TGFBR3,GREM1,DUSP22,NCOR1,MDFIC,TRAF3,IL1B,TRAF6,HAND2,TRAF5,TLR9,TLR6,ZMYND11,PLCB1,ARHGEF5,HDAC3,GPS2,NOD2,EGFR,RPS3,PTK2B,MAPK1,CCL19,MAPK3,FKTN,IGBP1,MAP3K2,CCL21,DAB2IP,WNT7A,HIPK2,VEGFA,PER1,ITCH,PINK1,CD40LG,PDCD4,F2RL1,PKN1,SCARB1,SREBF2,…
GO:0030952	GOBP	ESTABLISHMENT OR MAINTENANCE OF CYTOSKELETON POLARITY	CAMSAP3,PDLIM1,MAPKAP1,LMNA,KIF2C,RICTOR,CKAP5,ARHGAP35,AQP1
GO:0048568	GOBP	EMBRYONIC ORGAN DEVELOPMENT	LRP6,STIL,COBL,ALX1,PDGFB,MESP1,SOX17,WNT16,HOXA3,FOLR1,HOXA1,RBPMS2,NEUROD1,BBS7,SOX11,BBS5,HOXB9,BBS4,HOXB3,PROX1,PBX3,HOXC4,PBX2,HOXC9,PBX4,SALL1,GCM1,CCDC103,PBX1,WNT7B,RBPJ,ASCL2,PKD1,APELA,CASP8,HEY1,SOX15,VEGFA,HEY2,HOXD4,HOXD9,ZNF568,ACVR1,GDNF,E2F7,E2F8,EOMES,PLK4,ESRRB,IGF2,TFEB,BMP7,SOD1,BMP5,HAND1,FGFR2,TGFB1,PAX2,EFEMP1,IRX5,SMO,NPHP3,CTNNB1,ATF4,AHI1,TWIST1,STRA6,SETDB2,CITED2,CXCL8…
GO:0010837	GOBP	REGULATION OF KERATINOCYTE PROLIFERATION	ZFP36L1,SNAI2,CDH3,PTPRK,FGF10,REG3A,CRNN,STXBP4,REG3G,AREG,VDR,TGM1,MDK,EPB41L4B,PRKD1,SRSF6,TLR4,KLF9,FGF7,NOTCH2,MED1,CASK,FGFR2
GO:0099515	GOBP	ACTIN FILAMENT-BASED TRANSPORT	MYO1H,FNBP1L,MYO1F,MYO1E,SYNE2,MYO1C,MYO1G,MYO7B,MYO5A,WASL,MYO7A,ACTN4,MYO19,MYO1D,MYO6,MYO1B,MYO1A,MYO15A,MYO5B,SUN2,MYO5C
GO:0008593	GOBP	REGULATION OF NOTCH SIGNALING PATHWAY	ARRB1,WWP2,SREBF2,YTHDF2,NOV,JAG1,EP300,GATA5,JAG2,C8orf4,MAML3,MAGEA1,NOS3,ZBTB7A,POGLUT1,CHAC1,YJEFN3,LFNG,STAT3,FAM129B,FBXW7,MESP1,ITGB1BP1,METTL3,CREBBP,YAP1,ROBO2,GALNT11,NRARP,EPN2,ROBO1,NOTCH3,RITA1,EGFL7,NOTCH1,ARRDC1,BMP2K,NOTCH4,IL6ST,LLGL1,LLGL2,POFUT1,SRC,NOTCH2NL,RFNG,ELF3,ENHO,TSPAN5,DLL1,BEND6,C3orf17,TSPEAR,NOD2,SYNJ2BP,EGFR,DLK1,DLK2,MFNG,TSPAN15,TSPAN14,NEURL1,AAK1,AKT1,EGF,DTX…
GO:0030858	GOBP	POSITIVE REGULATION OF EPITHELIAL CELL DIFFERENTIATION	SOX9,NME2,NUMA1,KDF1,ZBED2,PAX2,ATOH8,ADIPOQ,BTG1,RFX3,LIF,LHX1,IL20,ADD1,VEZF1,AHI1,S1PR2,PROM1,BAD,CYP27B1,RARRES3,NCOA3,BMP4,IL13,H2AFY,SULT2B1,PAX8,PROC,F11R,TRIM16,CDH5,H2AFY2,PRKCH,MESP1,FGF2,TMEM100,CLDN5,VDR,FOXN1,SFRP4,FOXJ1,FOXC1,NKX6-1,SFN,MED1,SERPINE1,ETV4
GO:1904618	GOBP	POSITIVE REGULATION OF ACTIN BINDING	ABL1
GO:0051173	GOBP	POSITIVE REGULATION OF NITROGEN COMPOUND METABOLIC PROCESS	CARD8,BMP2,POU4F3,COPS5,STK25,FGF19,CD27,MAP3K10,MAP3K13,MAP3K11,MAP3K12,IL26,FLT4,DUSP19,GUCA1A,PTPN22,HMGB1,YEATS4,DUSP15,FOXM1,SH3RF1,HNF4G,EDA2R,BRCA1,CHP2,MECOM,BRCA2,CHP1,NAT14,CCR7,HRAS,DACT1,HNF4A,ANKRD6,MAP4K1,SERPINB3,FAM170A,MAP4K2,EDN1,DBNL,ANKRD49,RIPK2,NCL,PRMT1,SPHK1,NCOA6,GAPDHS,MINK1,TNFRSF19,AXIN1,TRAF2,ERG,TRAF1,MMP8,WNT16,TIRAP,PJA2,GLYR1,NR5A1,GREM1,DUSP22,RAP2A,NR5A2,PABPC1,…
GO:0060768	GOBP	REGULATION OF EPITHELIAL CELL PROLIFERATION INVOLVED IN PROSTATE GLAND DEVELOPMENT	WDR77,NKX3-1
GO:0048513	GOBP	ANIMAL ORGAN DEVELOPMENT	SULF1,BMP2,QARS,FGF19,FOXE3,FLT4,PTPN22,HMGB1,SLIT1,CBLN1,MECOM,CCR7,HRAS,NCOA6,WNT16,TIRAP,SEC61A1,NR5A1,TGFBR3,GREM1,NEUROD1,NEUROD2,HAND2,NEUROD4,PLCB1,SEMA3A,GPS2,PTK2B,CCL19,FKTN,WNT7B,RAD1,BNC2,SEMA4C,DAB2IP,WNT7A,HIPK2,VEGFA,PCID2,LEP,PDCD4,F2RL1,ZNF516,FCGR2B,ZNF513,GCM2,FUT1,SMARCD3,ITGB1,ATP1A2,IRX5,INSM1,SOX2,SOX3,CNTNAP2,ETV7,SOX8,STRA6,SOX6,KLK14,ZFPM2,PDE2A,ANKRD2,ARNT2,NEUROG1,CDK5…
GO:2001124	GOBP	REGULATION OF TRANSLATIONAL FRAMESHIFTING	C19orf66
GO:0002068	GOBP	GLANDULAR EPITHELIAL CELL DEVELOPMENT	BMP6,CDK6,PAX6,DLL1,NKX6-1,BMP5,BMP4
GO:0019219	GOBP	REGULATION OF NUCLEOBASE-CONTAINING COMPOUND METABOLIC PROCESS	CYLD,DLG1,BMP2,COPS5,QARS,MAP3K10,MAP3K13,TFIP11,MAP3K12,IL26,HMGB1,FOXM1,EDA2R,MECOM,HRAS,DACT1,EDN1,RIPK2,SPHK1,AXIN1,TRAF2,TRAF1,TIRAP,TGFBR3,GREM1,DUSP22,NCOR1,MDFIC,TRAF3,IL1B,TRAF6,HAND2,TRAF5,TLR9,TLR6,ZMYND11,PLCB1,ARHGEF5,HDAC3,CDA,GPS2,NOD2,EGFR,RPS3,MAPK1,MAPK3,IGBP1,MAP3K2,DAB2IP,WNT7A,HIPK2,VEGFA,PER1,ITCH,PINK1,CD40LG,PDCD4,F2RL1,PKN1,SREBF2,PER2,BAG3,HSPB1,SMC3,CDK5RAP2,RFX2,RFX3,A…
GO:0030046	GOBP	PARALLEL ACTIN FILAMENT BUNDLE ASSEMBLY	USH1C,SPIRE2,SPIRE1,AIF1,ESPN,FSCN1,FMN2
GO:0032980	GOBP	KERATINOCYTE ACTIVATION	KRT2
GO:1905438	GOBP	NON-CANONICAL WNT SIGNALING PATHWAY INVOLVED IN MIDBRAIN DOPAMINERGIC NEURON DIFFERENTIATION	WNT5A,WNT9B
GO:0070633	GOBP	TRANSEPITHELIAL TRANSPORT	ABCG2,SLC1A1,ABCB1,SLC1A2,SLC1A3,BEST1,RHCG,CXADR,RHBG,AQP1,SLC23A2,SLC26A6,ABCC1,SLC23A1,GPLD1,SLC12A2,ABCC2,SLC5A1,CFTR
GO:0030857	GOBP	NEGATIVE REGULATION OF EPITHELIAL CELL DIFFERENTIATION	IFNG,SPRED3,DLL1,SPRED2,S1PR3,REG3A,FOXE3,REG3G,GDF3,GRHL2,SPRED1,XDH,SRSF6,SPRY2,SPRY1,FOXJ2,CDSN,MMP9,IL13,CAV1,VEGFA,OSR1,GSK3B,STAT1,NOTCH4,HOXA7,GSK3A,ZEB1
GO:0031324	GOBP	NEGATIVE REGULATION OF CELLULAR METABOLIC PROCESS	CYLD,CARD8,DLG1,BMP2,ZNFX1,QARS,RLIM,FGF19,MAP3K10,TFIP11,ANKRD33,DUSP19,PTPN22,HMGB1,IRS2,FOXM1,SH3RF1,DACH1,BRCA1,DUSP10,MECOM,CHP1,DACT1,HNF4A,ZNF566,ZFP37,SERPINB3,EDN1,DUSP3,ZNF560,DUSP1,WARS,NCL,SPHK1,ZNF559,ERF,ZNF558,ZNF557,ZNF556,ZNF555,TIRAP,ZNF554,GREM1,DUSP22,ZNF550,PABPC1,NCOR1,PHF21A,MDFIC,IL1B,HMBOX1,TRAF6,ZFP57,IGHMBP2,AIDA,BIRC7,ZMYND11,MNT,PLCB1,RXRA,MGAT5,HDAC3,HSF1,WDTC1,MGAT3…
GO:0061356	GOBP	REGULATION OF WNT PROTEIN SECRETION	WLS,PTPN23,OPRM1
GO:0042981	GOBP	REGULATION OF APOPTOTIC PROCESS	CYLD,CARD8,BMP2,COPS5,QARS,JAK2,CD27,MAP3K10,MAP3K11,FOXE3,FLT4,FOXB1,STIL,HMGB1,IRS2,NGEF,SH3RF1,BRCA1,CCR7,STX4,RIPK2,SPHK1,VDAC1,SPTLC1,TRAF2,TRAF1,CLU,GREM1,STEAP3,PTMA,YAP1,NEUROD1,IL1B,TRAF6,HAND2,BIRC7,ZMYND11,ARHGEF5,PHLPP1,HDAC3,GSTP1,NOD2,EGFR,RPS3,PTK2B,MRE11A,PRKCG,CCL19,ZNF622,XDH,PTPMT1,MAP4K4,CLEC7A,IGBP1,APOH,CCL21,MTRNR2L10,MTRNR2L11,CARD9,DAB2IP,MTRNR2L12,MTRNR2L13,TPD52L1,MTRNR…
GO:0072285	GOBP	MESENCHYMAL TO EPITHELIAL TRANSITION INVOLVED IN METANEPHRIC RENAL VESICLE FORMATION	SMO
GO:0000916	GOBP	ACTOMYOSIN CONTRACTILE RING CONTRACTION	VPS4A
GO:0062044	GOBP	NEGATIVE REGULATION OF CARDIAC EPITHELIAL TO MESENCHYMAL TRANSITION	NOG,TGFB2
GO:0048754	GOBP	BRANCHING MORPHOGENESIS OF AN EPITHELIAL TUBE	WT1,BMP2,MYC,PAX2,SFRP2,HOXA11,LRP6,GDF2,PAK1,FGF10,COL4A1,SLIT2,SIX1,NKX2-1,LRP5,CTSH,CTNNB1,RASIP1,LRP5L,SALL1,SEMA3E,CITED1,PKD1,FOXD1,BMP4,PAX8,GLI2,VEGFA,DLL4,NPNT,PKD2,TCF21,FGF2,GDNF,NKX3-1,CELSR1,EPHA2,HOXD11,FGF1,NRP1,NRARP,MET,SHH,KDR,TGFBR2,NOTCH4,ENG,FGFR2
GO:0007155	GOBP	CELL ADHESION	PCDHGA12,CCL5,HBB,PCDHB1,DLG1,FAT1,SSPN,ILK,FAT2,FAT3,ITGA11,PCDHB8,SGCE,RAC1,PCDHB7,SIGLEC9,ARHGAP5,VSIG10,TMEM47,OLR1,ANXA9,LRRC7,CRB1,MICALL2,MKLN1,SIGLEC8,SIGLEC7,SIGLEC6,LIMS2,CBLN1,SIGLEC5,CTNND1,CLSTN1,CDH9,NLGN1,CDH8,CDH7,ROCK1,CDH6,CDH4,TNR,PCDHAC2,PCDHAC1,MAGI1,CLEC4A,COL17A1,FBLIM1,IGFBP7,C1orf168,EMP2,KIRREL,IGFN1,AMBN,IGSF11,APBA1,ITGA10,ESAM,COL14A1,WISP3,CLDN19,MSLN,ITGAL,WISP2,TRO…
GO:0072073	GOBP	KIDNEY EPITHELIUM DEVELOPMENT	WNT11,BMP2,PAX2,GATA3,JAG1,SLIT2,SMO,BASP1,POU3F3,AHI1,GPC3,BMP4,SOX8,PTPRO,NPNT,MYO1E,KLF15,FGF2,KLHL3,AQP11,FGF1,ROBO2,SHH,HNF1B,MTSS1,SOX9,WT1,MYC,HOXA11,TFAP2B,KANK2,SIX1,PODXL,IQGAP1,SALL1,LHX1,CITED1,MEF2C,WNT7B,PROM1,PKD1,FOXD1,PAX8,NPHS1,NPHS2,PKD2,OSR1,TCF21,CD34,CER1,GDNF,MAGI2,SIX2,FOXJ1,FOXC1,BMP7,HOXD11,WNK4,FGFR2
GO:1902679	GOBP	NEGATIVE REGULATION OF RNA BIOSYNTHETIC PROCESS	DLG1,BMP2,ZNFX1,QARS,RLIM,MAP3K10,ANKRD33,HMGB1,FOXM1,DACH1,BRCA1,MECOM,HNF4A,DACT1,ZNF566,ZFP37,EDN1,ZNF560,ZNF559,ERF,ZNF558,ZNF557,ZNF556,ZNF555,ZNF554,DUSP22,ZNF550,NCOR1,PHF21A,MDFIC,HMBOX1,TRAF6,ZFP57,IGHMBP2,ZMYND11,MNT,PLCB1,RXRA,HSF1,HDAC3,ZNF541,ZNF540,GPS2,ZFP69,CNOT7,YEATS2,CNOT1,CNOT2,MAD2L2,ZNF536,IGBP1,DAB2IP,HSPA8,DNMT3L,ZNF529,CAV1,VEGFA,NR3C1,DNMT3B,PER1,HIF1AN,CCND1,DNMT3A,ZFP9…
GO:0061030	GOBP	EPITHELIAL CELL DIFFERENTIATION INVOLVED IN MAMMARY GLAND ALVEOLUS DEVELOPMENT	ID2,FOXB1
GO:0035330	GOBP	REGULATION OF HIPPO SIGNALING	FRMD1,MOB3B,MARK3,MAPK14,NEK8,WWC1,LIMD1,WWC2,WWC3,AJUBA,DLG5,VGLL4,MAP2K3,NF2,SHANK2,SOX11,WTIP
GO:0062042	GOBP	REGULATION OF CARDIAC EPITHELIAL TO MESENCHYMAL TRANSITION	NOG,TGFB1,TGFB3,TGFB2,TGFBR1,ACVR1,NOTCH1,JAG1,TGFBR2,ENG
GO:0035377	GOBP	TRANSEPITHELIAL WATER TRANSPORT	AQP1,SLC5A1,CFTR
GO:0060731	GOBP	POSITIVE REGULATION OF INTESTINAL EPITHELIAL STRUCTURE MAINTENANCE	SLC22A5
GO:2000080	GOBP	NEGATIVE REGULATION OF CANONICAL WNT SIGNALING PATHWAY INVOLVED IN CONTROLLING TYPE B PANCREATIC CELL PROLIFERATION	SFRP1
GO:0001655	GOBP	UROGENITAL SYSTEM DEVELOPMENT	WNT11,IFT27,SULF1,BMP2,PSAP,GATA3,HSPB11,ANGPT2,JAG1,BASP1,POU3F3,ANGPT1,RET,BMP4,PTPRO,NUP160,MYO1E,PDGFB,KLF15,SOX17,HAS2,SEC61A1,NUP107,AQP11,NUP133,VANGL2,PLCE1,SHH,MTSS1,ALOX15B,SOX9,AGTR1,WT1,PROX1,NF1,EGR1,OSR2,COL4A1,COL4A4,PKHD1,KANK2,FOXF1,PODXL,IQGAP1,PSAPL1,TBX18,SALL1,ZBTB16,CITED1,WNT7B,PKD1,FOXD1,PAX8,CENPF,VEGFA,CER1,WDR77,RBP4,GDNF,MAGI2,PCSK5,FOXJ1,LRRK2,FGF8,BMP7,WNK4,NUP85,FGF…
GO:0009893	GOBP	POSITIVE REGULATION OF METABOLIC PROCESS	IL36A,BMP2,COPS5,IL36G,STK25,FGF19,IL1F10,CD27,MAP3K10,MAP3K13,MAP3K11,MAP3K12,IL26,FLT4,DUSP19,PTPN22,HMGB1,DUSP15,FOXM1,SH3RF1,EDA2R,MECOM,CCR7,HRAS,DACT1,ANKRD6,MAP4K1,SERPINB3,MAP4K2,EDN1,DBNL,RIPK2,PRMT1,SPHK1,MINK1,TNFRSF19,AXIN1,TRAF2,TRAF1,MMP8,WNT16,TIRAP,PJA2,GREM1,DUSP22,RAP2A,NCOR1,TRAF4,MDFIC,TRAF3,IL1B,TRAF6,HAND2,TRAF5,TLR9,TLR6,BIRC7,PLCB1,ARHGEF5,HDAC3,NPR3,SEMA3A,GSTP1,FCER2,GPS…
GO:1903918	GOBP	REGULATION OF ACTIN FILAMENT SEVERING	MYH9
GO:0060548	GOBP	NEGATIVE REGULATION OF CELL DEATH	CCL5,ADNP2,COPS5,QARS,DHCR24,TRIAP1,NPM1,CD27,CREB3,FOXE3,RPS6KB1,FLT4,FOXB1,STIL,IRS2,ANGPT4,SH3RF1,BHLHB9,ANGPT1,BRCA1,MECOM,CCR7,CDK5,GPR37L1,SNCA,BMP4,TXN,RIPK2,SPHK1,F2R,VDAC1,GAS6,TRAF2,WNT16,WISP3,CLU,WISP2,GREM1,IFIT3,PTMA,BNIP3L,NEUROD1,YAP1,KRT18,IL1B,TRAF6,HAND2,PROK2,SOX11,BIRC7,ZMYND11,URI1,HDAC3,BNIP3,GSTP1,NOD2,EGFR,ARAF,PKHD1,PTK2B,CSNK2A1,MRE11A,PRKCG,CCL19,NGFRAP1,SLC30A10,MAP4K…
GO:0030216	GOBP	KERATINOCYTE DIFFERENTIATION	JAG1,KLK5,CLIC4,KRT24,KRT23,KRT20,KRT28,KRT27,KRT26,KRT35,KRT34,KRT32,KRT31,KRT39,KRT38,KRT37,KRT36,WNT16,SPRR3,SCEL,KRT13,KRT12,KRT10,KRT18,KRT15,KRT6C,KRT6B,KRT6A,KRTAP13-2,KRTAP13-1,KRTAP13-4,KRTAP13-3,KRT79,KRT78,KRT77,KRT76,KRT75,KRT74,KRT73,KRT72,JUP,KRT40,KRTAP22-1,KRT82,KRT81,KRT80,KRT86,UGCG,KRT85,CAPNS1,BCR,TXNIP,KRTAP5-10,S100A7,KRTAP5-11,KRT19,KRTAP16-1,CASP14,ADAM9,KRTAP25-1,PKP4,KRT…
GO:0061316	GOBP	CANONICAL WNT SIGNALING PATHWAY INVOLVED IN HEART DEVELOPMENT	CTNNB1,WNT8A,WNT3A
GO:0035115	GOBP	EMBRYONIC FORELIMB MORPHOGENESIS	ZNF358,NIPBL,TBX3,OSR1,OSR2,TBX5,TFAP2A,CACNA1C,WNT7A
GO:0060740	GOBP	PROSTATE GLAND EPITHELIUM MORPHOGENESIS	SOX9,NKX3-1,FGFR2
GO:0072001	GOBP	RENAL SYSTEM DEVELOPMENT	WNT11,IFT27,SULF1,BMP2,GATA3,HSPB11,ANGPT2,JAG1,BASP1,POU3F3,ANGPT1,RET,BMP4,PTPRO,NUP160,MYO1E,PDGFB,KLF15,SOX17,HAS2,SEC61A1,NUP107,AQP11,NUP133,VANGL2,PLCE1,SHH,MTSS1,SOX9,AGTR1,WT1,PROX1,NF1,EGR1,OSR2,COL4A1,COL4A4,PKHD1,KANK2,FOXF1,PODXL,IQGAP1,TBX18,SALL1,ZBTB16,CITED1,WNT7B,PKD1,FOXD1,PAX8,CENPF,VEGFA,CER1,RBP4,GDNF,MAGI2,PCSK5,FOXJ1,LRRK2,FGF8,BMP7,WNK4,NUP85,FGFR2,HYAL2,SULF2,PAX2,ADIPOQ…
GO:0048522	GOBP	POSITIVE REGULATION OF CELLULAR PROCESS	CYLD,BMP2,COPS5,ADNP2,STK25,FGF19,PTK7,CD27,MAP3K10,MAP3K13,MAP3K11,MAP3K12,CD180,RNF13,BRINP2,IL26,BRINP1,FLT4,BRINP3,DUSP19,PTPN22,HMGB1,ARHGEF15,DUSP15,FOXM1,CXCL5,NGEF,SH3RF1,EDA2R,DUSP10,MECOM,CCR7,HRAS,DACT1,OR51E2,ANKRD6,MAP4K1,SERPINB3,MAP4K2,EDN1,DUSP3,DBNL,RIPK2,PRMT1,SPHK1,MINK1,TNFRSF19,AXIN1,TRAF2,TRAF1,MMP8,WNT16,TIRAP,PJA2,TGFBR3,GREM1,DUSP22,RAP2A,TRAF4,MDFIC,TRAF3,IL1B,TRAF6,HAND…
GO:0003334	GOBP	KERATINOCYTE DEVELOPMENT	EXPH5,CDSN
GO:1904036	GOBP	NEGATIVE REGULATION OF EPITHELIAL CELL APOPTOTIC PROCESS	NDNF,SCG2,TCF7L2,IL4,IL10,GATA3,KRIT1,TNFAIP3,TNIP2,ANGPT1,WFS1,PAK4,IL13,FGB,FGA,IL11,CDH5,FGG,GAS6,GATA2,TEK,ICAM1,NUPR1,RAMP2,MDK,PDPK1,SEMA5A,YAP1,NEUROD1,SERPINB13,CAST,NFE2L2,KDR,SERPINE1,MAPK7
GO:0060429	GOBP	EPITHELIUM DEVELOPMENT	BDH2,BMP2,PSAP,JAK2,PTK7,JAG1,PITX2,FOXB1,STIL,COBL,KLK5,CLIC4,DACT1,KRT24,KRT23,KRT20,BMP4,KRT28,KRT27,KRT26,KRT35,KRT34,PTPRO,KRT32,VDAC1,KRT31,PDGFB,KRT39,SOX17,KRT38,PDE4D,KRT37,KRT36,WNT16,SPRR3,SCEL,NPY,RAP2A,KRT13,KRT12,NEUROD1,YAP1,KRT10,PCNA,KRT18,KRT15,KRT6C,KRT6B,KRT6A,SOX11,KRTAP13-2,SOX10,KRTAP13-1,KRTAP13-4,BRSK1,KRTAP13-3,KRT79,KRT78,KRT77,KRT76,STC1,KRT75,KRT74,KRT73,PAK1,KRT72,T,…
GO:1901216	GOBP	POSITIVE REGULATION OF NEURON DEATH	ZNF746,IFNG,TYROBP,MAPT,PCSK9,FYN,TLR4,CTNNB1,EPHA7,DDIT3,ATF4,CDK5,SNCA,SRPK2,PRNP,FBXW7,PICALM,CLU,SARM1,BAX,FOS,TNF,TLR6,CCL3,MCL1,NF1,EGR1,TFAP2B,MAP3K5,FOXO3,DAXX,CDK5R1,WNT5A,DKK1,EFNB2,TFAP2A,BACE1,GRIN2B,ITGAM,DDIT4,ITGB2,EIF2S1,NUPR1,C1QA,FCGR2B,GSK3B,TGFB2,GRN,REST
GO:0060767	GOBP	EPITHELIAL CELL PROLIFERATION INVOLVED IN PROSTATE GLAND DEVELOPMENT	SOX9
GO:0051239	GOBP	REGULATION OF MULTICELLULAR ORGANISMAL PROCESS	CYLD,CARD8,SULF1,DLG1,BMP2,SCN4A,PTK7,IL1R1,CD27,MAP3K13,FOXE3,CARD17,IL26,BRINP2,FLT4,BRINP1,BRINP3,PTPN22,HMGB1,ARHGEF15,SLIT1,SH3RF1,NGEF,CBLN1,BRCA1,DUSP10,BRCA2,CCR7,DACT1,OR51E2,SERPINB3,EDN1,PEMT,DBNL,RIPK2,WARS,PRMT1,SPHK1,TRAF2,MMP8,TIRAP,NR5A1,TGFBR3,GREM1,ANKRD17,RAP2A,PLEKHA4,YAP1,NEUROD1,NEUROD2,TRAF3,IL1B,TRAF6,HAND2,TLR9,TLR6,CCSAP,PLCB1,HDAC3,HSF1,NPR3,SEMA3A,GSTP1,NOD2,EGFR,PAK1,…
GO:1905474	GOBP	CANONICAL WNT SIGNALING PATHWAY INVOLVED IN STEM CELL PROLIFERATION	WNT3
GO:1900026	GOBP	POSITIVE REGULATION OF SUBSTRATE ADHESION-DEPENDENT CELL SPREADING	DOCK1,LRRC16A,P4HB,RAC1,LIMS1,MYADM,ARHGEF7,CDC42,DMTN,DOCK5,LIMS2,FLNA,NEDD9,S100A10,CSPG5,ABL1,TRIOBP,FGB,FGA,FGG,MYOC,RREB1,C1QBP,CRKL,MDK,CIB1,RAC3,APOA1,NRP1,CASS4,CRK,CALR,OLFM4
GO:0060827	GOBP	REGULATION OF CANONICAL WNT SIGNALING PATHWAY INVOLVED IN NEURAL PLATE ANTERIOR/POSTERIOR PATTERN FORMATION	TBX18
GO:0051546	GOBP	KERATINOCYTE MIGRATION	KRT16,KRT2,FERMT1
GO:0061180	GOBP	MAMMARY GLAND EPITHELIUM DEVELOPMENT	AKT2,ZNF703,LRP6,JAK2,ID2,LATS1,FOXB1,CSF1R,LRP5,IRF6,EPHA2,SCRIB,ERBB4,AKT1,LRP5L,WNT7B,WNT2,WNT3,WNT4,FGFR2
GO:0061289	GOBP	WNT SIGNALING PATHWAY INVOLVED IN KIDNEY DEVELOPMENT	GATA3
GO:0050794	GOBP	REGULATION OF CELLULAR PROCESS	CYLD,DLG1,BMP2,COPS5,SCN2A,QARS,STK25,FGF19,IL1R1,CD27,MAP3K10,MAP3K13,TFIP11,MAP3K11,MAP3K12,RNF13,IL26,FLT4,DUSP19,PTPN22,HMGB1,ARHGEF15,DUSP15,SLIT1,FOXM1,NGEF,SH3RF1,CBLN1,EDA2R,DUSP10,MECOM,CCR7,HRAS,DACT1,ANKRD6,MAP4K1,SERPINB3,MAP4K2,EDN1,DUSP3,DBNL,DUSP1,RIPK2,PRMT1,SPHK1,MINK1,TNFRSF19,AXIN1,TRAF2,SRPRB,TRAF1,MMP8,SRPR,WNT16,TIRAP,PJA2,TGFBR3,GREM1,ASNA1,DUSP22,RAP2A,NCOR1,TRAF4,MDFIC,TR…
GO:0061029	GOBP	EYELID DEVELOPMENT IN CAMERA-TYPE EYE	STRA6,OSR2,TFAP2A,INHBA,HDAC2,SOX11,TWIST1,HDAC1
GO:0060517	GOBP	EPITHELIAL CELL PROLIFERATION INVOLVED IN PROSTATIC BUD ELONGATION	SOX9
GO:0003306	GOBP	WNT SIGNALING PATHWAY INVOLVED IN HEART DEVELOPMENT	CTNNB1,WNT8A,WNT3A
GO:0002067	GOBP	GLANDULAR EPITHELIAL CELL DIFFERENTIATION	BMP2,PAX6,DLL1,CDK6,PDX1,WDR77,BMP6,INSM1,NEUROD1,NKX6-1,BMP5,RFX6,BMP4,FGFR2
GO:0010605	GOBP	NEGATIVE REGULATION OF MACROMOLECULE METABOLIC PROCESS	RPL27A,CYLD,CARD8,DLG1,BMP2,ZNFX1,QARS,RLIM,FGF19,MAP3K10,TFIP11,EXD1,MTPAP,PNLDC1,TTC37,ANKRD33,DUSP19,AEBP2,PTPN22,EDC4,HMGB1,DCP1B,TCEAL1,FOXM1,SH3RF1,SKIV2L,DACH1,TUT1,MRTO4,BRCA1,DUSP10,MECOM,NT5C3B,CHP1,PAN2,HRAS,LSM1,DACT1,HNF4A,ZNF566,LSM5,ZFP37,LSM7,LSM6,SERPINB3,PNRC2,XRN2,EDN1,UPK3B,DUSP3,ZNF560,DUSP1,WARS,NCL,ZNF559,ERF,ZNF558,ZNF557,MMP8,ZNF556,ZNF555,TIRAP,ZNF554,GREM1,DUSP22,ZNF550…
GO:0060021	GOBP	ROOF OF MOUTH DEVELOPMENT	WNT11,SMAD4,TGFB3,LRP6,LOXL3,OSR2,CHD7,FOXF2,INHBA,WDPCP,BCOR,EPHB2,WNT5A,INTU,SKI,EPHB3,TFAP2A,WNT3A,FOXE1,WNT7A,GABRB3,LEF1,OSR1,TCF21,COL11A2,LRRC32,CLDN5,TGFBR3,TBX1,TGFB2,PKDCC,WNT8A,TGFBR1,SUMO1,TGFBR2,SOX11,SMAD2
GO:0030155	GOBP	REGULATION OF CELL ADHESION	CCL5,BMP2,ERBB2,CD36,RAC1,JAK2,YTHDF2,ADTRP,JAG1,ZP3,NUAK1,PTPN22,CD47,HMGB1,LIMS2,ANGPT1,DUSP10,CCR7,ROCK1,BMP4,STX4,DUSP3,STX3,MAGI1,DUSP1,PTPRO,PDGFB,MINK1,EMP2,ZNF645,MIP,DENND6A,FBLN2,CYTIP,DUSP22,EFNA5,IL1B,TRAF6,CASS4,DAPK3,CASK,NOD2,PAK1,THY1,PLA2G2F,RPS3,PLA2G2D,SERPINE2,PTK2B,JUP,CCL19,PODXL,MAD2L2,MAP4K4,DLG5,FN1,CCL21,FERMT3,ECM2,CAV1,VEGFA,MMP12,CD40LG,MBP,LEP,IGF2,P2RY12,BMP7,PTK2,F…
GO:0030859	GOBP	POLARIZED EPITHELIAL CELL DIFFERENTIATION	ZDHHC7,SLC9A3R1,EZR,SYNE4,CDC42,RAB10,MYO9A,SH3BP1,CAMSAP3,MSN,SCRIB,RAP2A,OPHN1,RHOA
GO:0030047	GOBP	ACTIN MODIFICATION	TRIOBP,NAT6,SETD3
GO:0007158	GOBP	NEURON CELL-CELL ADHESION	NCAM2,NRXN1,NRXN2,NINJ2,ASTN2,ASTN1,CDK5R1,NLGN1,RET,NLGN3,NRXN3,NLGN4Y,NLGN4X,NLGN2,CNTN4
GO:0097323	GOBP	B CELL ADHESION	CLECL1,CD209
GO:0030860	GOBP	REGULATION OF POLARIZED EPITHELIAL CELL DIFFERENTIATION	AJAP1,AHI1
GO:0010604	GOBP	POSITIVE REGULATION OF MACROMOLECULE METABOLIC PROCESS	CARD8,IL36A,BMP2,POU4F3,COPS5,IL36G,STK25,IL1F10,FGF19,CD27,MAP3K10,MAP3K13,MAP3K11,MAP3K12,IL26,FLT4,IRS1,DUSP19,PTPN22,HMGB1,YEATS4,IRS2,DUSP15,FOXM1,SH3RF1,HNF4G,EDA2R,BRCA1,CHP2,MECOM,BRCA2,CHP1,NAT14,CCR7,HRAS,DACT1,HNF4A,ANKRD6,MAP4K1,SERPINB3,FAM170A,MAP4K2,EDN1,DBNL,ANKRD49,RIPK2,WARS,NCL,PRMT1,SPHK1,NCOA6,MINK1,TNFRSF19,AXIN1,TRAF2,ERG,TRAF1,MMP8,WNT16,TIRAP,PJA2,GLYR1,NR5A1,GREM1,DUSP22…
GO:1904904	GOBP	REGULATION OF ENDOTHELIAL CELL-MATRIX ADHESION VIA FIBRONECTIN	RIN2,MMP12,TSTA3,FUT1,RRAS,CEACAM6
GO:0042045	GOBP	EPITHELIAL FLUID TRANSPORT	SLC26A6,AQP1,SLC5A1,CFTR
GO:0048532	GOBP	ANATOMICAL STRUCTURE ARRANGEMENT	DLL1,EGR2,PAX2,TFAP2A,KIF14
GO:0048729	GOBP	TISSUE MORPHOGENESIS	BMP2,LRP2,SLC9A3R1,PTK7,DDR1,LRP6,CDC42,STIL,SH3BP1,COBL,BMP4,SNAI1,SNAI2,MESP2,MESP1,SOX17,LCP1,WNT16,FOLR1,TGFBR3,RAP2A,ACTB,KRT12,OPHN1,ANKRD1,BBS7,KRT6A,SOX11,BBS5,SOX10,BBS4,BRSK1,PROX1,STC1,PAK1,T,COL4A1,GRHL3,TNNT2,LIN7C,PODXL,GRHL2,SALL1,CCDC103,DVL1,CITED1,WNT7B,RBPJ,SEMA4C,PKD1,WNT7A,APELA,SCX,HEY1,CEACAM1,VEGFA,HEY2,CCM2,MMP12,TCAP,ACVR1,GDNF,EOMES,TMEFF2,ITGB3,BMP7,BMP5,CYR61,ATP7A,HA…
GO:0001892	GOBP	EMBRYONIC PLACENTA DEVELOPMENT	CASP8,HEY1,SOX15,HEY2,PKD2,PDGFB,ZNF568,E2F7,E2F8,EOMES,PLK4,ESRRB,IGF2,TFEB,BMP7,GCM1,BMP5,WNT7B,HAND1,RBPJ,ASCL2,PKD1,FGFR2
GO:0034315	GOBP	REGULATION OF ARP2/3 COMPLEX-MEDIATED ACTIN NUCLEATION	BRK1,ARFIP2,ARF1,WASF1,ABI2,ARFIP1,GMFB,WASF2,NCKAP1,GMFG,CYFIP1,WDR63,PICK1,CTNNA2,CORO1B,FCHSD2,WASF3
GO:0033599	GOBP	REGULATION OF MAMMARY GLAND EPITHELIAL CELL PROLIFERATION	ZNF703,BRCA2,GPX1,DEAF1,GATA3,ROBO1,RREB1,RTN4
GO:0050680	GOBP	NEGATIVE REGULATION OF EPITHELIAL CELL PROLIFERATION	SULF1,RUNX3,SCG2,SFRP1,TGFB1,SFRP2,NLRC3,GDF2,GATA3,CDKN1C,IL26,VASH1,GDF5,NR2F2,TINF2,NGFR,DUSP10,KRT4,BRCA2,SOX2,MAGED1,CAV2,PTPRM,CDK6,SNAI2,ALOX5,FBXW7,PEX2,HPN,PTPRK,ATPIF1,PRL,NKX3-1,TGFBR3,SPARC,CDKN2B,NFIB,AQP11,STRAP,ATP5A1,LECT1,PBLD,ROBO1,TNMD,CASK,MTSS1,MCC,SOX9,NF1,SYNJ2BP,ATOH8,KRIT1,MARVELD3,IL12A,XDH,EREG,KLF9,APOH,RGCC,MEF2C,FLT1,DAB2IP,CAV1,CEACAM1,DLL4,WDR77,APOE,NUPR1,PDCD10,C…
GO:0009792	GOBP	EMBRYO DEVELOPMENT ENDING IN BIRTH OR EGG HATCHING	WNT11,SULF1,BMP2,LRP2,ISL1,HOXB4,LRP6,GATA3,ZP3,NKX2-5,FOXB1,STIL,COBL,ALX1,BRCA1,DACT1,BMP4,LFNG,FOXI1,PDGFB,MESP2,TCOF1,MESP1,HOXA3,FOLR1,HOXA1,SCEL,CRB2,NR5A2,USP22,WNT8A,VANGL2,ZPR1,FGFR1,SOX11,HOXB9,HOXD3,BBS4,SOX9,HOXB3,ZNF358,HES5,KBTBD8,PROX1,LMO4,HOPX,RICTOR,OSR2,T,NOLC1,COL2A1,GRHL3,FOXF1,GRHL2,TBX19,TBX18,HOXC4,HORMAD1,HOXC9,ATP6AP2,GCM1,DVL1,FOXD3,TET1,WNT7B,RBPJ,SEMA4C,ASCL2,PKD1,STO…
GO:0051094	GOBP	POSITIVE REGULATION OF DEVELOPMENTAL PROCESS	BMP2,CD36,RAC1,PTK7,CD27,MAP3K13,JAG1,FOXE3,BRINP2,BRINP1,BRINP3,HMGB1,COBL,BRCA1,DUSP10,PTGS2,SERPINB3,EDN1,DBNL,PRMT1,SPHK1,NR5A1,RIMS2,TGFBR3,GREM1,RIMS1,NEUROD1,NEUROD2,IL1B,TRAF6,HAND2,NEUROD4,PLCB1,SEMA3A,TENM4,NCMAP,PTK2B,SERPINE2,CCL19,MAD2L2,PIK3R6,SASH1,RAP1A,CLEC7A,DVL1,RNF10,SPAG9,DRD2,WNT7B,BNC1,DAB2IP,WNT7A,SYT3,SYT2,SYT1,HIPK2,VEGFA,HIF1AN,PINK1,GDNF,LEP,HSP90AB1,P2RY12,FLOT1,FUT1,…
GO:0008584	GOBP	MALE GONAD DEVELOPMENT	WNT2B,SOX9,WT1,LRP2,LRRC6,MEA1,MAMLD1,GATA3,MSH2,INHBA,CSDE1,RAB13,GATA6,GATA1,GATA4,AR,KIT,DMRT1,WNT5A,RBMY1B,ING2,TFAP2C,COL9A3,SCX,SOX8,SOX15,ADAM21,TCF21,ADAM20,LHB,LHCGR,AKR1C3,SIX4,PRKACG,KITLG,NR5A1,NCOA4,TEX19,ADAM29,TGFB2,BIK,NR0B1,UTF1,FGF9,WNT4,SRD5A2,FSHR,ZFP42
GO:0038190	GOBP	VEGF-ACTIVATED NEUROPILIN SIGNALING PATHWAY	VEGFA,NRP1
GO:0060070	GOBP	CANONICAL WNT SIGNALING PATHWAY	WNT2B,WNT11,SFRP1,TCF7L2,SFRP2,TCF7L1,DIXDC1,LRP6,GATA3,WNT8B,FRZB,WNT10B,CTNNB1,TCF7,AXIN1,WNT16,SFRP4,AMER1,FRAT2,SCYL2,SFRP5,CSNK1E,WNT8A,FZD10,WNT6,WNT3,RARG,FRAT1,WNT5B,LRP5,PORCN,FZD1,BCL9,WNT5A,FZD2,DVL1,FZD5,FZD4,FZD6,WNT7B,FZD9,WNT3A,WNT7A,CAV1,LEF1,CDH3,FZD3,APC,NR4A2,RAB5A,PTEN,WNT9B,WNT10A,WNT9A,DVL2,PPP1CA,DVL3,LRRK2,PPAP2B,GSK3B,FZD8,PROP1,WNT1,FZD7,WNT2,BCL9L,WNT4,CSNK1A1
GO:0051127	GOBP	POSITIVE REGULATION OF ACTIN NUCLEATION	GSN,WASF1,BRK1,ABI2,WHAMM,WASF2,NCKAP1,CYFIP1,FCHSD2,SCIN,WASF3
GO:0090675	GOBP	INTERMICROVILLAR ADHESION	CDHR2,CDHR5
GO:0007219	GOBP	NOTCH SIGNALING PATHWAY	BMP2,HES3,JAG1,DTX2,EP300,DTX3,JAG2,MAML3,APH1A,SNAI1,APH1B,SNAI2,PSENEN,GMDS,MDK,CREBBP,GALNT11,NRARP,NOTCH2,ADAM17,NOTCH3,NOTCH1,HEYL,NOTCH4,PSEN1,HOXD3,POFUT1,HES5,MYC,DTX3L,DLL1,ASCL1,FCER2,DLGAP5,TRAF7,DTX4,NCSTN,PLXND1,DTX1,PBX1,PSEN2,RBPJ,KAT2B,NLE1,HEY1,SORBS2,HEY2,DLL4,MAML2,MAML1,HES1,ITCH,YBX1,WWC1,ZNF423,SUSD5,ADAM10,STAT1,MIB1,SNW1
GO:1904954	GOBP	CANONICAL WNT SIGNALING PATHWAY INVOLVED IN MIDBRAIN DOPAMINERGIC NEURON DIFFERENTIATION	CTNNB1,WNT1,WNT2,WNT3
GO:0044331	GOBP	CELL-CELL ADHESION MEDIATED BY CADHERIN	CDHR2,CDH5,FER,MLLT4,PLEKHA7,CTNND1,CDH2,MMP24
GO:0022409	GOBP	POSITIVE REGULATION OF CELL-CELL ADHESION	CCL5,RAC1,CDC42,ZP3,PTPN22,CD47,HMGB1,FYN,DUSP10,CCR7,MAGI1,DENND6A,IL1B,TRAF6,PIK3R1,YES1,NOD2,PAK1,THY1,GRB2,RPS3,CCL19,PODXL,CCL21,RHOH,VAV1,F11R,CAV1,ZMIZ1,CD40LG,LEP,IGF2,AIF1,BMP7,LILRB1,ADAM19,FLOT1,PRKCZ,FUT4,NODAL,CD81,IFNG,FUT7,SMAD7,CD44,CD55,DOCK8,PAK2,HHLA2,FGB,FGA,HLA-DPA1,CLECL1,FGG,CITED2,SLC7A1,PLAUR,HLA-DMB,HLA-DPB1,GRAP2,MAP3K8,KLRK1,ZBTB7B,IGFBP2,RASAL3,MEGF10,BTLA,CD276,PTPN1…
GO:0098742	GOBP	CELL-CELL ADHESION VIA PLASMA-MEMBRANE ADHESION MOLECULES	PCDHB16,FAT2,GATA5,CRB1,CELSR2,PTPRD,OBSL1,IL1RAPL1,CBLN1,CDH9,NLGN1,CDH8,CDH7,CDH6,CDH4,PLXNB3,CRTAM,IGFN1,PCDHA7,IGSF11,CD6,CD209,CLDN19,PCDHB6,ITGAL,TRO,CRB2,TENM3,ROBO4,EMB,TENM1,TENM2,CADM1,PVRL4,PVRL3,PVRL1,AMIGO3,AMIGO2,MYPN,BSG,CXADR,HMCN1,TENM4,SELE,SELP,UMOD,IGSF9,CD164,DSG2,PKD1,ROBO3,CDH5,CLDN22,CEACAM1,CLDN20,CLDN23,FAT4,CLDN11,ACVR1,CLDN10,CLDN15,ALCAM,CLDN14,VSTM2L,CLDN12,CLDN18,CL…
GO:1903508	GOBP	POSITIVE REGULATION OF NUCLEIC ACID-TEMPLATED TRANSCRIPTION	BMP2,POU4F3,COPS5,JAG1,PITX2,MAP3K12,IL26,HMGB1,YEATS4,FOXM1,TLR4,HNF4G,BRCA1,CHP2,MECOM,BRCA2,NAT14,HRAS,HNF4A,FAM170A,EDN1,ANKRD49,RIPK2,NCL,NCOA6,AXIN1,ERG,GLYR1,NR5A1,GREM1,NR5A2,ENY2,YAP1,NEUROD1,MDFIC,IL1B,TRAF6,HAND2,TLR9,RXRB,PLCB1,NDP,RXRA,HSF1,HDAC3,GPS2,GLMP,NOD2,EGFR,TCEB1,CNOT6,RXRG,MAD2L2,TADA3,ZFP64,MAPK3,MAP3K2,DVL1,RNF10,TCEA1,CALCOCO1,BNC1,RNF14,DAB2IP,ICE1,WNT7A,ICE2,HIPK2,VEGF…
GO:0110110	GOBP	POSITIVE REGULATION OF ANIMAL ORGAN MORPHOGENESIS	SMAD4,BMP2,PAX2,GATA3,JAG1,SMO,GATA5,SRSF6,SEMA3C,BASP1,AGT,BMP4,BMP10,SOX8,ENAM,HPN,MESP1,SIX4,MDK,NOG,ROBO2,FGF7,ROBO1,TGFBR1,HAND2,NOTCH1,TGFBR2,WNT6,ENG,SOX9,WT1,MYC,SIX1,AMELX,C4orf26,AMTN,LIF,LHX1,DKK1,PTN,RBPJ,TFAP2A,PAX8,VEGFA,CD34,ACVR1,GDNF,XBP1,PIM1,TGFB2,FGFR2
GO:0003340	GOBP	NEGATIVE REGULATION OF MESENCHYMAL TO EPITHELIAL TRANSITION INVOLVED IN METANEPHROS MORPHOGENESIS	STAT1
GO:0010810	GOBP	REGULATION OF CELL-SUBSTRATE ADHESION	LRRC16A,CD36,RAC1,JAK2,CDC42,JAG1,CCL28,SKAP1,CX3CL1,DMTN,PHLDB2,LIMS2,COL16A1,ARHGAP6,CCR7,PEAK1,EPHA3,S100A10,ROCK1,PLET1,DUSP3,CDK6,PTPRO,PDGFB,MINK1,EMP2,FBLN2,RREB1,LDB1,ITGB1BP1,MDK,DUSP22,EFNA5,CSF1,CASS4,DAPK3,CASK,P4HB,NF1,LIMS1,MYADM,THY1,PTK2B,JUP,DOCK5,MAP4K4,FLNA,FN1,RAC2,CCL21,FAM21C,HRG,TRIOBP,ECM2,VEGFA,MYOC,MMP12,PTEN,PTK2,GSK3B,NRP1,UTRN,KDR,FUT1,SERPINE1,CDH13,NDNF,RSU1,ACTG1,M…
GO:0031247	GOBP	ACTIN ROD ASSEMBLY	PDXP,HSP90B1
GO:2000027	GOBP	REGULATION OF ANIMAL ORGAN MORPHOGENESIS	PSMD4,WNT11,PSMD5,ARRB2,SULF1,PSMD2,BMP2,PSMD3,RAC1,PSMD1,GATA3,ASPN,CDC42,JAG1,GATA5,CELSR2,BCOR,PSMB11,BASP1,PSMB10,PSME3,DACT1,PSME4,PSME1,BMP4,PSME2,HPN,MESP1,TIAM1,PFN1,MDK,GREM1,NKD1,PLEKHA4,PSMF1,VANGL2,HAND2,SHH,SOX9,WT1,ARHGEF19,AMELX,AP2A1,AP2A2,AMTN,DVL1,PTN,RBPJ,PSMA5,WNT7A,PSMA6,PSMA3,PAX8,PSMA4,PSMA1,ROR2,CEACAM1,PSMA2,VEGFA,PSMA7,ACVR1,GDNF,PSMA8,MMP20,MAGI2,PSMB6,PSMB7,PSMB4,PSMB5…
GO:0060900	GOBP	EMBRYONIC CAMERA-TYPE EYE FORMATION	STRA6,WNT5A,PROX1,PAX2,TFAP2A,WNT16,SOX11,PHACTR4,TWIST1
GO:0033600	GOBP	NEGATIVE REGULATION OF MAMMARY GLAND EPITHELIAL CELL PROLIFERATION	BRCA2,GATA3,ROBO1
GO:0030111	GOBP	REGULATION OF WNT SIGNALING PATHWAY	PSMD4,PPP2R1A,CYLD,PSMD5,SULF1,SHISA2,PSMD2,BMP2,ILK,PSMD3,SLC9A3R1,PTK7,LRP6,PSMD1,RBMS3,BTRC,CSNK1D,CTNND1,DDIT3,PSME3,HECW1,DACT1,NFATC1,ANKRD6,PSME4,PSME1,DKK2,PSME2,TMEM198,RNF146,SNAI2,PTPRO,TMEM9,AXIN1,MESP1,SOX17,LIMD1,FOLR1,RNF220,AMER1,SCEL,NKD1,GREM1,NKD2,PLEKHA4,PSMF1,ADGRA2,MDFIC,CSNK1E,SIAH2,DAPK3,NOTUM,ATP6V0C,FRAT1,PPP2CA,ZRANB1,EGFR,CSNK2A1,JUP,MAD2L2,TRPM4,LRRK1,SALL1,PPM1N,DVL1…
GO:0110053	GOBP	REGULATION OF ACTIN FILAMENT ORGANIZATION	ARHGEF10L,LRRC16A,SYNPO,RAC1,CDC42,ACTN2,EVL,SH3BP1,CD47,ARHGEF15,WASF1,CCR7,WASF2,ROCK1,HIP1R,DBNL,BAIAP2,ESAM,PPFIA1,TENM1,PIK3R1,ARHGEF5,SNX9,LPAR1,PAK1,TESK1,PTK2B,FCHSD1,CCL21,LIMA1,F11R,HCK,ARFIP2,PFN4,TMEFF2,WAS,F2RL1,PXN,CAPZA1,CAPZA2,SORBS3,ACTG1,TGFB3,CCL11,KIAA1211,ROCK2,PPM1E,ALOX15,CAPZB,PAK2,VASP,LMOD1,LMOD3,ARPIN,GPR65,LMOD2,GBA2,ARF6,COTL1,KANK1,ARHGEF10,ARHGEF18,APOA1,TACSTD2,RHO…
GO:0034314	GOBP	ARP2/3 COMPLEX-MEDIATED ACTIN NUCLEATION	WASH1,ACTR3,ARPC1B,ACTR2,ARPC1A,ARPC4,ARPC5,ARPC5L,ARPC2,ARPC3,TRIM27,WHAMM,IQGAP2,JMY
GO:0006933	GOBP	NEGATIVE REGULATION OF CELL ADHESION INVOLVED IN SUBSTRATE-BOUND CELL MIGRATION	PTPRC,ITGB1BP1
GO:0051894	GOBP	POSITIVE REGULATION OF FOCAL ADHESION ASSEMBLY	VEGFA,SFRP1,MYOC,RAC1,LIMS1,PPM1F,THY1,TEK,PTPRJ,MAP4K4,COL16A1,NRP1,TSC1,S100A10,ROCK1,KDR,HRG,ABL1
GO:0060683	GOBP	REGULATION OF BRANCHING INVOLVED IN SALIVARY GLAND MORPHOGENESIS BY EPITHELIAL-MESENCHYMAL SIGNALING	PDGFA
GO:0051014	GOBP	ACTIN FILAMENT SEVERING	AVIL,FMNL1,FLII,CFL2,SVIL,DSTN,CAPG,VILL,VIL1,GSN,CFL1,GMFB,GMFG,SCIN
GO:1904530	GOBP	NEGATIVE REGULATION OF ACTIN FILAMENT BINDING	CRMP1
GO:0050954	GOBP	SENSORY PERCEPTION OF MECHANICAL STIMULUS	USP53,LOXHD1,LRP2,ESPNL,CACNA1D,GRXCR2,SCN1A,SLC26A5,CCDC50,TPRN,OTOS,DFNB59,CEACAM16,LHFPL3,ADGRV1,USH2A,ATP2B2,ZNF354A,KIT,P2RX2,MARVELD2,SNAI2,HPN,OTOR,KCNK4,CLIC5,FAM65B,HOMER2,ATP6V0A4,HOXA1,CLRN1,EPS8L2,MYO1A,GRAP,USH1G,COL2A1,MYH14,PCDH15,CABP2,SPTBN4,CHRNB2,COL11A2,CDC14A,DFNB31,TBX1,SERPINB6,SOD1,KCNE1,TBL1X,PDZD7,KCNQ1,TMIE,EML2,MYO3B,MYO3A,USH1C,PAX3,ROR1,SLC26A4,NIPBL,LRTOMT,COL1A1,P2…
GO:2000096	GOBP	POSITIVE REGULATION OF WNT SIGNALING PATHWAY, PLANAR CELL POLARITY PATHWAY	NKD1,PLEKHA4,DAB2,RSPO3,MLLT3,DKK1
GO:0030501	GOBP	POSITIVE REGULATION OF BONE MINERALIZATION	BMP2,TGFB1,TGFB3,OSR2,ADGRV1,ISG15,ATP2B1,ACVR2B,BMP6,ACVR2A,P2RX7,TMEM119,PTN,MEF2C,FZD9,PTH,TFAP2A,BMPR1B,BMP4,BMPR1A,BMPR2,ANO6,ATRAID,ALOX5,OSR1,ACVR1,SLC8A1,KL,NELL1,GPM6B,BMP7,FBN2,PKDCC,CYR61,LTF,WNT4
GO:0002070	GOBP	EPITHELIAL CELL MATURATION	SIX3,NKX6-1,TMEM79
GO:0072148	GOBP	EPITHELIAL CELL FATE COMMITMENT	JAG2,NR2F2,DLL1,PROX1,NRP1,PDPN,ACVR1,RBPJ
GO:0009888	GOBP	TISSUE DEVELOPMENT	SULF1,BDH2,BMP2,JAK2,PTK7,JAG1,PITX2,FOXE3,FOXB1,STIL,COBL,EDA2R,DACT1,STX2,DUSP1,VDAC1,MMP8,WNT16,NR5A1,TGFBR3,RAP2A,NR5A2,YAP1,NEUROD1,PCNA,HAND2,BRSK1,SEMA3A,PAK1,LIN7C,RAP1B,RAP1A,DVL1,FN1,WNT7B,BNC2,BNC1,SEMA4C,WNT7A,CAV1,VEGFA,GDNF,RAP2B,PDCD4,ITGB3,F2RL1,ZNF516,ATP7A,ITGB1,VCL,SCUBE1,CAMSAP3,NOS3,INSM1,KLF4,POF1B,SOX2,VASP,SOX8,ITGA2,STRA6,SOX6,SOX7,OVOL1,COL22A1,KLK14,OVOL3,OVOL2,ZFPM2,LE…
GO:0010039	GOBP	RESPONSE TO IRON ION	HFE,HIF1A,NFYA,FXN,TFR2,B2M,BMP6,TF,BCL2,HAMP,TFAP2A,SNCA,ACO1,SLC11A2
GO:0030832	GOBP	REGULATION OF ACTIN FILAMENT LENGTH	AVIL,TMSB15A,LRRC16A,TMSB15B,ACTN2,FAM49B,EPS8,LATS1,EVL,TMSB10,SH3BP1,WASF1,FAM206A,CCR7,WASF2,TWF1,SCIN,C15orf62,JMY,HIP1R,FLII,WASH1,DBNL,BAIAP2,ESAM,HCLS1,CDC42EP5,PFN1,CDC42EP4,CDC42EP3,CDC42EP2,CDC42EP1,CSF3,HAX1,GMFB,TENM1,GMFG,WDR63,CTNNA2,CORO1B,SNX9,MYADM,ARHGAP18,ARHGAP35,PTK2B,NAT6,FCHSD1,NCKAP1,CCL21,CYFIP1,SSH1,FAM21C,LIMA1,TRIOBP,CFL2,HCK,SVIL,ARFIP2,PLEKHH2,CAPG,ADD3,PRKCE,PLEKHG2…
GO:0051016	GOBP	BARBED-END ACTIN FILAMENT CAPPING	AVIL,TRIOBP,FLII,SVIL,CAPG,ADD3,VILL,EPS8,VIL1,CAPZA3,GSN,TWF2,CAPZA1,TWF1,CAPZA2,ADD1,CAPZB,SCIN,ADD2
GO:0010718	GOBP	POSITIVE REGULATION OF EPITHELIAL TO MESENCHYMAL TRANSITION	SMAD4,BMP2,ZNF703,SMAD3,TCF7L2,TGFB1,TGFB3,OLFM1,GCNT2,JAG1,LOXL2,MTOR,ALX1,IL6,CTNNB1,DAB2,RGCC,COL1A1,BAMBI,SERPINB3,TWIST1,LEF1,SNAI1,TGFB1I1,PDPN,ACVR1,WWTR1,SDCBP,AXIN2,TIAM1,MDK,CRB2,GLIPR2,FOXC1,TGFB2,IL1B,TGFBR1,NOTCH1,TGFBR2,EZH2,BCL9L,ENG,SMAD2
GO:0031328	GOBP	POSITIVE REGULATION OF CELLULAR BIOSYNTHETIC PROCESS	BMP2,POU4F3,COPS5,MAP3K12,IL26,IRS1,GUCA1A,HMGB1,YEATS4,IRS2,FOXM1,HNF4G,BRCA1,CHP2,MECOM,BRCA2,CHP1,NAT14,CCR7,HRAS,HNF4A,FAM170A,EDN1,ANKRD49,RIPK2,NCL,PRMT1,NCOA6,GAPDHS,AXIN1,ERG,MMP8,GLYR1,NR5A1,GREM1,NR5A2,ENY2,YAP1,NEUROD1,MDFIC,PCNA,IL1B,HMBOX1,TRAF6,HAND2,TLR9,TLR6,RXRB,PLCB1,NDP,RXRA,HDAC3,HSF1,GPS2,GLMP,NOD2,EGFR,TCEB1,CNOT6,RXRG,MAPK1,CCL19,MAD2L2,TADA3,ZFP64,MAPK3,MAP3K2,RNF10,TCEA1,…
GO:0035089	GOBP	ESTABLISHMENT OF APICAL/BASAL CELL POLARITY	SLC9A3R1,EZR,SYNE4,CDC42,MYO9A,SH3BP1,FOXJ1,CAMSAP3,MSN,SCRIB,RAP2A,OPHN1,FSCN1,RHOA
GO:0035847	GOBP	UTERINE EPITHELIUM DEVELOPMENT	LHX1
GO:0070649	GOBP	FORMIN-NUCLEATED ACTIN CABLE ASSEMBLY	SPIRE2,SPIRE1,FMN2
GO:1902174	GOBP	POSITIVE REGULATION OF KERATINOCYTE APOPTOTIC PROCESS	GSN,PIAS4,SFRP4
GO:0071603	GOBP	ENDOTHELIAL CELL-CELL ADHESION	THBS4,NOV,JUP
GO:2000026	GOBP	REGULATION OF MULTICELLULAR ORGANISMAL DEVELOPMENT	SULF1,BMP2,RAC1,PTK7,CD27,MAP3K13,JAG1,FOXE3,BRINP2,BRINP1,BRINP3,HMGB1,COBL,ARHGEF15,SLIT1,TLR4,NGEF,SH3RF1,CBLN1,BRCA1,DUSP10,BRCA2,DACT1,PTGS2,SERPINB3,EDN1,DBNL,WARS,PRMT1,SPHK1,NR5A1,RIMS2,TGFBR3,GREM1,RIMS1,RAP2A,PLEKHA4,YAP1,NEUROD1,NEUROD2,IL1B,TRAF6,HAND2,PPFIA2,TLR9,CCSAP,PLCB1,BRSK1,CHRNA3,SEMA3A,EGFR,PAK1,TENM4,NCMAP,PTK2B,SERPINE2,CCL19,MAD2L2,XDH,PIK3R6,SASH1,RAP1A,APOH,DVL1,RNF10,D…
GO:0060729	GOBP	INTESTINAL EPITHELIAL STRUCTURE MAINTENANCE	SOX9,C1orf106,TLR4
GO:0003407	GOBP	NEURAL RETINA DEVELOPMENT	SOX9,USH1C,SDK2,DSCAM,PTF1A,TFAP2B,THY1,TSPAN12,MEGF11,RP1,OBSL1,GPM6A,ATOH7,LHX1,TOPORS,AHI1,TFAP2A,PROM1,PTPRM,SOX8,ACTL6A,IGFN1,SMARCA4,FOXN4,NEUROD1,TGFB2,NEUROD4,RORB,SMARCD3,SDK1
GO:0090527	GOBP	ACTIN FILAMENT REORGANIZATION	GSN,ARAP1,MCU,BCAR1,NEDD9,WHAMM,EFS,CASS4,DMTN
GO:0008150	GOBP	BIOLOGICAL_PROCESS	KCNMB3,SCN7A,SCN4A,SCN2A,SCN3A,SCN1A,IL1R1,TFIP11,AGBL5,BYSL,ARHGEF15,SLIT1,NGEF,CBLN1,SRP19,SRP14,SEC62,SEC63,SRPRB,SRPR,SEC61A2,SEC61A1,SEC61G,SRP9,SRP72,ASNA1,SRP68,SPCS3,SPCS2,SPCS1,GPSM2,SPAG5,CCSAP,SENP6,CDA,CDADC1,ENTPD4,CECR1,ADAL,UPP2,ENPP4,UPP1,HTR6,CAPNS1,BCR,SCO2,DDIT4,TXNIP,KRTAP5-10,ADAMTS18,KRTAP5-11,KRTAP16-1,FAT4,MMP21,MMP20,CASP14,WNT9B,WNT9A,SLC39A14,TMEFF1,TMEFF2,MMP13,PAFAH1B…
GO:0100012	GOBP	REGULATION OF HEART INDUCTION BY CANONICAL WNT SIGNALING PATHWAY	WNT3A
GO:2001013	GOBP	EPITHELIAL CELL PROLIFERATION INVOLVED IN RENAL TUBULE MORPHOGENESIS	MEF2C,MTSS1
GO:0009653	GOBP	ANATOMICAL STRUCTURE MORPHOGENESIS	BMP2,SLC6A3,SLC6A4,SCN5A,RAC1,FGF19,PTK7,JAG1,WNT8B,SAT1,PITX2,FOXE3,FLT4,FOXB1,STIL,COBL,IRS2,FOXM1,SLIT1,CBLN1,HRAS,DACT1,ARHGEF28,STX2,DBNL,DUSP1,NCL,MINK1,RAB3GAP1,MMP8,RAB3A,WNT16,CLU,TGFBR3,GREM1,RAP2A,NEUROD1,HAND2,BRSK1,SLC1A1,SEMA3A,HOPX,CNTNAP1,PAK1,TENM4,EPB41L3,PMP22,NCMAP,PTK2B,LIN7C,MAPK1,MAPK3,MAP4K4,DVL1,NYAP1,NYAP2,FN1,DRD2,WNT7B,SEMA4C,DAB2IP,WNT7A,FERMT3,CAV1,VEGFA,ANGPTL2,CHUK…
GO:0042481	GOBP	REGULATION OF ODONTOGENESIS	C4orf26,BCOR,BMP2,AMTN,ENAM,CD34,ASPN,TFAP2A,WNT6,SHH,MMP20,AMELX
GO:0030178	GOBP	NEGATIVE REGULATION OF WNT SIGNALING PATHWAY	PSMD4,STK4,CYLD,WNT11,PSMD5,SHISA2,PSMD2,BMP2,PSMD3,SOX13,SLC9A3R1,TCF7L2,LRP6,PSMD1,RBMS3,FRZB,LATS1,NKX2-5,PSMB11,CTNNBIP1,RNF213,CTNND1,DDIT3,PSMB10,PSME3,HECW1,STK3,DACT1,NFATC1,ANKRD6,PSME4,PSME1,DKK2,PSME2,GLI3,SNAI2,PTPRO,AXIN1,MESP1,SOX17,SDHAF2,LIMD1,SFRP4,MDK,AMER1,GREM1,NKD1,AMFR,NKD2,PSMF1,SFRP5,SIAH2,NOTUM,SOX9,BICC1,SHISA6,ALPK2,MAD2L2,TBX18,DVL1,IGFBP4,CITED1,PSMA5,DAB2IP,PSMA6,STK…
GO:0060071	GOBP	WNT SIGNALING PATHWAY, PLANAR CELL POLARITY PATHWAY	PSMD4,WNT11,ARRB2,PSMD5,CELSR3,PSMD2,PSMB8,PSMD3,PSMB9,RAC1,PSMD1,PSMC5,CDC42,PSMC6,PSMC3,PSMC4,PSMC1,CLTC,CELSR2,PSMB11,PSMC2,PSMB10,PSME3,VANGL1,PSME4,PSME1,PSME2,PRICKLE2,DAAM1,AP2S1,TIAM1,PFN1,CELSR1,PSMF1,RHOA,PSMD10,VANGL2,PSMD12,PSMD11,AP2M1,PSMD14,PSMD13,ARHGEF19,PARD6A,AP2A1,FZD1,AP2A2,WNT5A,FZD2,DVL1,FZD5,FZD4,FZD6,SMURF2,PSMA5,WNT7A,PSMA6,PSMA3,SMURF1,PSMA4,PSMA1,PSMA2,ROR2,PSMA7,FZD3,…
GO:0042989	GOBP	SEQUESTERING OF ACTIN MONOMERS	GSN,TMSB4X,TMSB15A,TMSB15B,TWF2,TWF1,SCIN,TMSB4Y,TMSB10,PFN4
GO:1904999	GOBP	POSITIVE REGULATION OF LEUKOCYTE ADHESION TO ARTERIAL ENDOTHELIAL CELL	ALOX5,TNF
GO:0070483	GOBP	DETECTION OF HYPOXIA	TGFB3
GO:0060571	GOBP	MORPHOGENESIS OF AN EPITHELIAL FOLD	BMP7,BMP5,LUZP1,FGFR2
GO:0030500	GOBP	REGULATION OF BONE MINERALIZATION	BMP2,TGFB1,TGFB3,ADGRV1,ISG15,ATP2B1,BCOR,BMP6,P2RX7,TMEM119,PTH,BMPR1B,TWIST1,BMP4,BMPR1A,BMPR2,SGMS2,ECM1,ATRAID,ALOX5,SLC8A1,KL,GREM1,NELL1,ENPP1,DDR2,LTF,BMP2K,STATH,CCL3,TXLNG,OSR2,PTK2B,FGF23,CCR1,ACVR2B,TRPM4,ACVR2A,MEF2C,PTN,FZD9,TFAP2A,AHSG,CYP27B1,S1PR1,ANO6,OSR1,ANKH,ACVR1,NBR1,FAM101B,FAM101A,SRGN,GPM6B,BMP7,FBN2,PKDCC,CYR61,WNT4
GO:0048701	GOBP	EMBRYONIC CRANIAL SKELETON MORPHOGENESIS	MTHFD1,PDGFRA,EIF4A3,IRX5,SIX1,HOXA1,TBX1,NIPBL,LHX1,TGFBR1,TFAP2A,TGFBR2,TWIST1,MTHFD1L,FGFR2
GO:0110020	GOBP	REGULATION OF ACTOMYOSIN STRUCTURE ORGANIZATION	WNT11,ACTG1,SMAD4,ARHGEF10L,SFRP1,LRRC16A,TGFB3,RAC1,CDC42,ARHGAP28,EVL,ROCK2,CD47,ARHGEF15,PHLDB2,PPM1E,RAPGEF3,ARHGAP6,WASF2,S100A10,ROCK1,PAK2,ABL1,CAV3,EDN1,BMP10,LIMK1,PTGER4,GPR65,PPM1F,CGNL1,ITGB1BP1,PFN1,LIMCH1,ARHGEF10,ARHGEF18,PPFIA1,APOA1,TACSTD2,RHOA,TGFBR1,ASAP3,CTGF,PIK3R1,TJP1,ARHGEF5,ARAP1,RHOC,LPAR1,PROX1,PAK1,TESK1,SYNPO2L,EPHA1,AKAP13,SERPINF2,RGCC,TSC1,CLASP1,CLASP2,NF2,F11R,M…
GO:1904953	GOBP	WNT SIGNALING PATHWAY INVOLVED IN MIDBRAIN DOPAMINERGIC NEURON DIFFERENTIATION	FZD1,CTNNB1,WNT5A,LRP6,WNT3A,WNT1,WNT2,WNT3,WNT9B
GO:0003008	GOBP	SYSTEM PROCESS	KCNMB3,HBB,SCN7A,SULF1,HCN4,KCNA5,SCN4A,POU4F3,CACNB2,ANK2,SCN2A,SCN3A,CACNA1D,SCN1A,CD36,SCN5A,SCN3B,CACNA1G,FOXB1,TLR4,CKMT2,OR51E2,PTGS2,ZACN,RTP5,MUC13,RTP2,RTP3,RTP1,PITPNA,EDN1,GABRA2,GCH1,SLC22A6,MAGED2,CLIC5,SLC22A18,RAB3GAP1,PJA2,CHRNB3,CHRNA2,IL1B,CHRNA5,CHRNA4,CHRNA6,CHRNB4,TLR9,SLC2A2,PLCB1,BRSK1,CHRNA3,CYP11B1,NPR3,MGAT3,SLC1A4,NOD2,EGFR,CNTNAP1,FGFBP3,MAPK1,SERPING1,C1orf106,TLN1,MY…
GO:1900038	GOBP	NEGATIVE REGULATION OF CELLULAR RESPONSE TO HYPOXIA	DDAH1,ENO1,NOL3,HYOU1,CD34,TMBIM6
GO:0060576	GOBP	INTESTINAL EPITHELIAL CELL DEVELOPMENT	SRC,YAP1,IL6ST
GO:1990144	GOBP	INTRINSIC APOPTOTIC SIGNALING PATHWAY IN RESPONSE TO HYPOXIA	BNIP3
GO:1904635	GOBP	POSITIVE REGULATION OF GLOMERULAR VISCERAL EPITHELIAL CELL APOPTOTIC PROCESS	PLA2G1B,PLA2R1
GO:1905041	GOBP	REGULATION OF EPITHELIUM REGENERATION	DUSP10
GO:0050793	GOBP	REGULATION OF DEVELOPMENTAL PROCESS	SULF1,DLG1,BMP2,PTK7,CD27,MAP3K13,FOXE3,BRINP2,FLT4,BRINP1,BRINP3,HMGB1,ARHGEF15,SLIT1,FOXM1,SH3RF1,NGEF,CBLN1,BRCA1,DUSP10,BRCA2,DACT1,SERPINB3,EDN1,DBNL,WARS,PRMT1,SPHK1,NR5A1,TGFBR3,GREM1,RAP2A,PLEKHA4,YAP1,NEUROD1,NEUROD2,IL1B,TRAF6,HAND2,NEUROD4,TLR9,CCSAP,PLCB1,HDAC3,SEMA3A,GPS2,HOPX,EGFR,PAK1,PTK2B,CNOT1,CCL19,CNOT2,MAD2L2,XDH,CNOT3,SASH1,RNF10,SPAG9,WNT7B,BNC1,SEMA4C,DAB2IP,WNT7A,PTBP1,HI…
GO:0086072	GOBP	AV NODE CELL-BUNDLE OF HIS CELL ADHESION INVOLVED IN CELL COMMUNICATION	CXADR
GO:0050877	GOBP	NERVOUS SYSTEM PROCESS	KCNMB3,SCN7A,POU4F3,SCN4A,SCN2A,TMPRSS11E,SCN3A,CACNA1D,YTHDF1,SCN1A,CD36,SCN5A,CACNA1G,FOXB1,BHLHB9,ZACN,RTP5,RTP2,RTP3,PITPNA,RTP1,GABRA2,RAX,GCH1,OTOR,CLIC5,RAB3GAP1,PJA2,HOXA1,PTCHD1,KRT12,CHRNB3,CHRNA2,CHRNA5,CHRNA4,CHRNA6,CHRNB4,PROK2,RTP4,PLCB1,BRSK1,CHRNA3,MGAT3,RD3,SLC1A4,EGFR,CNTNAP1,TRPM1,GRIN2A,MAPK1,GALR3,GNAT1,GALR2,DNAJC19,CHRNB1,RASGRF1,HRH3,DRD1,DRD2,DRD3,PTN,DRD4,GRIN2C,GRIN2B,N…
GO:0090179	GOBP	PLANAR CELL POLARITY PATHWAY INVOLVED IN NEURAL TUBE CLOSURE	DVL3,DVL1,DVL2
GO:0034642	GOBP	MITOCHONDRION MIGRATION ALONG ACTIN FILAMENT	MYO19
GO:0198738	GOBP	CELL-CELL SIGNALING BY WNT	PSMD4,PSMD5,PSMD2,PSMD3,RAC1,LRP6,PSMD1,CDC42,WNT8B,BTRC,SKP1,PSME3,NFATC1,PSME4,PSME1,PSME2,UBA52,AXIN1,WNT16,AMER1,PSMF1,CSNK1E,PLCB1,FRAT1,PPP3R1,AP2A1,AP2A2,DVL1,FZD9,WNT7B,PSMA5,PKD1,WNT7A,PSMA6,PSMA3,PDE6B,PSMA4,PDE6A,PSMA1,CAV1,PSMA2,ROR2,WLS,PSMA7,PSMA8,RAB5A,PSMB6,MAGI2,WNT9B,PSMB7,WNT9A,PSMB4,USP34,PSMB5,PSMB2,LRRK2,PSMB3,PSMB1,AP2B1,RPS27A,NLK,PROP1,PSMB8,CELSR3,PSMB9,PSMC5,PSMC6,PSMC3…
GO:0001666	GOBP	RESPONSE TO HYPOXIA	PSMD4,PSMD5,NPEPPS,STOX1,PSMD2,BMP2,SCN2A,PSMD3,PGF,PSMD1,MTOR,ANGPT4,PSME3,PTGS2,PSME4,MMP2,PDK3,PSME1,SLC11A2,PSME2,PDK1,UBA52,BACH1,LIMD1,PSMF1,PLEKHN1,FAM162A,BNIP3L,CHRNA4,BNIP3,P4HB,TCEB2,EGR1,GLTSCR2,HMOX1,TCEB1,SIRT1,RBPJ,SIRT2,PSMA5,ASCL2,PSMA6,PSMA3,PSMA4,PSMA1,HIPK2,CAV1,DDIT4,PSMA2,VEGFA,FUNDC1,RYR1,HIF1AN,PSMA7,PINK1,PSMA8,PSMB6,PSMB7,PSMB4,PSMB5,EGLN1,EGLN3,PSMB2,EGLN2,ANGPTL4,BMP7,…
GO:0032956	GOBP	REGULATION OF ACTIN CYTOSKELETON ORGANIZATION	ARHGEF10L,LRRC16A,SYNPO,RAC1,CDC42,ACTN2,MTOR,EVL,SH3BP1,CD47,ARHGEF15,WASF1,CCR7,WASF2,HRAS,CDK5,ARHGAP17,ROCK1,EDN1,HIP1R,DBNL,BAIAP2,BST2,ESAM,PPFIA1,EFNA5,TENM1,DAPK3,PIK3R1,ARHGEF5,SNX9,LPAR1,PROX1,PAK1,TESK1,GRHL3,PTK2B,IQGAP1,FCHSD1,RAC2,CCL21,RHOG,RHOH,NTF3,LIMA1,F11R,HCK,ARFIP2,RHOQ,TAOK1,PFN4,TAOK2,TMEFF2,WAS,F2RL1,PXN,CAPZA1,CAPZA2,SORBS3,ACTG1,SMAD4,TGFB3,CCL11,KIAA1211,ROCK2,PPM1E,AL…
GO:1904019	GOBP	EPITHELIAL CELL APOPTOTIC PROCESS	GSN,SIX3,BMPR2,HIPK1,IL10,RYR2,COL4A3,DAB2IP,CAPN10
GO:0046588	GOBP	NEGATIVE REGULATION OF CALCIUM-DEPENDENT CELL-CELL ADHESION	FXYD5
GO:0061757	GOBP	LEUKOCYTE ADHESION TO ARTERIAL ENDOTHELIAL CELL	SLC39A8
GO:0010558	GOBP	NEGATIVE REGULATION OF MACROMOLECULE BIOSYNTHETIC PROCESS	DLG1,BMP2,ZNFX1,QARS,RLIM,MAP3K10,ANKRD33,HMGB1,FOXM1,DACH1,BRCA1,MECOM,HNF4A,DACT1,ZNF566,ZFP37,HRSP12,EDN1,ZNF560,NCL,ZNF559,ERF,ZNF558,ZNF557,ZNF556,ZNF555,ZNF554,DUSP22,ZNF550,NCOR1,KHSRP,PHF21A,MDFIC,HMBOX1,TRAF6,ZFP57,IGHMBP2,ZMYND11,MNT,PLCB1,RXRA,HSF1,HDAC3,ZNF541,GSTP1,ZNF540,GPS2,ZFP69,CNOT7,RPS3,YEATS2,CNOT1,CNOT2,MAD2L2,CNOT3,ZNF536,CNOT8,IGBP1,DAB2IP,HSPA8,C19orf66,DNMT3L,ZNF529,CAV1…
GO:2000098	GOBP	NEGATIVE REGULATION OF SMOOTH MUSCLE CELL-MATRIX ADHESION	APOD,SERPINE1
GO:1903297	GOBP	REGULATION OF HYPOXIA-INDUCED INTRINSIC APOPTOTIC SIGNALING PATHWAY	ENO1,NOL3,HYOU1,TMBIM6
GO:0042472	GOBP	INNER EAR MORPHOGENESIS	SOX9,MYO3A,USH1C,PROX1,PAX2,CHD7,SIX1,NEUROG1,POU3F4,EPHB2,TFAP2A,PAX8,HPN,DCANP1,TTC39C,STRC,TIFAB,HOXA1,DFNB31,TBX1,ZIC1,PLS1,ATP6V1B1,SOD1,MYO6,PDZD7,CEP290,TMIE,SLC44A4,MYO3B,FGFR2
GO:0072575	GOBP	EPITHELIAL CELL PROLIFERATION INVOLVED IN LIVER MORPHOGENESIS	IL6,FGL1,CEBPB,RPS6KA1
GO:0032502	GOBP	DEVELOPMENTAL PROCESS	BMP2,ADNP2,SCN2A,QARS,FGF19,PTK7,MAP3K13,WNT8B,BRINP2,BRINP1,FLT4,BRINP3,PTPN22,HMGB1,SLIT1,FOXM1,NGEF,SH3RF1,CBLN1,EDA2R,MECOM,CCR7,HRAS,DACT1,OR51E2,ARHGEF28,DBNL,DUSP1,PRMT1,MINK1,MMP8,WNT16,TIRAP,SEC61A1,TGFBR3,GREM1,RAP2A,IL1B,HAND2,AIDA,PLCB1,NPR3,SEMA3A,GSTP1,GPS2,EGFR,CECR1,PAK1,PTK2B,MAPK1,CCL19,MAPK3,MAP4K4,FKTN,NYAP1,NYAP2,CCL21,WNT7B,SEMA4C,DAB2IP,WNT7A,HIPK2,VEGFA,CD40LG,TAOK3,LEP,TA…
GO:0060804	GOBP	POSITIVE REGULATION OF WNT SIGNALING PATHWAY BY BMP SIGNALING PATHWAY	BMP2
GO:0060600	GOBP	DICHOTOMOUS SUBDIVISION OF AN EPITHELIAL TERMINAL UNIT	CTSH,CELSR1,FOXD1
GO:0034110	GOBP	REGULATION OF HOMOTYPIC CELL-CELL ADHESION	ALOX12,CCL5,PRKCA,ZNF703,PRKCQ,SYK,CELA2A,SERPINE2,DMTN,BLK,CD9,SH2B3,F11R,PRKG1,JAK1,CEACAM1,PLAUR,ADAMTS18,PDPN,PRKCD,RDX,ANK3,LYN,C1QTNF1,TNFSF11
GO:0048048	GOBP	EMBRYONIC EYE MORPHOGENESIS	SIX3,MFAP2,RARG,STRA6,PROX1,PAX2,EFEMP1,LRP6,FBN1,KDM2B,WNT16,TH,MFAP5,WNT5A,TBX2,FBN2,TFAP2A,SOX11,PHACTR4,TWIST1,ALDH1A3
GO:0060041	GOBP	RETINA DEVELOPMENT IN CAMERA-TYPE EYE	USH1C,DSCAM,PAX2,LRP6,TSPAN12,OBSL1,GPM6A,ATOH7,MFSD2A,AHI1,ACVRL1,PTPRM,BMPR2,SOX8,ACTL6A,IGFN1,POU4F2,SMARCA4,NEUROD1,NEUROD4,RORB,SDK1,SOX9,SDK2,DCX,PTF1A,DLL1,PROX1,RD3,TFAP2B,THY1,CHD7,COL4A1,MEGF11,RP1,LRP5,ACVR2B,LRP5L,CYP1B1,SKI,LHX1,FZD4,TOPORS,TFAP2A,PROM1,PDE6B,PDE6A,PDGFRB,PDGFRA,RBP4,FOXN4,NPHP1,TTLL5,ZNF513,TGFB2,NRP1,SMARCD3,MDM1
GO:1905042	GOBP	NEGATIVE REGULATION OF EPITHELIUM REGENERATION	DUSP10
GO:0070252	GOBP	ACTIN-MEDIATED CELL CONTRACTION	KCNN2,CACNB2,KCNA5,ANK2,CACNA1D,GJA1,SCN5A,SCN1A,SCN3B,CACNA1G,TNNI3,SHTN1,ACTN2,MYL1,PKP2,VIM,GPD1L,SCN1B,TPM4,ACTN3,MYL2,EPDR1,CAV3,KCNE2,NEB,EMP2,PDPN,NEDD4L,SNTA1,LIMCH1,GSN,TTN,SCN2B,MYH8,DES,ACTA1,MYH2,MYH4,GJC1,CACNA1C,CACNA2D1,MYH3,FGF12,TPM3,TNNC2,MYH6,MYL6,TNNT1,MYL3,TNNT2,TNNT3,TNNI1,TNNI2,TPM2,MYL6B,MYL4,MYBPC3,TNNC1,MYH7,MYBPC1,MYBPC2,ACTC1,SCN4B,TCAP,ATP1A1,DMD,VIL1,KCNH2,KCNJ2,KCNJ…
GO:0051252	GOBP	REGULATION OF RNA METABOLIC PROCESS	CYLD,DLG1,BMP2,COPS5,QARS,MAP3K10,MAP3K13,MAP3K12,IL26,HMGB1,FOXM1,EDA2R,MECOM,HRAS,DACT1,EDN1,RIPK2,SPHK1,AXIN1,TRAF2,TRAF1,TIRAP,TGFBR3,GREM1,DUSP22,NCOR1,MDFIC,TRAF3,IL1B,TRAF6,HAND2,TRAF5,TLR9,TLR6,ZMYND11,PLCB1,ARHGEF5,HDAC3,GPS2,NOD2,EGFR,RPS3,MAPK1,MAPK3,IGBP1,MAP3K2,DAB2IP,WNT7A,HIPK2,VEGFA,PER1,ITCH,CD40LG,PDCD4,F2RL1,PKN1,SREBF2,PER2,BAG3,HSPB1,CDK5RAP2,RFX2,RFX3,MTERF3,SNF8,INO80,TMEM1…
GO:0016055	GOBP	WNT SIGNALING PATHWAY	PSMD4,WNT2B,WNT11,PSMD5,ARRB2,PSMD2,PSMD3,TCF7L2,TCF7L1,RAC1,LRP6,PSMD1,GATA3,CDC42,WNT8B,BTRC,FRZB,PLCB3,PLCB2,SKP1,CELSR2,WNT10B,PSMB11,PSMB10,PSME3,NFATC1,PSME4,TCF7,PSME1,PSME2,UBA52,AXIN1,WNT16,TIAM1,SFRP4,PFN1,AMER1,GNAO1,PSMF1,SFRP5,CSNK1E,WNT8A,VANGL2,PLCB1,ARHGEF19,RARG,TNRC6C,FRAT1,TNRC6A,TNRC6B,WNT5B,PPP3R1,AP2A1,PORCN,LRP5,AP2A2,DVL1,VPS29,FZD9,WNT7B,PSMA5,WNT7A,PSMA6,PSMA3,PDE6B,PSMA…
GO:0044650	GOBP	ADHESION OF SYMBIONT TO HOST CELL	HSP90AB1,CD81,LRRC15,PVRL2,ACE2,GAS6,CLEC4M,CD209,ICAM1
GO:2000697	GOBP	NEGATIVE REGULATION OF EPITHELIAL CELL DIFFERENTIATION INVOLVED IN KIDNEY DEVELOPMENT	OSR1,STAT1,MMP9
GO:0003351	GOBP	EPITHELIAL CILIUM MOVEMENT	SPEF2,SPA17,LRRC6,TTC25,SPAG17,CFAP53,OFD1,NPHP3-ACAD11,DNAAF1,NPHP3,RFX3,ADCY10,ROPN1L,CCDC40,CCDC103,CABYR,CCDC39,DYX1C1
GO:0071846	GOBP	ACTIN FILAMENT DEBRANCHING	GMFB,GMFG
GO:0035480	GOBP	REGULATION OF NOTCH SIGNALING PATHWAY INVOLVED IN HEART INDUCTION	ROBO2,ROBO1,GATA5
GO:0016339	GOBP	CALCIUM-DEPENDENT CELL-CELL ADHESION VIA PLASMA MEMBRANE CELL ADHESION MOLECULES	PCDHB16,CDH13,CDH23,PCDHGC3,DSG1,SELP,CDH20,CDH22,CDH24,SELL,DCHS1,NLGN1,CDH9,CDH8,CDH7,CDH6,PCDHGB4,CDH5,PCDHB2,PCDHB5,CDH10,PCDHB6,PCDHB4,CDH11,PCDHB3,PCDHB9,CDHR3,CDH12,CDH17,CDH18,CDH19,PCDHB14,PCDHB13,ATP2C1,PCDHB11,PCDHB10
GO:0030177	GOBP	POSITIVE REGULATION OF WNT SIGNALING PATHWAY	PSMD4,PSMD5,SULF1,PSMD2,BMP2,ATP6V1C2,ILK,PSMD3,PTK7,PSMD1,CSNK1D,PSMB11,PSMB10,PSME3,DACT1,PSME4,TERT,PSME1,DKK2,PSME2,TMEM198,RNF146,USP47,PIN1,TMEM9,AXIN1,SFRP4,RNF220,AMER1,SCEL,NKD1,PLEKHA4,PSMF1,ADGRA2,CSNK1E,RUVBL1,DAPK3,ZBED2,ATP6V0C,FRAT1,ZRANB1,EGFR,ZBED3,CSNK2A1,JUP,SPIN1,TRPM4,LRRK1,ATP6AP2,EGF,SALL1,PPM1N,GPRC5B,XIAP,FZD9,PSMA5,NFKB1,DISC1,PSMA6,PSMA3,HHEX,PSMA4,CAV1,RSPO2,PSMA1,RSPO…
GO:0035509	GOBP	NEGATIVE REGULATION OF MYOSIN-LIGHT-CHAIN-PHOSPHATASE ACTIVITY	NCKAP1L,IKBKB,ROCK1,TNF,ROCK2
GO:0090082	GOBP	POSITIVE REGULATION OF HEART INDUCTION BY NEGATIVE REGULATION OF CANONICAL WNT SIGNALING PATHWAY	MESP1,DKK1
GO:0050789	GOBP	REGULATION OF BIOLOGICAL PROCESS	CYLD,DLG1,BMP2,SCN4A,COPS5,SCN2A,QARS,STK25,FGF19,IL1R1,CD27,MAP3K10,MAP3K13,TFIP11,MAP3K11,MAP3K12,RNF13,IL26,BYSL,FLT4,DUSP19,PTPN22,HMGB1,ARHGEF15,DUSP15,SLIT1,FOXM1,NGEF,SH3RF1,CBLN1,EDA2R,DUSP10,MECOM,CCR7,HRAS,DACT1,ANKRD6,MAP4K1,SERPINB3,MAP4K2,EDN1,DUSP3,DBNL,DUSP1,RIPK2,PRMT1,SPHK1,MINK1,TNFRSF19,AXIN1,TRAF2,SRPRB,TRAF1,MMP8,SRPR,WNT16,TIRAP,PJA2,TGFBR3,GREM1,ASNA1,DUSP22,RAP2A,NCOR1,TRA…
GO:0034112	GOBP	POSITIVE REGULATION OF HOMOTYPIC CELL-CELL ADHESION	CCL5,F11R,ANK3,JAK1,PLAUR,PDPN,DMTN,TNFSF11
GO:0048880	GOBP	SENSORY SYSTEM DEVELOPMENT	WNT2B,POU4F1,SIX3,SLC6A3,ISL1,FOXL2,LRP6,ATF6,PITX2,FOXE3,MAB21L1,MAB21L2,NHS,RAB18,C12orf57,OBSL1,GPM6A,ATOH7,IGFN1,FBN1,RAB3GAP1,WNT16,NKD1,TENM3,HIPK1,SIPA1L3,KRT12,NEUROD1,SH3PXD2B,NEUROD4,RORB,SOX11,BBS4,SOX9,HES5,WT1,MEIS2,RARG,PTF1A,SEMA3A,PROX1,NF1,MAF,RD3,OSR2,WNT5B,THY1,COL4A1,TMEM132E,MEGF11,OPN4,LRP5,PBX3,PBX2,TDRD7,OPN5,CRYGS,PBX4,CRYGN,CRYGC,SALL2,PBX1,DRD2,CRYGD,TOPORS,WNT7B,CRYGA,…
GO:0001501	GOBP	SKELETAL SYSTEM DEVELOPMENT	ANKRD11,SULF1,FGF4,BMP2,GJA1,LRP6,MEPE,EVC,PITX2,ALX1,RPS6KA3,MBTPS2,BMP4,OTOR,RAB33B,HOXA3,HOXA1,PPIB,SH3PXD2B,FGFR1,SOX11,EBP,CMKLR1,HOXB9,HOXB3,SPP2,SOX5,NPR3,STC1,PHOSPHO1,EIF2AK3,HOXC4,HOXC9,SLC10A7,EXTL1,WNT7B,PKD1,WNT7A,SCX,RYR1,HOXD4,PTH1R,ITGB8,CER1,HOXD9,MATN3,RUNX2,WNT9A,SLC39A14,ANXA6,IGF2,MMP13,DDRGK1,COL19A1,BMP7,KIAA1217,UCMA,DLX5,TRAPPC2,BMP5,CHRD,PRDX1,SNX19,ATP7A,GHRL,FGFR2,INPP…
GO:0010811	GOBP	POSITIVE REGULATION OF CELL-SUBSTRATE ADHESION	CDH13,NDNF,RSU1,SFRP1,ARL2,LRRC16A,CD36,RAC1,JAK2,CDC42,CCL28,SKAP1,CX3CL1,RRAS,DMTN,ALOX15,LIMS2,COL16A1,CCR7,NEDD9,S100A10,CD3E,ROCK1,ABL1,FGB,FGA,FGG,NPNT,CDK6,PDGFB,EMP2,PPM1F,TSTA3,FBLN2,RREB1,CRKL,MDK,CIB1,APOA1,CSF1,CASS4,OLFM4,CEACAM6,DOCK1,P4HB,LIMS1,MYADM,ARHGEF7,THY1,AGR2,PTK2B,JUP,DOCK5,CCL25,EPHA1,PTPRJ,RIN2,MAP4K4,FLNA,TSC1,CCL21,FN1,CSPG5,HRG,TRIOBP,VIT,ECM2,RELL2,VEGFA,MYOC,TEK,C1…
GO:1905426	GOBP	POSITIVE REGULATION OF WNT-MEDIATED MIDBRAIN DOPAMINERGIC NEURON DIFFERENTIATION	CSNK1E,CSNK1D
GO:0048598	GOBP	EMBRYONIC MORPHOGENESIS	LRP2,YTHDF2,LRP6,COL4A2,WNT8B,WDPCP,STIL,COBL,ALX1,INTU,DACT1,ROCK1,MMP2,BMP4,AFF3,DUSP1,SNAI1,MESP2,MESP1,SOX17,MMP8,WNT16,HOXA3,FOLR1,HOXA1,RBPMS2,NEUROD1,BBS7,SOX11,BBS5,HOXB9,BBS4,HOXB3,ZNF358,PROX1,T,GRHL3,GRHL2,HOXC4,HOXC9,SALL1,CCDC103,DVL1,FN1,WNT7B,NANOG,SEMA4C,WNT7A,APELA,SCX,HOXD4,DUSP4,CER1,HOXD9,ZNF568,DUSP2,ACVR1,EOMES,IGF2,ITGB3,BMP7,SOD1,BMP5,HAND1,NODAL,SMAD2,FGFR2,TGFB1,PAX2,ITG…
GO:0061419	GOBP	POSITIVE REGULATION OF TRANSCRIPTION FROM RNA POLYMERASE II PROMOTER IN RESPONSE TO HYPOXIA	VEGFA,NFE2L2,NOTCH1,RBPJ,HIF1A
GO:0007154	GOBP	CELL COMMUNICATION	CYLD,KCNMB3,DLG1,SCN7A,IL36A,BMP2,SCN4A,SCN2A,SCN3A,IL36G,STK25,SCN1A,FGF19,IL1F10,PTK7,IL1R1,CD27,MAP3K10,PF4V1,MAP3K13,GPBAR1,MAP3K11,WNT8B,MAP3K12,IL26,FLT4,CXCL6,PTPN22,HMGB1,CXCL3,CXCL2,DUSP15,FOXM1,CXCL5,NGEF,DDX54,CBLN1,EDA2R,SSTR1,SSTR2,SSTR4,SCGB2A1,CCR7,SCGB2A2,HRAS,OR51E2,MAP4K1,SERPINB3,MAP4K2,EDN1,ARHGEF28,MYO9B,DBNL,RIPK2,PRMT1,SPHK1,MINK1,TNFRSF19,AXIN1,TRAF2,TRAF1,SRPRB,SRPR,WNT16…
GO:0003402	GOBP	PLANAR CELL POLARITY PATHWAY INVOLVED IN AXIS ELONGATION	MAGI2
GO:1904723	GOBP	NEGATIVE REGULATION OF WNT-FRIZZLED-LRP5/6 COMPLEX ASSEMBLY	DKK1
GO:0060638	GOBP	MESENCHYMAL-EPITHELIAL CELL SIGNALING	HGF
GO:1901231	GOBP	POSITIVE REGULATION OF NON-CANONICAL WNT SIGNALING PATHWAY VIA JNK CASCADE	NKD1
GO:0070167	GOBP	REGULATION OF BIOMINERAL TISSUE DEVELOPMENT	BMP2,TGFB1,TGFB3,ASPN,FBXO5,ADGRV1,ISG15,ROCK2,ATP2B1,BCOR,NOS3,BMP6,P2RX7,TMEM119,ROCK1,PTH,BMPR1B,TWIST1,BMP4,BMPR1A,BMPR2,SGMS2,ECM1,ATRAID,ALOX5,ENAM,GAS6,SLC8A1,KL,GREM1,NELL1,ENPP1,DDR2,LTF,NOTCH1,CEBPB,WNT6,BMP2K,STATH,SOX9,CCL3,TXLNG,OSR2,PTK2B,AMELX,FGF23,CCR1,C4orf26,AMTN,ACVR2B,TRPM4,ACVR2A,MEF2C,PTN,FZD9,TFAP2A,AHSG,CYP27B1,S1PR1,HEY1,ANO6,HEY2,OSR1,ANKH,ACVR1,MMP20,NBR1,FAM101B,FAM10…
GO:0002066	GOBP	COLUMNAR/CUBOIDAL EPITHELIAL CELL DEVELOPMENT	SRC,PAX6,DLL1,CDK6,STRC,ROS1,DFNB31,LRTOMT,BMP6,PLS1,YAP1,SOD1,NKX6-1,BMP5,SLC4A7,PDZD7,IL6ST,BMP4
GO:0060327	GOBP	CYTOPLASMIC ACTIN-BASED CONTRACTION INVOLVED IN CELL MOTILITY	LIMCH1,SHTN1,VIL1
GO:0110009	GOBP	FORMIN-NUCLEATED ACTIN CABLE ORGANIZATION	SPIRE2,SPIRE1,FMN2
GO:0001954	GOBP	POSITIVE REGULATION OF CELL-MATRIX ADHESION	CDH13,SFRP1,CD36,RAC1,LIMS1,THY1,CCL28,SKAP1,PTK2B,CX3CL1,RRAS,JUP,CCL25,EPHA1,PTPRJ,RIN2,MAP4K4,COL16A1,CCR7,CCL21,TSC1,S100A10,ROCK1,CD3E,HRG,ABL1,VEGFA,CDK6,MYOC,EMP2,PPM1F,TSTA3,TEK,CIB1,GSK3B,NRP1,UTRN,CSF1,FUT1,KDR,CEACAM6
GO:0060127	GOBP	PROLACTIN SECRETING CELL DIFFERENTIATION	PITX2
GO:2000050	GOBP	REGULATION OF NON-CANONICAL WNT SIGNALING PATHWAY	SFRP1,RSPO3,CSNK1D,ZNRF3,NPHP3-ACAD11,TIAM1,SFRP4,NKD1,NPHP3,PLEKHA4,DAAM2,RNF213,CSNK1E,DAB2,MLLT3,DKK1,DACT1,GPC3
GO:0031589	GOBP	CELL-SUBSTRATE ADHESION	ILK,FAT2,ITGA11,SGCE,RAC1,DDR1,ACTN2,USH2A,MICALL2,MKLN1,TYRO3,PEAK1,DEFB118,COL17A1,EMP2,ITGA10,ITGB1BP1,TIAM1,MSLN,ITGAL,ITGB7,ITGB6,PPFIA1,RHOD,THSD1,PPFIA2,HOXD3,PIK3R1,MEGF9,ANTXR1,BVES,THY1,KIF14,MADCAM1,ADAMTS13,ADAMTS9,OTOA,FN1,CCL21,PKD1,PARVB,PARVG,ITGBL1,FERMT3,BCR,ECM2,ITGA4,ITGB8,COL13A1,STRC,VWA2,TAOK2,ITGB3,TMEFF2,ATP1B2,ATRNL1,ADAM9,CD63,PXN,NRP1,PIP5K1A,LYVE1,LPXN,ACTN1,CD96,ADAM…
GO:0044328	GOBP	CANONICAL WNT SIGNALING PATHWAY INVOLVED IN POSITIVE REGULATION OF ENDOTHELIAL CELL MIGRATION	PPAP2B
GO:0060487	GOBP	LUNG EPITHELIAL CELL DIFFERENTIATION	NFIB,ASCL1,GRHL2
GO:0072036	GOBP	MESENCHYMAL TO EPITHELIAL TRANSITION INVOLVED IN RENAL VESICLE FORMATION	SMO
GO:1904998	GOBP	NEGATIVE REGULATION OF LEUKOCYTE ADHESION TO ARTERIAL ENDOTHELIAL CELL	KLF4
GO:0051695	GOBP	ACTIN FILAMENT UNCAPPING	LRRC16A,ACTN2
GO:0035090	GOBP	MAINTENANCE OF APICAL/BASAL CELL POLARITY	LIN7B,CRB2,SLC9A3R1,WDR1,LIN7A,PDCD6IP,LIN7C,ANK1,PDZD11
GO:2000477	GOBP	REGULATION OF METANEPHRIC GLOMERULAR VISCERAL EPITHELIAL CELL DEVELOPMENT	ADIPOQ
GO:1904617	GOBP	NEGATIVE REGULATION OF ACTIN BINDING	CRMP1
GO:0033630	GOBP	POSITIVE REGULATION OF CELL ADHESION MEDIATED BY INTEGRIN	CCL5,FOXC2,SFRP2,SYK,SKAP1,PODXL,PIEZO1,CIB1,NCKAP1L,P2RY12,ADAM9,RAC3,TGFB2,LIF,CCL21,RET,CXCL13,CD3E
GO:0097411	GOBP	HYPOXIA-INDUCIBLE FACTOR-1ALPHA SIGNALING PATHWAY	PDK1,PDK3
GO:0010633	GOBP	NEGATIVE REGULATION OF EPITHELIAL CELL MIGRATION	SP100,TGFB1,GDF2,ANGPT2,EVL,SLIT2,DCN,VASH1,HMGB1,ATP2B4,CCDC23,ANGPT4,NR2F2,KLF4,DUSP10,ADIPOR1,MAP2K5,ACVRL1,PTPRM,BMP10,DNAJA4,FGF2,ITGB1BP1,CSNK2B,STRAP,TACSTD2,PTPN23,RHOA,ADGRB1,PBLD,MEOX2,NOTCH1,TNF,MCC,TBXA2R,IL4,STC1,SYNJ2BP,KRIT1,MARVELD3,CORO1C,JUP,CARD10,ADAMTS9,APOH,RGCC,CXCL13,MEF2C,PTPRR,HRG,DAB2IP,PTPRG,AGTR2,DLL4,MECP2,APOE,HDAC5,PFN2,PTEN,PDCD10,MMRN2,STARD13,GADD45A,PPARG,THBS1
GO:0099179	GOBP	REGULATION OF SYNAPTIC MEMBRANE ADHESION	MDGA1,LRFN3
GO:0061317	GOBP	CANONICAL WNT SIGNALING PATHWAY INVOLVED IN CARDIAC MUSCLE CELL FATE COMMITMENT	WNT8A,WNT3A
GO:0010719	GOBP	NEGATIVE REGULATION OF EPITHELIAL TO MESENCHYMAL TRANSITION	SPRED3,SFRP1,SFRP2,SPRED2,PPP2CA,GATA3,KIAA2018,LDLRAD4,NKX2-1,MAD2L2,SPRED1,VASN,SMAD7,SPRY2,SPRY1,IL17RD,ADIPOR1,DAB2IP,EFNA1,HPN,TBX5,SDHAF2,OVOL2,PTEN,FOXA2,FUZ,FOXA1,NOG,TGFB2,STRAP,BMP5,PBLD
GO:0007220	GOBP	NOTCH RECEPTOR PROCESSING	APH1A,NCSTN,APH1B,PSENEN,GALNT11,ADAM10,ADAM17,PSEN2,PSEN1
GO:1904994	GOBP	REGULATION OF LEUKOCYTE ADHESION TO VASCULAR ENDOTHELIAL CELL	ZDHHC21,FUT7,ITGB2,FUT9,ALOX5,CCL28,NFAT5,SELE,ETS1,SELP,CCL25,MDK,CXCL12,IL6,KLF4,RHOA,IRAK1,TRAF6,CCL21,RELA,TNF,FUT4
GO:0033633	GOBP	NEGATIVE REGULATION OF CELL-CELL ADHESION MEDIATED BY INTEGRIN	WNK1
GO:0030950	GOBP	ESTABLISHMENT OR MAINTENANCE OF ACTIN CYTOSKELETON POLARITY	PDLIM1,MAPKAP1,RICTOR,ARHGAP35,AQP1
GO:0040029	GOBP	REGULATION OF GENE EXPRESSION, EPIGENETIC	POLR1C,NRDE2,PHF19,ZNFX1,POLR1E,RLIM,CTBP1,AEBP2,SF3B1,HMGB1,POLR2E,POLR2F,ATAD2B,POLR2H,BRCA1,POLR2K,POLR2L,PHF2,MYO1C,PHF1,PHF8,TARBP2,LIMD1,PUM1,ACTB,JARID2,PRMT7,ZFP57,ADAR,CHEK1,PPHLN1,CNOT6,CNOT7,CNOT1,HIST3H2A,ZNF335,CNOT8,MPHOSPH8,SIRT1,SIRT2,HIST1H2AE,HIST1H2AD,DNMT3L,HIST1H2AG,HIST1H2AA,H2AFY2,HIST1H2AC,HIST1H2AB,DNMT3B,ZMIZ1,HIST1H2AM,ZMIZ2,HIST1H2AL,HIST1H2AI,HIST1H2AH,HIST1H2AK,HIST1…
GO:2000813	GOBP	NEGATIVE REGULATION OF BARBED-END ACTIN FILAMENT CAPPING	LRRC16A,FAM21C,KIAA1211,RLTPR
GO:0065001	GOBP	SPECIFICATION OF AXIS POLARITY	BCOR,AHI1,SHH
GO:0060287	GOBP	EPITHELIAL CILIUM MOVEMENT INVOLVED IN DETERMINATION OF LEFT/RIGHT ASYMMETRY	NPHP3,RFX3,LRRC6,CCDC40,TTC25,CCDC103,CFAP53,OFD1,CCDC39,NPHP3-ACAD11,DNAAF1
GO:0000912	GOBP	ASSEMBLY OF ACTOMYOSIN APPARATUS INVOLVED IN CYTOKINESIS	ANLN,RTKN,RACGAP1,PDCD6IP
GO:1903298	GOBP	NEGATIVE REGULATION OF HYPOXIA-INDUCED INTRINSIC APOPTOTIC SIGNALING PATHWAY	ENO1,NOL3,HYOU1,TMBIM6
GO:0019222	GOBP	REGULATION OF METABOLIC PROCESS	CYLD,DLG1,IL36A,BMP2,COPS5,QARS,IL36G,STK25,FGF19,IL1F10,CD27,MAP3K10,MAP3K13,TFIP11,MAP3K11,MAP3K12,IL26,FLT4,DUSP19,PTPN22,HMGB1,DUSP15,FOXM1,SH3RF1,EDA2R,DUSP10,MECOM,CCR7,HRAS,DACT1,ANKRD6,MAP4K1,SERPINB3,MAP4K2,EDN1,DUSP3,DBNL,DUSP1,RIPK2,PRMT1,SPHK1,MINK1,TNFRSF19,AXIN1,TRAF2,TRAF1,MMP8,WNT16,TIRAP,PJA2,TGFBR3,GREM1,DUSP22,RAP2A,NCOR1,TRAF4,MDFIC,TRAF3,IL1B,TRAF6,HAND2,TRAF5,TLR9,TLR6,AIDA,…
GO:0060706	GOBP	CELL DIFFERENTIATION INVOLVED IN EMBRYONIC PLACENTA DEVELOPMENT	CASP8,SOX15,GCM1,HAND1,E2F7,E2F8,EOMES,PLK4
GO:2000052	GOBP	POSITIVE REGULATION OF NON-CANONICAL WNT SIGNALING PATHWAY	NKD1,PLEKHA4,SFRP1,DAB2,CSNK1E,RSPO3,MLLT3,DKK1,CSNK1D
GO:0072192	GOBP	URETER EPITHELIAL CELL DIFFERENTIATION	BMP4
GO:1901214	GOBP	REGULATION OF NEURON DEATH	TBK1,CCL5,ZNF746,POU4F1,CD200R1,DHCR24,ISL1,FAM134B,INPP5A,CX3CL1,ERBB3,FOXB1,NAE1,FYN,TLR4,BHLHB9,TYRO3,CHP1,DDIT3,ADAM8,SIGMAR1,CDK5,NSMF,SNCA,NFATC4,PTPRZ1,ATP13A2,GPR75,SRPK2,NTRK2,PLA2G3,PRNP,CHRNA7,SORL1,F2R,RAB29,AGAP2,TRAF2,CLU,MDK,CLCF1,BAX,CSF1,ZPR1,TLR6,CCL3,NF1,FAIM2,EGR1,MSH2,SNX6,PTK2B,CTSZ,KIF14,PRKCG,FOXO3,SLC30A10,RILPL1,TRIM2,CITED1,FZD9,GRIN2B,BACE1,NTF3,BTBD10,NCOA7,PRKCI,DDIT…
GO:0001837	GOBP	EPITHELIAL TO MESENCHYMAL TRANSITION	BMP2,DDX17,TGFB1,LRP6,OLFM1,LOXL3,HNRNPAB,CTNNB1,BMP4,ACVRL1,SNAI1,SNAI2,TCOF1,HAS2,TGFBR3,NOG,WNT8A,KLHL12,TGFBR1,NOTCH1,HEYL,FGFR1,NOTCH4,ENG,SOX9,KBTBD8,TGFBR3L,LIMS1,TRIM28,NOLC1,HIF1A,LOXL2,FOXF2,HGF,FAM83D,AMELX,DLG5,WNT5A,SPRY1,CUL7,RBPJ,AKNA,EFNA1,HEY1,LEF1,HEY2,PEF1,PDCD6,EOMES,PDCD4,GSC,HMGA2,FGF8,BMP7,DDX5,GSK3B,TGFB2,S100A4,FAM208A,WNT4
GO:2000378	GOBP	NEGATIVE REGULATION OF REACTIVE OXYGEN SPECIES METABOLIC PROCESS	PARK7,ZC3H12A,PAX2,SIRPA,SLC18A2,MPV17L,ROCK2,SLC30A10,INS,FYN,ATP2B4,AATF,BRCA1,TFAP2A,SIRT2,HDAC6,ABCD2,APOPT1,MMP3,GLA,CAV1,ABCD1,PLIN5,CD34,MT3,SIRT5,PINK1,TRAP1,KHSRP,PAGE4,HP,PARK2,PTGIS
GO:0071281	GOBP	CELLULAR RESPONSE TO IRON ION	TFR2,HFE,B2M,BMP6,TF,TFAP2A,NFYA
GO:1902680	GOBP	POSITIVE REGULATION OF RNA BIOSYNTHETIC PROCESS	BMP2,POU4F3,COPS5,JAG1,PITX2,MAP3K12,IL26,HMGB1,YEATS4,FOXM1,TLR4,HNF4G,BRCA1,CHP2,MECOM,BRCA2,NAT14,HRAS,HNF4A,FAM170A,EDN1,ANKRD49,RIPK2,NCL,NCOA6,AXIN1,ERG,GLYR1,NR5A1,GREM1,NR5A2,ENY2,YAP1,NEUROD1,MDFIC,IL1B,TRAF6,HAND2,TLR9,RXRB,PLCB1,NDP,RXRA,HSF1,HDAC3,GPS2,GLMP,NOD2,EGFR,TCEB1,CNOT6,RXRG,MAD2L2,TADA3,ZFP64,MAPK3,MAP3K2,DVL1,RNF10,TCEA1,CALCOCO1,BNC1,RNF14,DAB2IP,ICE1,WNT7A,ICE2,HIPK2,VEGF…
GO:0061339	GOBP	ESTABLISHMENT OR MAINTENANCE OF MONOPOLAR CELL POLARITY	SLC9A3R1,EZR,SYNE4,CDC42,MYO9A,SH3BP1,GBF1,FOXJ1,CAMSAP3,MSN,SCRIB,RAP2A,OPHN1,FSCN1,RHOA,RLTPR
GO:0001822	GOBP	KIDNEY DEVELOPMENT	WNT11,IFT27,SULF1,BMP2,GATA3,HSPB11,ANGPT2,JAG1,BASP1,POU3F3,ANGPT1,RET,BMP4,PTPRO,NUP160,MYO1E,PDGFB,KLF15,SOX17,HAS2,SEC61A1,NUP107,AQP11,NUP133,VANGL2,PLCE1,SHH,MTSS1,SOX9,AGTR1,WT1,PROX1,NF1,EGR1,OSR2,COL4A4,PKHD1,KANK2,PODXL,IQGAP1,SALL1,ZBTB16,CITED1,WNT7B,PKD1,FOXD1,PAX8,CENPF,VEGFA,CER1,GDNF,MAGI2,PCSK5,FOXJ1,LRRK2,FGF8,BMP7,WNK4,NUP85,FGFR2,HYAL2,SULF2,PAX2,ADIPOQ,LRP4,SLIT2,PCSK9,SMO,NP…
GO:2000601	GOBP	POSITIVE REGULATION OF ARP2/3 COMPLEX-MEDIATED ACTIN NUCLEATION	WASF1,BRK1,ABI2,WASF2,NCKAP1,CYFIP1,FCHSD2,WASF3
GO:0090090	GOBP	NEGATIVE REGULATION OF CANONICAL WNT SIGNALING PATHWAY	PSMD4,STK4,CYLD,WNT11,PSMD5,PSMD2,BMP2,PSMD3,SOX13,SLC9A3R1,TCF7L2,LRP6,PSMD1,RBMS3,FRZB,LATS1,NKX2-5,PSMB11,CTNND1,DDIT3,PSMB10,PSME3,HECW1,STK3,DACT1,ANKRD6,PSME4,PSME1,DKK2,PSME2,GLI3,SNAI2,PTPRO,AXIN1,MESP1,SOX17,SDHAF2,LIMD1,SFRP4,MDK,AMER1,GREM1,NKD1,AMFR,NKD2,PSMF1,SFRP5,SIAH2,NOTUM,SOX9,BICC1,SHISA6,MAD2L2,TBX18,DVL1,IGFBP4,PSMA5,DAB2IP,PSMA6,STK11,TMEM88,PSMA3,TLE2,PSMA4,TLE1,CAV1,INVS,P…
GO:0072312	GOBP	METANEPHRIC GLOMERULAR EPITHELIAL CELL DIFFERENTIATION	NPHS2
GO:0021675	GOBP	NERVE DEVELOPMENT	POU4F1,SULF1,SULF2,SEMA3A,ISL1,PAX2,NGF,PHOX2B,FBXO45,CHD7,TMEM126A,ERBB3,NTRK1,NEUROG1,DAG1,ATOH7,SALL1,SEMA3F,DICER1,TFAP2A,NTF3,NRP2,BDNF,NTF4,EGR2,MAFB,CHRNB2,DCANP1,SIX4,TIFAB,HOXA1,TBX1,NPTX1,NRP1
GO:0060255	GOBP	REGULATION OF MACROMOLECULE METABOLIC PROCESS	CYLD,DLG1,IL36A,BMP2,COPS5,QARS,IL36G,STK25,FGF19,IL1F10,CD27,MAP3K10,MAP3K13,TFIP11,MAP3K11,MAP3K12,IL26,FLT4,DUSP19,PTPN22,HMGB1,DUSP15,FOXM1,SH3RF1,EDA2R,DUSP10,MECOM,CCR7,HRAS,DACT1,ANKRD6,MAP4K1,SERPINB3,MAP4K2,EDN1,DUSP3,DBNL,DUSP1,RIPK2,PRMT1,SPHK1,MINK1,TNFRSF19,AXIN1,TRAF2,TRAF1,MMP8,WNT16,TIRAP,PJA2,TGFBR3,GREM1,DUSP22,RAP2A,NCOR1,TRAF4,MDFIC,TRAF3,IL1B,TRAF6,HAND2,TRAF5,TLR9,TLR6,AIDA,…
GO:0021603	GOBP	CRANIAL NERVE FORMATION	MAFB,PAX2,DCANP1,TFAP2A,TIFAB,HOXA1,NEUROG1
GO:0090081	GOBP	REGULATION OF HEART INDUCTION BY REGULATION OF CANONICAL WNT SIGNALING PATHWAY	MESP1,DKK1
GO:0061756	GOBP	LEUKOCYTE ADHESION TO VASCULAR ENDOTHELIAL CELL	SPN,VCAM1,ITGB1,SELPLG,ITGA4,CX3CR1,SELE,SELP,GCNT1,GOLPH3,ITGB7,MADCAM1,SELL,ROCK1,JAM2,PODXL2,TNF,SLC39A8,ADD2
GO:0045944	GOBP	POSITIVE REGULATION OF TRANSCRIPTION BY RNA POLYMERASE II	BMP2,POU4F3,COPS5,JAG1,PITX2,IL26,HMGB1,YEATS4,FOXM1,TLR4,HNF4G,BRCA1,CHP2,HRAS,HNF4A,EDN1,RIPK2,NCOA6,ERG,GLYR1,NR5A1,GREM1,NR5A2,YAP1,NEUROD1,TRAF6,HAND2,TLR9,RXRB,RXRA,HSF1,HDAC3,GPS2,GLMP,NOD2,EGFR,TCEB1,RXRG,ZFP64,MAPK3,DVL1,RNF10,TCEA1,CALCOCO1,DAB2IP,WNT7A,HIPK2,VEGFA,NR3C1,PER1,CHUK,GDNF,F2RL1,ZNF513,NOS1,SUPT6H,SMARCD1,SMARCD2,SMARCD3,WBP2,ZNF507,SREBF2,GCN1L1,SUPT5H,KLF4,PFKM,KLF2,ABRA,…
GO:0035567	GOBP	NON-CANONICAL WNT SIGNALING PATHWAY	PSMD4,WNT11,PSMD5,ARRB2,PSMD2,PSMD3,TCF7L2,RAC1,PSMD1,CDC42,PLCB3,PLCB2,CELSR2,PSMB11,PSMB10,PSME3,NFATC1,PSME4,PSME1,PSME2,TIAM1,PFN1,GNAO1,PSMF1,VANGL2,PLCB1,ARHGEF19,TNRC6C,TNRC6A,TNRC6B,PPP3R1,AP2A1,AP2A2,DVL1,PSMA5,WNT7A,PSMA6,PSMA3,PDE6B,PSMA4,PDE6A,PSMA1,ROR2,PSMA2,MYOC,PSMA7,PSMA8,MAGI2,PSMB6,WNT9B,PSMB7,PSMB4,PSMB5,PSMB2,PSMB3,PSMB1,AP2B1,GNG2,NLK,GNB1,CELSR3,PSMB8,PSMB9,PSMC5,PSMC6,PSMC…
GO:0030048	GOBP	ACTIN FILAMENT-BASED MOVEMENT	CACNB2,KCNA5,ANK2,CACNA1D,GJA1,SCN1A,SCN5A,SCN3B,CACNA1G,SYNE2,TNNI3,ACTN2,PKP2,VIM,SCN1B,MYL2,EPDR1,SUN2,MYO9B,MYO1E,EMP2,MYO1C,NEDD4L,MYO1G,MYO19,SCN2B,MYO1D,MYO1B,MYO1A,MYO15A,CACNA2D1,MYO1H,MYO1F,MYL6,TNNT1,MYL3,TNNT2,TNNT3,TPM2,MYL6B,WASL,MYL4,MYBPC3,TNNC1,MYH7,MYBPC1,WIPF1,MYBPC2,WIPF2,WIPF3,FNBP1L,SCN4B,TCAP,ATP1A1,DMD,KCNH2,WAS,RYR2,TMOD1,KCNE1,KCNE3,MYO6,KCNE4,TPM1,KCNQ1,KCNE5,KCNN2,SHTN…
GO:0002416	GOBP	IGG IMMUNOGLOBULIN TRANSCYTOSIS IN EPITHELIAL CELLS MEDIATED BY FCRN IMMUNOGLOBULIN RECEPTOR	FCGRT
GO:0046661	GOBP	MALE SEX DIFFERENTIATION	WNT2B,LRP2,MAMLD1,GATA3,INHBA,RAB13,DMRT3,GATA6,GATA1,GATA4,AR,KIT,TBX3,COL9A3,SOX8,ADAM21,ADAM20,LHB,LHCGR,SIX4,AMH,LHFPL2,KITLG,NR5A1,NCOA4,SHH,NR0B1,FGF9,FSHR,SOX9,WT1,LRRC6,MEA1,MSH2,CSDE1,DMRT1,WNT5A,RBMY1B,ING2,TFAP2C,AMHR2,SCX,SOX15,TCF21,AKR1C3,PRKACG,TEX19,ADAM29,TGFB2,BIK,UTF1,WNT4,SRD5A2,ZFP42
GO:0061245	GOBP	ESTABLISHMENT OR MAINTENANCE OF BIPOLAR CELL POLARITY	DLG1,MARK2,SLC9A3R1,DLG3,SYNJ2BP,LIN7A,SYNE4,CDC42,MYO9A,LIN7C,LRRC7,CRB1,LIN7B,SH3BP1,CAMSAP3,SCRIB,DLG2,FSCN1,MTCL1,CLIC4,OOEP,ANK1,PDZD11,PRKCI,EZR,CRB2,FOXJ1,MSN,RAP2A,PARD3,PARD3B,WDR1,OPHN1,ERBB2IP,RHOA,PDCD6IP
GO:0021623	GOBP	OCULOMOTOR NERVE FORMATION	TFAP2A
GO:0060602	GOBP	BRANCH ELONGATION OF AN EPITHELIUM	SOX9,FGF1,FGF10,FGFR2
GO:0030838	GOBP	POSITIVE REGULATION OF ACTIN FILAMENT POLYMERIZATION	LRRC16A,CCL11,CTTN,KIAA1211,EVL,ARPC1B,ARPC1A,ALOX15,WASF1,NCK2,CCR7,WASF2,SCIN,C15orf62,JMY,WASH1,VASP,BAIAP2,LMOD1,LMOD3,LMOD2,CDC42EP5,PFN1,CDC42EP4,ARF6,GSN,CDC42EP3,CDC42EP2,CDC42EP1,CSF3,TENM1,IQGAP2,FCHSD2,PYCARD,SNX9,PTK2B,CCL24,ARPC4,CCL26,ARPC5,FCHSD1,ARPC2,TRIM27,ARPC3,NCKAP1,CCL21,CYFIP1,FAM21C,SPIRE2,HCK,SPIRE1,FER,BRK1,PRKCE,PFN2,NCK1,ACTR3,ACTR2,BIN1,NCKAP1L,ARPC5L,BAIAP2L2,ABI2,BA…
GO:1904633	GOBP	REGULATION OF GLOMERULAR VISCERAL EPITHELIAL CELL APOPTOTIC PROCESS	PLA2G1B,PLA2R1
GO:0090135	GOBP	ACTIN FILAMENT BRANCHING	CORO1B
GO:0001736	GOBP	ESTABLISHMENT OF PLANAR POLARITY	BRSK1,CELSR1,FUZ,PTK7,VANGL2,BRSK2
GO:0072310	GOBP	GLOMERULAR EPITHELIAL CELL DEVELOPMENT	IQGAP1,NPHS1,FOXJ1,NPHS2,MYO1E,JAG1,MAGI2,PODXL
GO:0031424	GOBP	KERATINIZATION	KLK5,KRT24,KRT23,KRT20,KRT28,KRT27,KRT26,KRT35,KRT34,KRT32,KRT31,KRT39,KRT38,KRT37,KRT36,SPRR3,KRT13,KRT12,KRT10,KRT18,KRT15,KRT6C,KRT6B,KRT6A,KRTAP13-2,KRTAP13-1,KRTAP13-4,KRTAP13-3,KRT79,KRT78,KRT77,KRT76,KRT75,KRT74,KRT73,KRT72,JUP,KRT40,KRTAP22-1,KRT82,KRT81,KRT80,KRT86,KRT85,CAPNS1,KRTAP5-10,KRTAP5-11,KRT19,KRTAP16-1,CASP14,KRTAP25-1,PKP4,KRTAP4-4,KRTAP4-2,KRTAP4-1,KRTAP4-6,CERS3,PKP3,KRTAP2…
GO:0002072	GOBP	OPTIC CUP MORPHOGENESIS INVOLVED IN CAMERA-TYPE EYE DEVELOPMENT	WNT5A,PAX2,TFAP2A,WNT16,SOX11,PHACTR4
GO:0044837	GOBP	ACTOMYOSIN CONTRACTILE RING ORGANIZATION	ANLN,RTKN,RACGAP1,VPS4A,PDCD6IP
GO:0043065	GOBP	POSITIVE REGULATION OF APOPTOTIC PROCESS	CYLD,CARD8,CCL5,BMP2,JAK2,MAP3K10,MAP3K11,HMGB1,DDX20,NGEF,CDK5,SNCA,DCUN1D3,BMP4,F2R,PSENEN,TRAF2,CLU,IFIT2,BLID,FAM162A,ZBP1,BNIP3L,NEUROD1,NLRP1,DAPK1,TRAF6,DAPK3,CASP5,CASP4,CASP1,ARHGEF5,SEPT4,BNIP3,DEDD2,RPS3,PPP3R1,NGFRAP1,ZNF622,EIF2AK3,XDH,CLEC7A,FIS1,FZD9,CARD9,ST18,DAB2IP,TPD52L1,CASP8,CAV1,DNAJA1,CD40,ECSCR,RAPGEF2,BCL2L13,PINK1,BCL2L10,CD40LG,TNFRSF10B,SPDEF,TNFRSF10A,PDCD4,EGLN3,FAS…
GO:2000097	GOBP	REGULATION OF SMOOTH MUSCLE CELL-MATRIX ADHESION	PLAU,APOD,SERPINE1
GO:0044406	GOBP	ADHESION OF SYMBIONT TO HOST	HSP90AB1,CD81,LRRC15,HSPD1,PVRL2,ACE2,GAS6,CLEC4M,SCARB1,CD209,ICAM1
GO:0034446	GOBP	SUBSTRATE ADHESION-DEPENDENT CELL SPREADING	PIK3R1,LAMC3,ILK,MEGF9,LAMC1,ANTXR1,RAC1,BVES,NTN4,LAMA5,KIF14,USH2A,MICALL2,ATRN,EPHA1,ITGA8,TYRO3,EPHB3,RADIL,PEAK1,FN1,LAMB3,LAMB2,NTNG1,PARVB,EFNA1,FERMT2,NTNG2,LAMB4,PARVG,LAMB1,FERMT3,VAMP3,FER,ITGA4,ITGAV,TEK,ITGB3,TMEFF2,ITGB7,ATRNL1,NRP1,PXN,RHOA,LPXN
GO:0044336	GOBP	CANONICAL WNT SIGNALING PATHWAY INVOLVED IN NEGATIVE REGULATION OF APOPTOTIC PROCESS	CTNNB1
GO:0021602	GOBP	CRANIAL NERVE MORPHOGENESIS	TBX1,EGR2,MAFB,PAX2,CHRNB2,DCANP1,TFAP2A,TIFAB,HOXA1,NEUROG1
GO:0008406	GOBP	GONAD DEVELOPMENT	WNT2B,LRP2,FOXL2,NOBOX,MAMLD1,GATA3,INHBB,INHBA,RAB13,SLIT2,IRX5,GATA6,GATA1,GATA4,HYAL3,AR,KIT,BASP1,BMPR1B,COL9A3,SOX8,ADAM21,ADAM20,LHB,LHCGR,SIX4,KITLG,NR5A1,NUP107,FSHB,NCOA4,ROBO2,MKKS,CEBPB,NR0B1,FGF9,FSHR,SOX9,WT1,LRRC6,MEA1,EIF2B5,MSH2,SLIT3,CSDE1,EIF2B4,EIF2B2,PTPRN,ZNF830,CCDC182,DMRT1,WNT5A,EREG,SALL1,INHA,RBMY1B,ING2,TFAP2C,SCX,SOX15,PDGFRA,VEGFA,TCF21,AKR1C3,PRKACG,FGF8,TEX19,ADAM29…
GO:0060527	GOBP	PROSTATE EPITHELIAL CORD ARBORIZATION INVOLVED IN PROSTATE GLANDULAR ACINUS MORPHOGENESIS	FGFR2
GO:0046546	GOBP	DEVELOPMENT OF PRIMARY MALE SEXUAL CHARACTERISTICS	WNT2B,LRP2,MAMLD1,GATA3,INHBA,RAB13,GATA6,GATA1,GATA4,AR,KIT,COL9A3,SOX8,ADAM21,ADAM20,LHB,LHCGR,SIX4,LHFPL2,KITLG,NR5A1,NCOA4,NR0B1,FGF9,FSHR,SOX9,WT1,LRRC6,MEA1,MSH2,CSDE1,DMRT1,WNT5A,RBMY1B,ING2,TFAP2C,SCX,SOX15,TCF21,AKR1C3,PRKACG,TEX19,ADAM29,TGFB2,BIK,UTF1,WNT4,SRD5A2,ZFP42
GO:0044334	GOBP	CANONICAL WNT SIGNALING PATHWAY INVOLVED IN POSITIVE REGULATION OF EPITHELIAL TO MESENCHYMAL TRANSITION	CTNNB1,TCF7L2
GO:0010944	GOBP	NEGATIVE REGULATION OF TRANSCRIPTION BY COMPETITIVE PROMOTER BINDING	HHEX,DACH1,SMAD7,CREB1,KDM2A,TFAP2A,BHLHE41,MAD2L2,MUC1,PHB
GO:0007275	GOBP	MULTICELLULAR ORGANISM DEVELOPMENT	BMP2,ADNP2,SCN2A,QARS,FGF19,PTK7,MAP3K13,WNT8B,BRINP2,BRINP1,FLT4,BRINP3,PTPN22,HMGB1,SLIT1,FOXM1,NGEF,SH3RF1,CBLN1,MECOM,CCR7,HRAS,DACT1,DBNL,DUSP1,PRMT1,MINK1,MMP8,WNT16,TIRAP,SEC61A1,TGFBR3,GREM1,RAP2A,IL1B,HAND2,AIDA,PLCB1,NPR3,SEMA3A,GSTP1,GPS2,EGFR,CECR1,PAK1,PTK2B,MAPK1,CCL19,MAPK3,MAP4K4,FKTN,NYAP1,NYAP2,WNT7B,SEMA4C,DAB2IP,WNT7A,HIPK2,VEGFA,CD40LG,TAOK3,LEP,TAOK1,TAOK2,PDCD4,F2RL1,FCGR2B…
GO:0080090	GOBP	REGULATION OF PRIMARY METABOLIC PROCESS	CYLD,DLG1,BMP2,COPS5,QARS,STK25,FGF19,CD27,MAP3K10,MAP3K13,TFIP11,MAP3K11,MAP3K12,IL26,FLT4,DUSP19,PTPN22,HMGB1,DUSP15,FOXM1,SH3RF1,EDA2R,DUSP10,MECOM,CCR7,HRAS,DACT1,ANKRD6,MAP4K1,SERPINB3,MAP4K2,EDN1,DUSP3,DBNL,DUSP1,RIPK2,PRMT1,SPHK1,MINK1,TNFRSF19,AXIN1,TRAF2,TRAF1,MMP8,WNT16,TIRAP,PJA2,TGFBR3,GREM1,DUSP22,RAP2A,NCOR1,TRAF4,MDFIC,TRAF3,IL1B,TRAF6,HAND2,TRAF5,TLR9,TLR6,AIDA,BIRC7,ZMYND11,PLCB1…
GO:0031327	GOBP	NEGATIVE REGULATION OF CELLULAR BIOSYNTHETIC PROCESS	DLG1,BMP2,ZNFX1,QARS,RLIM,FGF19,MAP3K10,ANKRD33,HMGB1,FOXM1,DACH1,BRCA1,MECOM,HNF4A,DACT1,ZNF566,ZFP37,HRSP12,EDN1,ZNF560,NCL,SPHK1,ZNF559,ERF,ZNF558,ZNF557,ZNF556,ZNF555,ZNF554,DUSP22,ZNF550,NCOR1,KHSRP,PHF21A,MDFIC,HMBOX1,TRAF6,ZFP57,IGHMBP2,ZMYND11,MNT,PLCB1,RXRA,HSF1,WDTC1,HDAC3,ZNF541,ZNF540,GPS2,ZFP69,CNOT7,RPS3,YEATS2,CNOT1,CNOT2,MAD2L2,CNOT3,ZNF536,CNOT8,IGBP1,DAB2IP,HSPA8,C19orf66,DNMT3L…
GO:0003339	GOBP	REGULATION OF MESENCHYMAL TO EPITHELIAL TRANSITION INVOLVED IN METANEPHROS MORPHOGENESIS	PAX8,PAX2,LIF,STAT1
GO:2000057	GOBP	NEGATIVE REGULATION OF WNT SIGNALING PATHWAY INVOLVED IN DIGESTIVE TRACT MORPHOGENESIS	SFRP5
GO:0034111	GOBP	NEGATIVE REGULATION OF HOMOTYPIC CELL-CELL ADHESION	RDX,CD9,ALOX12,CEACAM1,ZNF703,PRKG1,ADAMTS18,SH2B3,C1QTNF1,PRKCD,SERPINE2
GO:0009891	GOBP	POSITIVE REGULATION OF BIOSYNTHETIC PROCESS	BMP2,POU4F3,COPS5,MAP3K12,IL26,IRS1,GUCA1A,HMGB1,YEATS4,IRS2,FOXM1,HNF4G,BRCA1,CHP2,MECOM,BRCA2,CHP1,NAT14,CCR7,HRAS,HNF4A,FAM170A,EDN1,ANKRD49,RIPK2,NCL,PRMT1,NCOA6,GAPDHS,AXIN1,ERG,MMP8,GLYR1,NR5A1,GREM1,NR5A2,ENY2,YAP1,NEUROD1,MDFIC,PCNA,IL1B,HMBOX1,TRAF6,HAND2,TLR9,TLR6,RXRB,PLCB1,NDP,RXRA,HDAC3,HSF1,FCER2,GPS2,GLMP,NOD2,EGFR,TCEB1,CNOT6,RXRG,MAPK1,CCL19,MAD2L2,TADA3,ZFP64,MAPK3,MAP3K2,RNF10,…
GO:0120183	GOBP	POSITIVE REGULATION OF FOCAL ADHESION DISASSEMBLY	DUSP3,PIK3R1,ARF6,MAPRE2,MAP4K4,IQSEC1
GO:1904955	GOBP	PLANAR CELL POLARITY PATHWAY INVOLVED IN MIDBRAIN DOPAMINERGIC NEURON DIFFERENTIATION	WNT5A
GO:0042471	GOBP	EAR MORPHOGENESIS	SOX9,MYO3A,USH1C,PROX1,PAX2,OSR2,CHD7,SIX1,NEUROG1,POU3F4,NIPBL,EPHB2,TFAP2A,TWIST1,PAX8,OSR1,HPN,DCANP1,TTC39C,STRC,TIFAB,HOXA1,DFNB31,TBX1,ZIC1,GSC,NOG,PLS1,ATP6V1B1,SOD1,MYO6,PDZD7,CEP290,TMIE,SLC44A4,MYO3B,FGFR2
GO:0030836	GOBP	POSITIVE REGULATION OF ACTIN FILAMENT DEPOLYMERIZATION	CFL2,F2RL1,SEMA5A,LRRC16A,WDR1,FAM21C,ACTN2,PLEK,KIAA1211,RLTPR,VIL1,PDXP
GO:0060664	GOBP	EPITHELIAL CELL PROLIFERATION INVOLVED IN SALIVARY GLAND MORPHOGENESIS	NKX3-1,FGFR2
GO:0001953	GOBP	NEGATIVE REGULATION OF CELL-MATRIX ADHESION	SRC,CDKN2A,AJAP1,ADAM15,ACER2,RASA1,JAG1,CORO1C,DMTN,PHLDB2,MAP4K4,FAM107A,RCC2,SEMA3E,ARHGAP6,CLASP2,NF2,APOD,PLET1,ACVRL1,MYOC,MMP12,ITGB1BP1,PTEN,BCAS3,DUSP22,KIAA2022,DLC1,HOXA7,CASK,SERPINE1,THBS1
GO:0060563	GOBP	NEUROEPITHELIAL CELL DIFFERENTIATION	WNT11,USH1C,BMP2,BCCIP,STRC,SOX4,JAG2,DFNB31,DSPP,LRTOMT,FGF8,INSM1,PLS1,SOD1,SLC4A7,MYO6,PDZD7,SOX11
GO:0090136	GOBP	EPITHELIAL CELL-CELL ADHESION	SERPINB8,CAMSAP3,KIT,ITGB5,THBS4,KIFC3,PLEKHA7,BVES,DSP,NOV,VCL,JUP
GO:0003006	GOBP	DEVELOPMENTAL PROCESS INVOLVED IN REPRODUCTION	TDRD5,LRP2,PSAP,YTHDF2,LRP6,ZPBP,SRD5A1,ZP3,DDX25,SLC26A6,PSME4,BBS2,PDGFB,PAFAH1B1,NR5A1,NUP107,STRA8,YTHDC2,TDRD1,BBS4,CSDE1,DNAJC19,PSAPL1,ZNF830,DPY19L2,HORMAD1,SALL1,GCM1,CUL7,RIMBP3C,CITED1,RIMBP3,TCF23,RIMBP3B,CCDC108,PTN,WNT7B,RBPJ,RBMY1B,ASCL2,PKD1,CYP27B1,WNT7A,AMHR2,STOX2,APELA,SOX30,SCX,CASP8,HEY1,SOX15,VEGFA,HEY2,SPP1,PLAC1,ITGB8,ZNF568,PHLDA2,ABHD2,E2F7,E2F8,EOMES,LEP,PLK4,ACRBP,GHS…
GO:0009887	GOBP	ANIMAL ORGAN MORPHOGENESIS	FGF3,ANKRD11,FGF4,FGF5,BMP2,SLC6A4,FGF6,SCN5A,FGF19,JAG1,PITX2,FOXE3,EVL,STIL,SLIT1,KLK5,KLK4,HRAS,HCCS,BMP4,STX2,OTOR,IGFN1,RAB33B,SOX17,WNT16,HOXA3,FAM20C,HOXA1,TGFBR3,NKD1,GREM1,NEUROD1,HAND2,FGFR1,SOX11,HOXB9,HOXB3,NPY1R,ZNF22,STC1,THY1,T,PBX3,HOXC4,PBX2,TDRD7,HOXC9,PBX4,NPY5R,PBX1,CITED1,WNT7B,RBPJ,PKD1,TUFT1,WNT7A,HEY1,CAV1,VEGFA,HEY2,RYR1,HOXD4,HOXD9,GDNF,EOMES,ANXA6,PDCD4,LRRK2,BMP7,PTK2,…
GO:0008064	GOBP	REGULATION OF ACTIN POLYMERIZATION OR DEPOLYMERIZATION	AVIL,TMSB15A,LRRC16A,TMSB15B,ACTN2,FAM49B,EPS8,LATS1,EVL,TMSB10,SH3BP1,WASF1,FAM206A,CCR7,WASF2,TWF1,SCIN,C15orf62,JMY,HIP1R,FLII,WASH1,DBNL,BAIAP2,ESAM,HCLS1,CDC42EP5,PFN1,CDC42EP4,CDC42EP3,CDC42EP2,CDC42EP1,CSF3,HAX1,GMFB,TENM1,GMFG,WDR63,CTNNA2,CORO1B,SNX9,MYADM,ARHGAP18,ARHGAP35,PTK2B,NAT6,FCHSD1,NCKAP1,CCL21,CYFIP1,SSH1,FAM21C,LIMA1,TRIOBP,CFL2,HCK,SVIL,ARFIP2,PLEKHH2,CAPG,ADD3,PRKCE,PLEKHG2…
GO:2000053	GOBP	REGULATION OF WNT SIGNALING PATHWAY INVOLVED IN DORSAL/VENTRAL AXIS SPECIFICATION	SFRP1
GO:0043523	GOBP	REGULATION OF NEURON APOPTOTIC PROCESS	POU4F1,ISL1,FAM134B,CX3CL1,ERBB3,FOXB1,NAE1,BHLHB9,TYRO3,DDIT3,ADAM8,SIGMAR1,CDK5,NSMF,NFATC4,PTPRZ1,SRPK2,NTRK2,PLA2G3,PRNP,F2R,AGAP2,MDK,CLCF1,BAX,ZPR1,CCL3,NF1,FAIM2,MSH2,SNX6,PTK2B,KIF14,PRKCG,FOXO3,SLC30A10,TRIM2,CITED1,FZD9,BACE1,NTF3,PRKCI,NTF4,PINK1,GDNF,LANCL1,VSTM2L,NUPR1,NONO,EGLN3,EGLN2,GRM4,SOD1,UNC5B,PARK7,NDNF,TGFB3,KCNB1,PPT1,NGF,MAG,TYROBP,CX3CR1,PCSK9,NTRK1,CLN3,CTNNB1,EPHA7,ATF…
GO:2000249	GOBP	REGULATION OF ACTIN CYTOSKELETON REORGANIZATION	TJP1,ARHGDIB,ABL2,CDC42,CCL27,TRPM2,PTK2B,ARHGDIA,CSF1R,PHPT1,RAPGEF3,SEMA3E,HRAS,CDK5,NTF3,ABL1,F11R,BAIAP2,HCK,PDGFRA,NTRK3,FES,ESAM,TEK,HCLS1,MDK,STAP1,BCAS3,NRP1,CSF3,BAIAP2L2,HAX1,NOTCH2,BAIAP2L1,IQGAP2,DAPK3
GO:0060317	GOBP	CARDIAC EPITHELIAL TO MESENCHYMAL TRANSITION	ACVRL1,BMP2,HEY1,SNAI1,HEY2,SNAI2,OLFM1,HAS2,TGFBR3,PDCD4,FGF8,SPRY1,TGFB2,TGFBR1,NOTCH1,RBPJ,HEYL,ENG,EFNA1,BMP4
GO:0048856	GOBP	ANATOMICAL STRUCTURE DEVELOPMENT	BMP2,ADNP2,SCN2A,QARS,FGF19,PTK7,MAP3K13,WNT8B,BRINP2,BRINP1,FLT4,BRINP3,PTPN22,HMGB1,SLIT1,FOXM1,NGEF,SH3RF1,CBLN1,EDA2R,MECOM,CCR7,HRAS,DACT1,ARHGEF28,DBNL,DUSP1,PRMT1,MINK1,MMP8,WNT16,TIRAP,SEC61A1,TGFBR3,GREM1,RAP2A,IL1B,HAND2,AIDA,PLCB1,NPR3,SEMA3A,GSTP1,GPS2,EGFR,CECR1,PAK1,PTK2B,MAPK1,CCL19,MAPK3,MAP4K4,FKTN,NYAP1,NYAP2,CCL21,WNT7B,SEMA4C,DAB2IP,WNT7A,HIPK2,VEGFA,CD40LG,TAOK3,LEP,TAOK1,TAO…
GO:0072313	GOBP	METANEPHRIC GLOMERULAR EPITHELIAL CELL DEVELOPMENT	NPHS2
GO:2000056	GOBP	REGULATION OF WNT SIGNALING PATHWAY INVOLVED IN DIGESTIVE TRACT MORPHOGENESIS	SFRP5
GO:1903904	GOBP	NEGATIVE REGULATION OF ESTABLISHMENT OF T CELL POLARITY	FAM65B
GO:0072108	GOBP	POSITIVE REGULATION OF MESENCHYMAL TO EPITHELIAL TRANSITION INVOLVED IN METANEPHROS MORPHOGENESIS	PAX8,PAX2,LIF
GO:0007221	GOBP	POSITIVE REGULATION OF TRANSCRIPTION OF NOTCH RECEPTOR TARGET	MAML2,MAML1,DLGAP5,EP300,WWC1,MAML3,CREBBP,PLXND1,PBX1,NOTCH3,STAT1,NOTCH1,RBPJ,HEYL,NOTCH4,KAT2B,SNW1
GO:0030326	GOBP	EMBRYONIC LIMB MORPHOGENESIS	ZNF358,RARG,HOXA11,LRP6,OSR2,WDPCP,ECE1,NIPBL,TBX4,CTNNB1,TBX3,TBX2,INTU,SALL1,SKI,MEGF8,TFAP2A,HDAC2,MBNL1,TWIST1,WNT7A,HDAC1,GLI3,AFF3,FBXW4,PTCH1,OSR1,CYP26B1,TBX5,MSX1,CREBBP,NOG,TGFB2,SHH,CACNA1C,MYH3
GO:0050673	GOBP	EPITHELIAL CELL PROLIFERATION	SOX9,CDH13,DLG1,KLK8,FAP,FGL1,HMOX1,NOV,FGF10,ID2,LOXL2,IL6,ANGPT4,EREG,C6orf89,THAP1,KRT2,MEF2C,OR51E2,RPS6KA1,BAD,BMPER,ERN1,BMP4,ACVRL1,BTBD10,BMPR2,SDR16C5,NOX5,C19orf80,PRKX,CD34,SERPINB1,RETNLB,TEK,WNT16,ITGB1BP1,NKX3-1,EPHA2,SEMA5A,NKX6-1,NRARP,CEBPB,PROK2,MTSS1,FERMT1,FGFR2
GO:0030041	GOBP	ACTIN FILAMENT POLYMERIZATION	TTC17,CATIP,RAC1,MSRB1,JAK2,GAS7,PREX1,DIAPH1,MICALL2,COBL,WASL,PSTPIP1,WASF1,PSTPIP2,FAM107A,ARHGAP6,CORO7,CCDC53,SPIRE2,SPIRE1,MSRB2,VIL1,GSN,WAS,AIF1,DIAPH3,ANG,WASF3
GO:0044338	GOBP	CANONICAL WNT SIGNALING PATHWAY INVOLVED IN MESENCHYMAL STEM CELL DIFFERENTIATION	FZD1,WNT3
GO:0060501	GOBP	POSITIVE REGULATION OF EPITHELIAL CELL PROLIFERATION INVOLVED IN LUNG MORPHOGENESIS	SRSF6,FGF7,FGFR2
GO:0051171	GOBP	REGULATION OF NITROGEN COMPOUND METABOLIC PROCESS	CYLD,DLG1,BMP2,COPS5,QARS,STK25,FGF19,CD27,MAP3K10,MAP3K13,TFIP11,MAP3K11,MAP3K12,IL26,FLT4,DUSP19,PTPN22,HMGB1,DUSP15,FOXM1,SH3RF1,EDA2R,DUSP10,MECOM,CCR7,HRAS,DACT1,ANKRD6,MAP4K1,SERPINB3,MAP4K2,EDN1,DUSP3,DBNL,DUSP1,RIPK2,PRMT1,SPHK1,MINK1,TNFRSF19,AXIN1,TRAF2,TRAF1,MMP8,WNT16,TIRAP,PJA2,TGFBR3,GREM1,DUSP22,RAP2A,NCOR1,TRAF4,MDFIC,TRAF3,IL1B,TRAF6,HAND2,TRAF5,TLR9,TLR6,AIDA,BIRC7,ZMYND11,PLCB1…
GO:0072015	GOBP	GLOMERULAR VISCERAL EPITHELIAL CELL DEVELOPMENT	IQGAP1,NPHS1,NPHS2,MYO1E,JAG1,MAGI2,PODXL
GO:0035136	GOBP	FORELIMB MORPHOGENESIS	ZNF358,NIPBL,TBX3,OSR1,TFAP2B,OSR2,TBX5,TFAP2A,CACNA1C,WNT7A
GO:0003308	GOBP	NEGATIVE REGULATION OF WNT SIGNALING PATHWAY INVOLVED IN HEART DEVELOPMENT	BMP2,MESP1,DKK1,ALPK2
GO:0010941	GOBP	REGULATION OF CELL DEATH	CYLD,CARD8,HBB,BMP2,ADNP2,COPS5,QARS,CD36,JAK2,CD27,MAP3K10,MAP3K11,FOXE3,FLT4,FOXB1,STIL,HMGB1,IRS2,TLR4,NGEF,SH3RF1,BRCA1,MECOM,CHP1,CCR7,STX4,ACER3,RIPK2,SPHK1,VDAC1,SPTLC1,TRAF2,TRAF1,WNT16,CLU,GREM1,STEAP3,PTMA,YAP1,NEUROD1,IL1B,TRAF6,HAND2,TLR6,BIRC7,ZMYND11,ARHGEF5,PHLPP1,HDAC3,GSTP1,NOD2,EGFR,RPS3,PTK2B,MRE11A,PRKCG,CCL19,ZNF622,XDH,PTPMT1,MAP4K4,CLEC7A,IGBP1,APOH,CCL21,MTRNR2L10,MTRNR2L1…
GO:1903903	GOBP	REGULATION OF ESTABLISHMENT OF T CELL POLARITY	GSN,FLOT2,DOCK8,FAM65B
GO:0060853	GOBP	NOTCH SIGNALING PATHWAY INVOLVED IN ARTERIAL ENDOTHELIAL CELL FATE COMMITMENT	DLL1
GO:1900025	GOBP	NEGATIVE REGULATION OF SUBSTRATE ADHESION-DEPENDENT CELL SPREADING	GBP1,KANK1,MFI2,ACTN4,EFNA5,RCC2,TACSTD2,AP1AR,ITGB1BP1,DMTN,CORO1C,FBLN1
GO:0086073	GOBP	BUNDLE OF HIS CELL-PURKINJE MYOCYTE ADHESION INVOLVED IN CELL COMMUNICATION	DSP,DSG2,DSC2,CTNNA3,JUP,PKP2
GO:0048593	GOBP	CAMERA-TYPE EYE MORPHOGENESIS	WNT2B,SIX3,USH1C,DSCAM,PAX6,PAX2,LRP6,FOXE3,PITX2,TSPAN12,C12orf57,OBSL1,TBX2,MFSD2A,ATF4,AHI1,TWIST1,PTPRM,SOX8,STRA6,IGFN1,WNT16,TENM3,RORB,SOX11,SDK1,SOX9,SDK2,PTF1A,DLL1,PROX1,PITX3,SHROOM2,NF1,TFAP2B,THY1,KDM2B,MEGF11,RP1,LRP5,TDRD7,WNT5A,SKI,LHX1,TOPORS,TFAP2A,PROM1,VEGFA,RBP4,TH,FOXN4,WNT9A,IFT122,EPHA2,ABI2,WNT2,PHACTR4
GO:1902367	GOBP	NEGATIVE REGULATION OF NOTCH SIGNALING PATHWAY INVOLVED IN SOMITOGENESIS	LFNG
GO:0021783	GOBP	PREGANGLIONIC PARASYMPATHETIC FIBER DEVELOPMENT	TBX1,EGR2,TFAP2A
GO:0060355	GOBP	POSITIVE REGULATION OF CELL ADHESION MOLECULE PRODUCTION	COLEC12,CAV1,IL1B,FLOT1
GO:0070170	GOBP	REGULATION OF TOOTH MINERALIZATION	C4orf26,BCOR,AMTN,ENAM,ASPN,TFAP2A,WNT6,MMP20,AMELX
GO:0072311	GOBP	GLOMERULAR EPITHELIAL CELL DIFFERENTIATION	NPHS1,WT1,PTPRO,NPHS2,MYO1E,KLF15,JAG1,MAGI2,PODXL,IQGAP1,FOXJ1,BASP1,PROM1
GO:0022408	GOBP	NEGATIVE REGULATION OF CELL-CELL ADHESION	ALOX12,BMP2,GTPBP4,CD86,CD80,ADTRP,FGL1,YTHDF2,LOXL3,IHH,JAG1,CCL28,LAG3,PTPN22,HMGB1,SH2B3,CDSN,HLA-DRB1,PPARA,SOCS1,BMP4,SOCS5,GLI3,DUSP3,CRTAM,PRNP,JAK3,PRKG1,HAVCR2,TBX21,FAM65B,IL1RN,ARG1,MDK,IRF1,CEBPB,GLMN,IFNL1,ZNF703,FOXP3,EPCAM,MYADM,PLA2G2F,PLA2G2D,SERPINE2,PODXL,MAD2L2,DLG5,RGCC,CCL21,HFE,SPN,CEACAM1,VEGFA,ADAMTS18,PRKCD,MBP,TWSG1,FOXJ1,PTK2,FCGR2B,LILRB1,PTPN2,RUNX3,RUNX1,TGFB1,IL10,…
GO:0072248	GOBP	METANEPHRIC GLOMERULAR VISCERAL EPITHELIAL CELL DIFFERENTIATION	NPHS2
GO:0090178	GOBP	REGULATION OF ESTABLISHMENT OF PLANAR POLARITY INVOLVED IN NEURAL TUBE CLOSURE	NPHP3,DVL3,DVL1,NPHP3-ACAD11,DVL2
GO:0010556	GOBP	REGULATION OF MACROMOLECULE BIOSYNTHETIC PROCESS	CYLD,DLG1,BMP2,COPS5,QARS,MAP3K10,MAP3K13,MAP3K12,IL26,HMGB1,FOXM1,EDA2R,MECOM,CCR7,HRAS,DACT1,EDN1,RIPK2,PRMT1,SPHK1,AXIN1,TRAF2,TRAF1,TIRAP,TGFBR3,GREM1,DUSP22,NCOR1,MDFIC,TRAF3,IL1B,TRAF6,HAND2,TRAF5,TLR9,TLR6,ZMYND11,PLCB1,ARHGEF5,HDAC3,GSTP1,FCER2,GPS2,NOD2,EGFR,RPS3,MAPK1,CCL19,MAPK3,FKTN,IGBP1,MAP3K2,CCL21,DAB2IP,WNT7A,HIPK2,VEGFA,PER1,ITCH,CD40LG,PDCD4,F2RL1,PKN1,SREBF2,PER2,BAG3,HSPB1,SM…
GO:0003307	GOBP	REGULATION OF WNT SIGNALING PATHWAY INVOLVED IN HEART DEVELOPMENT	BMP2,MESP1,DKK1,ALPK2
GO:0030241	GOBP	SKELETAL MUSCLE MYOSIN THICK FILAMENT ASSEMBLY	MYH11,TTN,TCAP
GO:0002414	GOBP	IMMUNOGLOBULIN TRANSCYTOSIS IN EPITHELIAL CELLS	RAB17,FCGRT,PIGR
GO:0072016	GOBP	GLOMERULAR PARIETAL EPITHELIAL CELL DEVELOPMENT	FOXJ1
GO:0007159	GOBP	LEUKOCYTE CELL-CELL ADHESION	CCL5,CD177,VCAM1,NT5E,ITGB1,S100A9,SYK,S100A8,CLEC4M,CX3CR1,OLR1,SELE,CERCAM,SELP,GOLPH3,UMOD,MADCAM1,TNIP1,SELL,CD44,RAC2,ROCK1,PODXL2,SLC39A8,ZAP70,SPN,FERMT3,SEMA4D,F11R,ITGB2,CLECL1,EZR,SELPLG,ITGA4,TSTA3,CD40LG,ICAM1,CD209,GCNT1,ITGAL,APOA4,ITGB7,MSN,BMP7,IL1B,JAM2,TNF,ADD2
GO:0070060	GOBP	'DE NOVO' ACTIN FILAMENT NUCLEATION	JMY
GO:2000095	GOBP	REGULATION OF WNT SIGNALING PATHWAY, PLANAR CELL POLARITY PATHWAY	NPHP3,NKD1,PLEKHA4,DAB2,RSPO3,MLLT3,DKK1,DACT1,NPHP3-ACAD11
GO:0007399	GOBP	NERVOUS SYSTEM DEVELOPMENT	SULF1,BMP2,SCN2A,ADNP2,QARS,FGF19,PTK7,MAP3K13,WNT8B,BRINP2,BRINP1,BRINP3,HMGB1,IRS2,SLIT1,SH3RF1,NGEF,CBLN1,DACT1,ACER3,DBNL,PRMT1,NCOA6,MINK1,WNT16,RAP2A,YAP1,NEUROD1,NEUROD2,IL1B,CYP46A1,HAND2,NEUROD4,NEUROD6,GJB1,PLCB1,NDP,SEMA3A,GSTP1,CLN8,PAK1,PTK2B,MAPK1,MAPK3,MAP4K4,FKTN,NYAP1,RNF10,NYAP2,WNT7B,RAD1,SEMA4C,DAB2IP,WNT7A,VEGFA,TAOK3,TAOK1,TAOK2,FCGR2B,GCM2,FUT1,EHD1,SMARCD3,FUT9,PER2,ATP1A2…
GO:0043687	GOBP	POST-TRANSLATIONAL PROTEIN MODIFICATION	PSMD4,PSMD5,PSMD2,COPS5,PSMD3,TTL,FBXO4,PSMD1,SPARCL1,CUL9,MEPE,FBXO6,LRRC41,BTRC,SKP2,FBXO9,SKP1,COPS8,FBXO2,OBSL1,BPIFB2,PSME3,AGBL1,PSME4,PSME1,DCUN1D3,BMP4,ASB4,PSME2,DCUN1D1,KTN1,ICMT,IGFBP7,MGAT4A,GAS6,AMBN,MBTPS1,PTP4A2,RAB3A,CP,FAM20C,MSLN,UCHL3,PSMF1,FUCA2,SOCS2,COPS4,COPS3,COPS6,RAB8A,FBXL8,NOTUM,SPP2,FBXL3,WDTC1,AGBL4,P4HB,FBXL5,FBXL4,TCEB2,FBXL7,TCEB1,SHISA5,FBXW12,STC2,FBXW10,UBA3,CO…
GO:0002011	GOBP	MORPHOGENESIS OF AN EPITHELIAL SHEET	ITGA5,RHOC,DDR1,LRP6,TBX20,ARHGAP35,LIN7C,CD151,ARHGAP12,FLNA,CD44,FLRT3,TOR1A,MEGF8,PLET1,WNT7A,MPP5,ACVRL1,ARHGAP24,CEACAM1,DLL4,MMP12,PDPN,LCP1,PDCD10,TMEFF2,BMP7,BMP5,MKL1,RHOA,CYR61,ADAM17,NOTCH1,RLTPR,PHACTR4,SOX11,COL5A1
GO:1905067	GOBP	NEGATIVE REGULATION OF CANONICAL WNT SIGNALING PATHWAY INVOLVED IN HEART DEVELOPMENT	DKK1
GO:0010838	GOBP	POSITIVE REGULATION OF KERATINOCYTE PROLIFERATION	TLR4,CDH3,FGF7,NOTCH2,FGF10,CRNN,REG3A,STXBP4,REG3G,AREG,TGM1,MDK
GO:0061458	GOBP	REPRODUCTIVE SYSTEM DEVELOPMENT	WNT2B,LRP2,PSAP,NOBOX,FOXL2,LRP6,MAMLD1,GATA3,RAB13,GATA6,GATA1,GATA4,KIT,BASP1,ADAM21,PDGFB,ADAM20,LHB,NR5A1,NUP107,NCOA4,SHH,CEBPB,ALOX15B,SOX9,WT1,LRRC6,MSH2,FOXF2,CSDE1,DNAJC19,PSAPL1,ZNF830,DMRT1,SALL1,GCM1,CUL7,CITED1,TCF23,PTN,WNT7B,RBPJ,RBMY1B,ASCL2,PKD1,CYP27B1,STOX2,APELA,SCX,CASP8,HEY1,SOX15,VEGFA,HEY2,SPP1,PLAC1,ITGB8,DCANP1,ZNF568,WDR77,PHLDA2,RBP4,E2F7,E2F8,EOMES,LEP,PLK4,GHSR,VDR,T…
GO:0051041	GOBP	POSITIVE REGULATION OF CALCIUM-INDEPENDENT CELL-CELL ADHESION	CX3CL1
GO:0090521	GOBP	GLOMERULAR VISCERAL EPITHELIAL CELL MIGRATION	KANK1,ANLN,KANK2
GO:0062043	GOBP	POSITIVE REGULATION OF CARDIAC EPITHELIAL TO MESENCHYMAL TRANSITION	TGFB2,TGFBR1,ACVR1,NOTCH1,JAG1,TGFBR2,ENG
GO:1903905	GOBP	POSITIVE REGULATION OF ESTABLISHMENT OF T CELL POLARITY	FLOT2,DOCK8
GO:0060575	GOBP	INTESTINAL EPITHELIAL CELL DIFFERENTIATION	SRC,NPY,GATA4,YAP1,CDX2,IL6ST,GATA6,PYY,GATA5
GO:1904037	GOBP	POSITIVE REGULATION OF EPITHELIAL CELL APOPTOTIC PROCESS	PLA2G1B,USP17L25,USP17L24,PLA2R1,IL6,GPER1,RGCC,FASLG,ANO6,PRKCI,CD40,ITGA4,ECSCR,AKR1C3,CD40LG,SFRP4,CCL2,GSN,PDCD4,USP17L30,HLA-G,PIAS4,USP17L27,PLCG1,CD160,USP17L26,USP17L29,USP17L28,THBS1
GO:2001125	GOBP	NEGATIVE REGULATION OF TRANSLATIONAL FRAMESHIFTING	C19orf66
GO:1905278	GOBP	POSITIVE REGULATION OF EPITHELIAL TUBE FORMATION	GATA3,GDNF,SIX4,SIX1
GO:0008154	GOBP	ACTIN POLYMERIZATION OR DEPOLYMERIZATION	AVIL,TTC17,RAC1,MSRB1,JAK2,PREX1,EVL,MICALL2,COBL,WASF1,CAP2,TWF2,ARHGAP6,CORO7,TWF1,CCDC53,SCIN,FLII,ENAH,GSN,CFL1,WDR1,ABI1,CATIP,GAS7,MICAL2,DIAPH1,MICAL3,WASL,PSTPIP1,PSTPIP2,FAM107A,MICAL1,WIPF1,CFL2,SPIRE2,SVIL,SPIRE1,DSTN,CAP1,MSRB2,CAPG,VILL,VIL1,GHSR,WAS,AIF1,ABI2,DIAPH3,ANG,GHRL,WASF3
GO:0061138	GOBP	MORPHOGENESIS OF A BRANCHING EPITHELIUM	BMP2,PAX2,SFRP2,LRP6,GDF2,SLIT2,CTSH,CTNNB1,RASIP1,SEMA3E,BMP4,SOX8,NPNT,FGF2,NKX3-1,CELSR1,FGF1,NRARP,SHH,TGFBR2,NOTCH4,ENG,SOX9,WT1,MYC,HOXA11,PAK1,FGF10,COL4A1,SIX1,NKX2-1,LRP5,LRP5L,SALL1,CITED1,PKD1,FOXD1,PAX8,GLI2,VEGFA,DLL4,PKD2,TCF21,GDNF,EPHA2,HOXD11,NRP1,MET,KDR,FGFR2
GO:0048646	GOBP	ANATOMICAL STRUCTURE FORMATION INVOLVED IN MORPHOGENESIS	PGF,ADTRP,JAG1,SAT1,ZP3,FLT4,FOXB1,STIL,COBL,ANGPT4,ANGPT1,CBLN1,KLK5,KLK4,CLIC4,MMP2,BMP4,DUSP1,NCL,IGFN1,SOX17,MMP8,WNT16,HOXA3,FAM20C,HOXA1,TGFBR3,GREM1,ADGRA2,PROK2,SOX11,HOXB3,HOPX,CNTNAP1,TENM4,THY1,T,EPB41L3,NOLC1,COL4A1,PMP22,CCBE1,NCMAP,PTK2B,PODXL,EIF2AK3,DVL1,FN1,RBPJ,NANOG,SEMA4C,DAB2IP,APELA,HEY1,VEGFA,HEY2,S100A7,DUSP4,DUSP2,ANGPTL2,E2F7,PLXDC1,E2F8,ESM1,CSRP3,LEP,EOMES,ITGB3,WDR74,…
GO:0060528	GOBP	SECRETORY COLUMNAL LUMINAR EPITHELIAL CELL DIFFERENTIATION INVOLVED IN PROSTATE GLANDULAR ACINUS DEVELOPMENT	WDR77
GO:0035850	GOBP	EPITHELIAL CELL DIFFERENTIATION INVOLVED IN KIDNEY DEVELOPMENT	PAX8,NPHS1,WT1,PTPRO,NPHS2,PAX2,MYO1E,PDGFB,CD34,KLF15,JAG1,MAGI2,PODXL,SMO,IQGAP1,SIX2,FOXJ1,ACTA2,BASP1,SALL1,MEF2C,MTSS1,PROM1,BMP4
GO:0065007	GOBP	BIOLOGICAL REGULATION	CYLD,KCNMB3,DLG1,SCN7A,BMP2,SCN4A,COPS5,SCN2A,QARS,SCN3A,STK25,SCN1A,FGF19,IL1R1,CD27,MAP3K10,MAP3K13,TFIP11,MAP3K11,MAP3K12,RNF13,IL26,BYSL,FLT4,DUSP19,PTPN22,HMGB1,ARHGEF15,DUSP15,SLIT1,FOXM1,NGEF,SH3RF1,CBLN1,EDA2R,DUSP10,MECOM,CCR7,HRAS,DACT1,ANKRD6,MAP4K1,SERPINB3,MAP4K2,EDN1,DUSP3,DBNL,DUSP1,RIPK2,PRMT1,SPHK1,MINK1,TNFRSF19,AXIN1,TRAF2,SRPRB,TRAF1,MMP8,SRPR,WNT16,TIRAP,PJA2,TGFBR3,GREM1,ASN…
GO:0060354	GOBP	NEGATIVE REGULATION OF CELL ADHESION MOLECULE PRODUCTION	APOA1,NOTCH1,CXCL8,NOTCH4
GO:0061355	GOBP	WNT PROTEIN SECRETION	PORCN,WLS
GO:0001893	GOBP	MATERNAL PLACENTA DEVELOPMENT	PPARD,SPP1,TPPP3,TCF23,PTN,GHRL,GHSR,CYP27B1,STOX2,VDR
GO:0035108	GOBP	LIMB MORPHOGENESIS	ZNF358,RARG,HOXA11,LRP6,TFAP2B,OSR2,IQCE,WDPCP,ECE1,NIPBL,TBX4,CTNNB1,TBX3,TBX2,INTU,SALL1,SKI,MEGF8,TFAP2A,FAM92A1,BMPR1B,HDAC2,MBNL1,TWIST1,WNT7A,HDAC1,GLI3,AFF3,FBXW4,PTCH1,OSR1,CYP26B1,TBX5,MSX1,PCSK5,SOX4,ZNF141,FGF8,CREBBP,NOG,TGFB2,SHH,WNT3,CACNA1C,SOX11,MYH3,FGFR2
GO:0043069	GOBP	NEGATIVE REGULATION OF PROGRAMMED CELL DEATH	CCL5,COPS5,QARS,DHCR24,TRIAP1,NPM1,CD27,CREB3,FOXE3,RPS6KB1,FLT4,FOXB1,STIL,IRS2,ANGPT4,SH3RF1,BHLHB9,ANGPT1,BRCA1,MECOM,CCR7,SNCA,BMP4,RIPK2,SPHK1,F2R,VDAC1,GAS6,TRAF2,CLU,GREM1,IFIT3,PTMA,BNIP3L,NEUROD1,YAP1,KRT18,IL1B,TRAF6,HAND2,PROK2,BIRC7,ZMYND11,URI1,HDAC3,BNIP3,GSTP1,NOD2,EGFR,ARAF,PKHD1,PTK2B,CSNK2A1,MRE11A,PRKCG,CCL19,NGFRAP1,SLC30A10,MAP4K4,IGBP1,APOH,CITED1,CCL21,FZD9,MTRNR2L10,MTRNR2…
GO:1902173	GOBP	NEGATIVE REGULATION OF KERATINOCYTE APOPTOTIC PROCESS	SERPINB13
GO:0070459	GOBP	PROLACTIN SECRETION	ANXA1,VIP
GO:0048518	GOBP	POSITIVE REGULATION OF BIOLOGICAL PROCESS	CYLD,DLG1,IL36A,BMP2,COPS5,ADNP2,IL36G,STK25,FGF19,IL1F10,PTK7,IL1R1,CD27,MAP3K10,MAP3K13,MAP3K11,MAP3K12,CD180,RNF13,BRINP2,IL26,BRINP1,FLT4,BRINP3,DUSP19,PTPN22,HMGB1,ARHGEF15,DUSP15,FOXM1,CXCL5,NGEF,SH3RF1,CBLN1,EDA2R,DUSP10,MECOM,CCR7,HRAS,DACT1,OR51E2,ANKRD6,MAP4K1,SERPINB3,MAP4K2,EDN1,DUSP3,DBNL,RIPK2,PRMT1,SPHK1,MINK1,TNFRSF19,AXIN1,TRAF2,TRAF1,MMP8,WNT16,TIRAP,PJA2,TGFBR3,GREM1,DUSP22,RAP…
GO:0001654	GOBP	EYE DEVELOPMENT	WNT2B,SIX3,SLC6A3,FOXL2,LRP6,ATF6,PITX2,FOXE3,MAB21L1,MAB21L2,NHS,RAB18,C12orf57,OBSL1,GPM6A,ATOH7,IGFN1,FBN1,RAB3GAP1,WNT16,NKD1,TENM3,HIPK1,SIPA1L3,KRT12,NEUROD1,SH3PXD2B,NEUROD4,RORB,SOX11,BBS4,SOX9,HES5,WT1,MEIS2,RARG,PTF1A,PROX1,NF1,MAF,RD3,OSR2,WNT5B,THY1,COL4A1,MEGF11,OPN4,LRP5,PBX3,PBX2,TDRD7,OPN5,CRYGS,PBX4,CRYGN,CRYGC,SALL2,PBX1,DRD2,CRYGD,TOPORS,WNT7B,CRYGA,CRYGB,FLT1,WNT7A,PDE6B,PDE6A…
GO:1903116	GOBP	POSITIVE REGULATION OF ACTIN FILAMENT-BASED MOVEMENT	TRPM4,RNF207,NOS1AP,ATP2A1
GO:0048519	GOBP	NEGATIVE REGULATION OF BIOLOGICAL PROCESS	CYLD,DLG1,BMP2,COPS5,ADNP2,LDOC1,QARS,FGF19,CD27,MAP3K10,TFIP11,CARD17,BRINP2,IL26,BRINP1,FLT4,BRINP3,DUSP19,PTPN22,HMGB1,ARHGEF15,SLIT1,FOXM1,NGEF,SH3RF1,CBLN1,SSTR1,SSTR2,DUSP10,MECOM,SSTR4,CCR7,HRAS,DACT1,ANKRD6,SERPINB3,EDN1,DUSP3,DUSP1,RIPK2,PRMT1,SPHK1,AXIN1,TRAF2,MMP8,WNT16,TIRAP,TGFBR3,GREM1,DUSP22,RAP2A,NCOR1,MDFIC,TRAF3,IL1B,TRAF6,HAND2,TLR9,TLR6,AIDA,BIRC7,ZMYND11,PLCB1,PHLPP1,HDAC3,NP…
GO:0071963	GOBP	ESTABLISHMENT OR MAINTENANCE OF CELL POLARITY REGULATING CELL SHAPE	MARK2,PARVB
GO:1903115	GOBP	REGULATION OF ACTIN FILAMENT-BASED MOVEMENT	HCN4,DLG1,PLN,ANK2,SCN5A,MYLK2,STC1,NOS1AP,JUP,PKP2,AKAP9,TRPM4,FLNA,MYBPC3,DSP,TNNC1,DSG2,ATP2A2,ATP2A1,CAV3,CAV1,SRI,PDPN,FGF13,PDE4D,BIN1,RNF207,RYR2,RANGRF,CAMK2D,KCNE3,DSC2,CTNNA3,PDE4B,CACNA1C,GJA5
GO:0051240	GOBP	POSITIVE REGULATION OF MULTICELLULAR ORGANISMAL PROCESS	CARD8,SULF1,BMP2,CD36,SCN3B,JAK2,PTK7,CD27,IL1R1,MAP3K13,JAG1,FOXE3,IL26,BRINP2,FLT4,BRINP1,BRINP3,PTPN22,HMGB1,COBL,TLR4,BRCA1,DUSP10,CCR7,OR51E2,PTGS2,SERPINB3,EDN1,PEMT,DBNL,RIPK2,PRMT1,SPHK1,TRAF2,MMP8,TIRAP,CLU,NR5A1,RIMS2,TGFBR3,GREM1,RIMS1,ANKRD17,NEUROD1,NEUROD2,IL1B,TRAF6,HAND2,TLR9,TLR6,PLCB1,HSF1,HDAC3,SEMA3A,NOD2,TENM4,RPS3,NCMAP,ENPP4,PTK2B,SERPINE2,MRE11A,CCL19,MAD2L2,CNOT3,C1orf106…
GO:1904529	GOBP	REGULATION OF ACTIN FILAMENT BINDING	CRMP1,ABL1
GO:0061302	GOBP	SMOOTH MUSCLE CELL-MATRIX ADHESION	DDR1,VTN
GO:2000812	GOBP	REGULATION OF BARBED-END ACTIN FILAMENT CAPPING	LRRC16A,MTPN,FAM21C,KIAA1211,RLTPR
GO:0086042	GOBP	CARDIAC MUSCLE CELL-CARDIAC MUSCLE CELL ADHESION	DSP,CXADR,DSG2,DSC2,CTNNA3,JUP,PKP2
GO:0010628	GOBP	POSITIVE REGULATION OF GENE EXPRESSION	IL36A,BMP2,POU4F3,COPS5,IL36G,IL1F10,FGF19,MAP3K12,IL26,PTPN22,HMGB1,YEATS4,FOXM1,HNF4G,BRCA1,CHP2,MECOM,BRCA2,NAT14,HRAS,HNF4A,FAM170A,EDN1,ANKRD49,RIPK2,WARS,NCL,NCOA6,AXIN1,ERG,MMP8,WNT16,TIRAP,GLYR1,NR5A1,GREM1,NR5A2,PABPC1,NCOR1,ENY2,YAP1,NEUROD1,MDFIC,IL1B,TRAF6,HAND2,TLR9,TLR6,RXRB,PLCB1,NDP,RXRA,HDAC3,HSF1,GPS2,GLMP,NOD2,EGFR,TCEB1,RXRG,RPS3,MAPK1,MAD2L2,TADA3,ZFP64,MAPK3,MAP3K2,RNF10,TCE…
GO:0061428	GOBP	NEGATIVE REGULATION OF TRANSCRIPTION FROM RNA POLYMERASE II PROMOTER IN RESPONSE TO HYPOXIA	CITED2,VHL,HIF1AN,SIRT2
GO:0010634	GOBP	POSITIVE REGULATION OF EPITHELIAL CELL MIGRATION	GATA3,ETS1,MTOR,FLT4,FOXP1,HMGB1,ANGPT4,GPLD1,ANGPT1,PTGS2,BMP4,EDN1,INSL3,HDAC7,PDGFB,RAB25,RREB1,ITGB1BP1,PFN1,SPARC,ATP5A1,FGFR1,SOX9,PROX1,HMOX1,PTK2B,DOCK5,SMOC2,MAPRE2,SASH1,MAP4K4,SIRT1,SP1,GPI,RAB11A,FOXC2,VEGFA,NUS1,CD40,RHOJ,PRKCE,HDAC9,PRKD1,ITGB3,SEMA5A,ADAM9,NRP1,PLCG2,KDR,FUT1,PLCG1,SCARB1,TMSB4X,IFNG,TGFB1,ANXA1,RRAS,ROCK2,PRKD2,EPB41L4B,CTSH,NOS3,HSPB1,RTN4,AGT,P2RX4,TDGF1,ABL1,LG…
GO:0042221	GOBP	RESPONSE TO CHEMICAL	KCNMB3,IL36A,BMP2,SCN2A,ADNP2,LDOC1,IL36G,STK25,IL1F10,FGF19,PTK7,IL1R1,CD27,PF4V1,GPBAR1,WNT8B,CD180,CARD17,IL26,BRINP2,FLT4,BRINP1,IRS1,SLC25A2,BRINP3,SLC25A15,GUCA1A,PTPN22,CXCL6,HMGB1,CXCL3,IRS2,DUSP15,CXCL2,SLIT1,CXCL5,DDX54,EDA2R,SSTR1,BRCA1,SSTR2,CHP2,SSTR4,CCR7,SCGB2A1,HRAS,SCGB2A2,OR51E2,HNF4A,MAP4K1,EDN1,DUSP3,DUSP1,RIPK2,SPHK1,NCOA6,TRAF2,TRAF1,SRPRB,SRPR,WNT16,AKR1A1,TIRAP,NR5A1,TGFBR…
GO:0032231	GOBP	REGULATION OF ACTIN FILAMENT BUNDLE ASSEMBLY	WNT11,ACTG1,ARHGEF10L,SFRP1,LRRC16A,TGFB3,RAC1,SYNPO,CDC42,ARHGAP28,CX3CL1,EVL,ROCK2,CD47,ARHGEF15,PHLDB2,PPM1E,RAPGEF3,ARHGAP6,WASF2,S100A10,ROCK1,SHANK1,PAK2,ABL1,LIMK1,PTGER4,GPR65,PPM1F,CGNL1,ITGB1BP1,PFN1,LIMCH1,RDX,ARHGEF10,ARHGEF18,PPFIA1,APOA1,TACSTD2,RHOA,TGFBR1,ASAP3,PARK2,CTGF,PIK3R1,TJP1,ARHGEF5,ARAP1,RHOC,LPAR1,PAK1,TESK1,PLEK,SYNPO2L,EPHA1,SERPINF2,RGCC,TSC1,CLASP1,CLASP2,NF2,F11R,M…
GO:0010942	GOBP	POSITIVE REGULATION OF CELL DEATH	CYLD,CARD8,CCL5,HBB,BMP2,CD36,JAK2,MAP3K10,MAP3K11,HMGB1,DDX20,TLR4,NGEF,CDK5,SNCA,DCUN1D3,BMP4,RIPK2,F2R,PSENEN,TRAF2,CLU,IFIT2,BLID,FAM162A,ZBP1,BNIP3L,NEUROD1,NLRP1,DAPK1,TRAF6,DAPK3,TLR6,CASP5,CASP4,CASP1,ARHGEF5,SEPT4,BNIP3,DEDD2,RPS3,PPP3R1,NGFRAP1,ZNF622,EIF2AK3,XDH,CLEC7A,FIS1,FZD9,CARD9,GRIN2B,ST18,DAB2IP,TPD52L1,CASP8,CAV1,DNAJA1,CD40,ECSCR,RAPGEF2,BCL2L13,PINK1,BCL2L10,CD40LG,TNFRSF10B…
GO:0030036	GOBP	ACTIN CYTOSKELETON ORGANIZATION	DLG1,FAT1,ARHGEF10L,RAC1,LIMK2,JAK2,PTK7,EVL,MICALL2,MKLN1,COBL,SIPA1L1,ROCK1,STARD8,DBNL,MINK1,EMP2,CD2AP,CLDN19,RAP2A,CASS4,ANTXR1,PAK1,EPB41L3,TESK1,MAD2L2,MICAL1,PARVB,PARVG,AIF1L,ARFIP2,CSRP3,XIRP1,GHSR,TAOK2,TNXB,CAPZA1,CAPZA2,ANG,PTPN1,GHRL,ITGB1,ELMO3,EHBP1,SPECC1L,ROCK2,DTNBP1,NEDD9,POF1B,MICALCL,RND3,VASP,EPB41,DPYSL3,ENAH,GPR65,CAPN3,ARF6,KANK1,PHACTR3,FRMD5,SRF,ADD2,FMN2,MPRIP,ARFGEF3…
GO:0033632	GOBP	REGULATION OF CELL-CELL ADHESION MEDIATED BY INTEGRIN	CCL5,FERMT3,WNK1,DPP4,CXCL13,CD3E,SKAP1,PODXL,PIEZO1,ADA
GO:1904905	GOBP	NEGATIVE REGULATION OF ENDOTHELIAL CELL-MATRIX ADHESION VIA FIBRONECTIN	MMP12
GO:0048608	GOBP	REPRODUCTIVE STRUCTURE DEVELOPMENT	WNT2B,LRP2,PSAP,NOBOX,FOXL2,LRP6,MAMLD1,GATA3,RAB13,GATA6,GATA1,GATA4,KIT,BASP1,ADAM21,PDGFB,ADAM20,LHB,NR5A1,NUP107,NCOA4,SHH,CEBPB,ALOX15B,SOX9,WT1,LRRC6,MSH2,FOXF2,CSDE1,DNAJC19,PSAPL1,ZNF830,DMRT1,SALL1,GCM1,CUL7,CITED1,TCF23,PTN,WNT7B,RBPJ,RBMY1B,ASCL2,PKD1,CYP27B1,STOX2,APELA,SCX,CASP8,HEY1,SOX15,VEGFA,HEY2,SPP1,PLAC1,ITGB8,DCANP1,ZNF568,WDR77,PHLDA2,RBP4,E2F7,E2F8,EOMES,LEP,PLK4,GHSR,VDR,T…
GO:0030029	GOBP	ACTIN FILAMENT-BASED PROCESS	DLG1,FAT1,KCNA5,CACNB2,ANK2,CACNA1D,ARHGEF10L,SCN1A,SCN5A,SCN3B,RAC1,LIMK2,JAK2,PTK7,CACNA1G,EVL,MICALL2,VIM,MKLN1,COBL,SIPA1L1,ROCK1,STARD8,MYO9B,DBNL,MINK1,EMP2,CD2AP,CLDN19,RAP2A,CASS4,CACNA2D1,ANTXR1,PAK1,EPB41L3,TESK1,MAD2L2,MICAL1,MYBPC1,MYBPC2,PARVB,PARVG,AIF1L,ARFIP2,CSRP3,XIRP1,GHSR,TAOK2,TNXB,CAPZA1,CAPZA2,ANG,PTPN1,GHRL,ITGB1,ELMO3,EHBP1,SPECC1L,ROCK2,DTNBP1,NEDD9,POF1B,MICALCL,RND3,VA…
GO:0007015	GOBP	ACTIN FILAMENT ORGANIZATION	PLA2G1B,DLG1,FAT1,ESPNL,LRRC16A,RAC1,JAK2,CDC42,EVL,MICALL2,SH3BP1,COBL,ESPN,WASF1,ARHGAP17,KCTD13,HIP1R,BAIAP2,MYO1E,EMP2,MYO1C,LCP1,CD2AP,MYO1G,CFL1,MYO19,ERMN,MYO1D,CASS4,MYO1B,MYO1A,MYO15A,PPP1R9A,MYO1H,MYO1F,PROX1,MAD2L2,TPM2,WASL,MICAL1,RAC2,RHOG,RHOH,LIMA1,AIF1L,CAP1,TCAP,FHOD3,GHSR,XIRP1,WAS,AIF1,TMOD1,CCDC155,TMOD4,ANG,TMOD3,GHRL,TMOD2,INPPL1,ELMO3,ITGB1,MSRB1,ELMO1,ELMO2,ARHGAP12,NEDD9,…
GO:0045010	GOBP	ACTIN NUCLEATION	SPIRE2,WASH1,SPIRE1,LMOD1,LMOD3,LMOD2,ACTR3,ARPC1B,ACTR2,ARPC1A,ARPC4,ARPC5,ARPC5L,ARPC2,ARPC3,TRIM27,WHAMM,IQGAP2,SCIN,JMY
GO:0060730	GOBP	REGULATION OF INTESTINAL EPITHELIAL STRUCTURE MAINTENANCE	SLC22A5,NEUROD1
GO:0060441	GOBP	EPITHELIAL TUBE BRANCHING INVOLVED IN LUNG MORPHOGENESIS	CTSH,CELSR1,FGF10,BMP4,NKX2-1,FGFR2
GO:0070887	GOBP	CELLULAR RESPONSE TO CHEMICAL STIMULUS	IL36A,BMP2,SCN2A,ADNP2,LDOC1,IL36G,STK25,IL1F10,FGF19,PTK7,IL1R1,CD27,PF4V1,GPBAR1,WNT8B,CD180,CARD17,IL26,BRINP2,FLT4,BRINP1,IRS1,BRINP3,GUCA1A,PTPN22,CXCL6,HMGB1,CXCL3,IRS2,DUSP15,CXCL2,CXCL5,DDX54,EDA2R,SSTR1,BRCA1,SSTR2,CHP2,SSTR4,CCR7,SCGB2A1,SCGB2A2,OR51E2,HNF4A,MAP4K1,EDN1,DUSP3,DUSP1,RIPK2,SPHK1,TRAF2,TRAF1,SRPRB,SRPR,WNT16,AKR1A1,TIRAP,NR5A1,TGFBR3,PLEKHA1,ASNA1,DUSP22,RAP2A,NR5A2,TRAF4,…
GO:2000114	GOBP	REGULATION OF ESTABLISHMENT OF CELL POLARITY	CDH5,FLOT2,GNB2L1,SHTN1,KRIT1,FAM65B,FAM49B,RUFY3,PTK2B,ROCK2,BCAS3,GSN,KANK1,KIF20B,RAP1B,DOCK8,ROCK1,ARFGEF1
GO:0071456	GOBP	CELLULAR RESPONSE TO HYPOXIA	PSMD4,NPEPPS,PSMD5,STOX1,PSMD2,OPRD1,SCN2A,PSMD3,PSMD1,MTOR,EP300,GATA6,PSMB11,ANGPT4,ADAM8,PSMB10,PSME3,PTGS2,PSME4,TERT,PDK3,PSME1,PSME2,CARD16,PDK1,UBA52,UBQLN1,BACH1,LIMD1,PSMF1,CA9,FAM162A,BNIP3L,ARNT,RORA,NDRG1,EPO,STUB1,HILPDA,BNIP3,P4HB,LMNA,TCEB2,GLTSCR2,HMOX1,TCEB1,AQP1,TP53,SUV39H2,SUV39H1,RGCC,SIRT1,RBPJ,SIRT2,PSMA5,PSMA6,PSMA3,PSMA4,PSMA1,HIPK2,PSMA2,VEGFA,HIF1AN,PSMA7,PINK1,PSMA8,PS…
GO:0061343	GOBP	CELL ADHESION INVOLVED IN HEART MORPHOGENESIS	TGFB2,FLRT2,ACVR1,TGFBR2,GATA5
GO:2000777	GOBP	POSITIVE REGULATION OF PROTEASOMAL UBIQUITIN-DEPENDENT PROTEIN CATABOLIC PROCESS INVOLVED IN CELLULAR RESPONSE TO HYPOXIA	PLK3,SIRT2
GO:0010035	GOBP	RESPONSE TO INORGANIC SUBSTANCE	KCNMB3,HBB,STK25,SCN5A,MCOLN1,SLC38A2,SLC34A1,GUCA1A,FYN,CHP2,CCR7,APTX,NLGN1,CLIC4,ZACN,SNCA,SYT15,ZFAND1,SYT13,SLC11A2,TXN,CCS,NEDD4L,PLEKHA1,CPNE9,CPNE5,NEUROD2,D2HGDH,ACO1,CYP11B1,HSF1,BNIP3,PPP2CA,HMOX1,EGFR,MT1M,RPS3,MT1A,MT1F,TNNT2,MAPK1,MT1H,CCL19,MT1B,MT1E,IQGAP1,SLC30A8,SLC30A3,SLC30A2,MAPK3,TF,SLC30A4,SLC41A1,SIRT1,ITPKB,SYT5,HBA2,SYT3,HBA1,SYT2,HFE,SYT1,SLC30A5,CAV1,RYR1,SYT9,MT4,SYT8…
GO:0003198	GOBP	EPITHELIAL TO MESENCHYMAL TRANSITION INVOLVED IN ENDOCARDIAL CUSHION FORMATION	FGF8,SNAI1,HEY2,SNAI2,NOTCH1,HEYL,RBPJ,ENG,BMP4
GO:1905332	GOBP	POSITIVE REGULATION OF MORPHOGENESIS OF AN EPITHELIUM	PAX8,SOX9,SOX8,VEGFA,PAX2,GJA1,GATA3,SIRT6,GDNF,RREB1,SIX4,MTOR,ITGAX,SIX1,SMO,MDK,NOG,LIF,LHX1,AHI1,AGT,BMP4
GO:1902073	GOBP	POSITIVE REGULATION OF HYPOXIA-INDUCIBLE FACTOR-1ALPHA SIGNALING PATHWAY	RWDD3
GO:0051639	GOBP	ACTIN FILAMENT NETWORK FORMATION	ACTN1,SPIRE2,COBL,SPIRE1,LRRC16A,PLS1,PLS3,FHOD3,LCP1,RLTPR,FHOD1
GO:0051017	GOBP	ACTIN FILAMENT BUNDLE ASSEMBLY	ARRB1,USH1C,TNFAIP1,ESPNL,ITGB1,EPS8,DMTN,ESPN,FSCN1,NEDD9,KCTD13,BAIAP2,ITGB5,DPYSL3,FAM171A1,LCP1,SHROOM1,RHOD,FHDC1,RHOA,FSCN3,MYO1B,CORO1B,ADD2,FMN2,SRC,SORBS1,CUL3,PDLIM1,SHROOM2,HSP90B1,FAM107A,MICAL1,ZYX,ADD1,PAWR,LIMA1,SPIRE2,SPIRE1,EZR,AIF1L,PLS3,ADD3,PDCD10,FSCN2,AIF1,PLS1,BAIAP2L2,BAIAP2L1,PHACTR1,PDXP
GO:0030010	GOBP	ESTABLISHMENT OF CELL POLARITY	MARK2,SLC9A3R1,ITGB1,GJA1,DOCK7,CDK5RAP2,CDC42,DCTN1,SH3BP1,KIF25,CAMSAP3,MAD2L1,FSCN1,UBXN2B,FBF1,CCR7,NDEL1,ARHGEF11,CRTAM,MPP7,ZW10,HTT,INSC,FBXW11,FAM89B,FGF13,PAFAH1B1,SPDL1,NDE1,RAP2A,MSN,SIPA1L3,PARD3B,CENPA,OPHN1,RHOA,GPSM2,BRSK2,PLK1,DYNLT1,MAP4,LLGL1,LLGL2,BRSK1,NUMA1,AMOT,RAB11FIP2,NDC80,SAPCD2,RICTOR,SYNE4,EPHB1,MYO9A,ALPK2,CCL19,GBF1,GOLPH3,SCRIB,SDCCAG8,MYO18A,MISP,CLASP1,CCL21,STK1…
GO:0007223	GOBP	WNT SIGNALING PATHWAY, CALCIUM MODULATING PATHWAY	WNT11,PLCB1,TNRC6C,TCF7L2,TNRC6A,TNRC6B,MAP3K7,PPP3R1,GNAT2,PLCB3,PLCB2,CAMK2A,PDE6G,CTNNB1,FZD2,WNT5A,FZD5,AGO2,FZD4,FZD6,MOV10,NFATC1,AGO3,AGO4,AGO1,PDE6B,PDE6A,LEF1,FZD3,PPP3CA,PPP3CB,GNAO1,GNG2,NLK,GNB1
GO:0010038	GOBP	RESPONSE TO METAL ION	KCNMB3,SCN5A,MCOLN1,SLC34A1,GUCA1A,CHP2,NLGN1,CLIC4,ZACN,SNCA,SYT15,SYT13,SLC11A2,NEDD4L,CPNE9,CPNE5,NEUROD2,D2HGDH,ACO1,CYP11B1,HSF1,BNIP3,PPP2CA,EGFR,MT1M,MT1A,MT1F,TNNT2,MAPK1,MT1H,MT1B,MT1E,IQGAP1,SLC30A8,SLC30A3,SLC30A2,MAPK3,TF,SLC30A4,SLC41A1,ITPKB,SYT5,SYT3,SYT2,HFE,SYT1,SLC30A5,CAV1,RYR1,SYT9,MT4,SYT8,SYT7,SYT6,PLSCR1,RYR3,CHUK,LRRK2,MT1HL1,ADAM9,ATP7A,JUN,PPIF,ANXA11,FXN,MEF2A,NEDD4,ADC…
GO:2000795	GOBP	NEGATIVE REGULATION OF EPITHELIAL CELL PROLIFERATION INVOLVED IN LUNG MORPHOGENESIS	NFIB
GO:0061580	GOBP	COLON EPITHELIAL CELL MIGRATION	ARSB
GO:0031034	GOBP	MYOSIN FILAMENT ASSEMBLY	MYH11,TTN,TCAP
GO:0050678	GOBP	REGULATION OF EPITHELIAL CELL PROLIFERATION	SULF1,BMP2,ERBB2,SCN5A,PGF,FOXE3,IL26,FLT4,HMGB1,TLR4,ANGPT1,DUSP10,BRCA2,HRAS,BMP4,SNAI2,PDGFB,RAB33B,TGFBR3,SPARC,YAP1,FGFR1,CASK,SOX11,NR1D1,NRAS,AGTR1,VASH2,THBS4,PROX1,NOD2,HMOX1,EGFR,MARVELD3,XDH,APOH,SIRT1,PTN,DAB2IP,WNT7A,APELA,PPP1R16B,LACRT,CAV1,CEACAM1,VEGFA,MMP12,LEP,NUPR1,VDR,IGF2,ITGB3,ZNF304,BMP5,FUT2,FUT1,ANG,PPARG,GHRL,NODAL,AGGF1,FGFR2,CDH13,SCG2,TGFB1,PAX2,NLRC3,GDF2,CCL11,GDF5…
GO:0033631	GOBP	CELL-CELL ADHESION MEDIATED BY INTEGRIN	ADAM9,NPNT,ITGB1,ITGA4,PPAP2B
GO:0048596	GOBP	EMBRYONIC CAMERA-TYPE EYE MORPHOGENESIS	SIX3,STRA6,PROX1,PAX2,LRP6,KDM2B,WNT16,TH,WNT5A,TBX2,TFAP2A,SOX11,PHACTR4,TWIST1
GO:0030042	GOBP	ACTIN FILAMENT DEPOLYMERIZATION	GSN,CFL2,CFL1,MICAL3,DSTN,WDR1,MICAL1,TWF2,TWF1,VIL1,MICAL2
GO:0035508	GOBP	POSITIVE REGULATION OF MYOSIN-LIGHT-CHAIN-PHOSPHATASE ACTIVITY	PPP1R12A
GO:0035759	GOBP	MESANGIAL CELL-MATRIX ADHESION	CD34,CCL21
GO:0002069	GOBP	COLUMNAR/CUBOIDAL EPITHELIAL CELL MATURATION	NKX6-1
GO:2000696	GOBP	REGULATION OF EPITHELIAL CELL DIFFERENTIATION INVOLVED IN KIDNEY DEVELOPMENT	PAX8,CTNNB1,OSR1,PAX2,LIF,PRKX,LHX1,STAT1,GATA3,ADIPOQ,MMP9,PROM1
GO:0060349	GOBP	BONE MORPHOGENESIS	SOX9,INPPL1,STC1,HOXA11,LRP6,OSR2,NEUROG1,LRP5,TRPV4,LRP5L,IFITM5,TMEM119,FREM1,SKI,MSX2,MEGF8,MEF2C,NPPC,TFAP2A,FGFR3,BMPR1B,TWIST1,BMP4,SCX,BMPR2,RAB23,DCANP1,CER1,CYP26B1,COL13A1,TIFAB,SFRP4,ANXA6,MMP13,FOXC1,DLX5,LTF,FGFR2
GO:0042482	GOBP	POSITIVE REGULATION OF ODONTOGENESIS	C4orf26,BMP2,AMTN,ENAM,CD34,TFAP2A,WNT6,AMELX
GO:0035507	GOBP	REGULATION OF MYOSIN-LIGHT-CHAIN-PHOSPHATASE ACTIVITY	NCKAP1L,IKBKB,PPP1R12A,ROCK1,TNF,NUAK1,ROCK2
GO:0045893	GOBP	POSITIVE REGULATION OF TRANSCRIPTION, DNA-TEMPLATED	BMP2,POU4F3,COPS5,JAG1,PITX2,MAP3K12,IL26,HMGB1,YEATS4,FOXM1,TLR4,HNF4G,BRCA1,CHP2,MECOM,BRCA2,NAT14,HRAS,HNF4A,FAM170A,EDN1,ANKRD49,RIPK2,NCL,NCOA6,AXIN1,ERG,GLYR1,NR5A1,GREM1,NR5A2,ENY2,YAP1,NEUROD1,MDFIC,IL1B,TRAF6,HAND2,TLR9,RXRB,PLCB1,NDP,RXRA,HSF1,HDAC3,GPS2,GLMP,NOD2,EGFR,TCEB1,RXRG,MAD2L2,TADA3,ZFP64,MAPK3,MAP3K2,DVL1,RNF10,TCEA1,CALCOCO1,BNC1,RNF14,DAB2IP,ICE1,WNT7A,ICE2,HIPK2,VEGFA,NR3C…
GO:0035481	GOBP	POSITIVE REGULATION OF NOTCH SIGNALING PATHWAY INVOLVED IN HEART INDUCTION	ROBO2,ROBO1,GATA5
GO:0061573	GOBP	ACTIN FILAMENT BUNDLE RETROGRADE TRANSPORT	SHTN1
GO:0009949	GOBP	POLARITY SPECIFICATION OF ANTERIOR/POSTERIOR AXIS	SHH
GO:0072249	GOBP	METANEPHRIC GLOMERULAR VISCERAL EPITHELIAL CELL DEVELOPMENT	NPHS2
GO:0050679	GOBP	POSITIVE REGULATION OF EPITHELIAL CELL PROLIFERATION	NME2,BMP2,ERBB2,TCF7L2,SCN5A,PGF,FOXE3,FLT4,HMGB1,TLR4,HRAS,BMP4,PLXNB3,HPN,PDGFB,RREB1,MDK,YAP1,ARNT,FGFR1,SOX11,NRAS,SOX9,AGTR1,ZNF703,VASH2,THBS4,PROX1,NOD2,HMOX1,EGFR,OSR2,TGFA,MYDGF,EPGN,SIRT1,PTN,WNT7A,APELA,SP1,PPP1R16B,LACRT,VEGFA,ITGA4,MMP12,PRKD1,TBX1,IGF2,ITGB3,ZNF304,SEMA5A,BMP5,NRP1,NME1,KDR,PLCG1,ANG,NODAL,AGGF1,FGFR2,CDH13,SCG2,SFRP1,PAX2,GDF2,HMGB2,CCL11,REG3A,STXBP4,F3,REG3G,AREG…
GO:2000051	GOBP	NEGATIVE REGULATION OF NON-CANONICAL WNT SIGNALING PATHWAY	RNF213,ZNRF3,SFRP4
GO:0003366	GOBP	CELL-MATRIX ADHESION INVOLVED IN AMEBOIDAL CELL MIGRATION	ITGB7,ITGA4
GO:0007605	GOBP	SENSORY PERCEPTION OF SOUND	MYO3A,USP53,USH1C,LRP2,LOXHD1,PAX3,ESPNL,ROR1,CACNA1D,GRXCR2,SLC26A5,CCDC50,TPRN,OTOS,SLC26A4,DFNB59,CEACAM16,LHFPL3,ADGRV1,USH2A,ATP2B2,ZNF354A,NIPBL,LRTOMT,KIT,COL1A1,P2RX2,MARVELD2,TIMM9,TIMM13,DCDC2,SNAI2,TIMM10,OTOR,HPN,CLIC5,FAM65B,HOMER2,ATP6V0A4,HOXA1,WDR1,CLRN1,MKKS,CEMIP,EPS8L2,MYO1A,NDUFB9,CDH23,TMC1,COL11A1,TSPEAR,GRAP,LHFPL5,TMC2,USH1G,COL2A1,MYH14,MYO7B,POU3F4,PCDH15,BIRC5,MYO7A,SLC…
GO:0034116	GOBP	POSITIVE REGULATION OF HETEROTYPIC CELL-CELL ADHESION	FGB,FGA,FGG,IL10,LCK,THY1,GCNT2,AGER,SKAP1,BMP7,IL1B,CD44,FLOT1,TNF,CEACAM6
GO:0007157	GOBP	HETEROPHILIC CELL-CELL ADHESION VIA PLASMA MEMBRANE CELL ADHESION MOLECULES	AMIGO3,AMIGO2,VCAM1,CXADR,TENM4,HMCN1,REG3A,SELE,CRB1,PTPRD,UMOD,IL1RAPL1,CBLN1,CD164,DCHS1,NLGN1,GRID2,CRTAM,AMICA1,IGSF21,PVR,FAT4,ALCAM,CD6,ICAM1,CD209,ITGAL,CRB2,CEACAM8,TENM3,TENM1,TENM2,ADGRL1,AMIGO1,CADM1,CADM3,PVRL4,CEACAM6,PVRL3,PVRL1,CEACAM5
GO:1903251	GOBP	MULTI-CILIATED EPITHELIAL CELL DIFFERENTIATION	CEP63,CCNO,CCDC67,E2F4,CCDC78,CEP152,PLK4,MCIDAS
GO:0030043	GOBP	ACTIN FILAMENT FRAGMENTATION	CFL2,CFL1,DSTN
GO:1902172	GOBP	REGULATION OF KERATINOCYTE APOPTOTIC PROCESS	GSN,ZFP36L1,SERPINB13,PIAS4,SFRP4
GO:0061418	GOBP	REGULATION OF TRANSCRIPTION FROM RNA POLYMERASE II PROMOTER IN RESPONSE TO HYPOXIA	PSMD4,PSMD5,STOX1,PSMD2,PSMB8,PSMD3,PSMB9,PSMD1,PSMC5,PSMC6,PSMC3,PSMC4,EP300,PSMC1,PSMB11,PSMC2,PSMB10,PSME3,PSME4,PSME1,PSME2,EPAS1,UBA52,CITED2,BACH1,LIMD1,RBX1,CA9,PSMF1,CREBBP,ARNT,VHL,PSMD10,EPO,NOTCH1,PSMD12,PSMD11,PSMD14,PSMD13,CUL2,TCEB2,TCEB1,HIF1A,UBB,UBC,HIGD1A,RBPJ,SIRT2,PSMA5,PSMA6,PSMA3,PSMA4,PSMA1,PSMA2,VEGFA,HIF1AN,PSMA7,PSMA8,PSMB6,PSMB7,PSMB4,PSMB5,EGLN1,EGLN3,PSMB2,EGLN2,PSMB3…
GO:0022414	GOBP	REPRODUCTIVE PROCESS	TDRD5,PSAP,YTHDF2,SRD5A1,ZP3,OXTR,DDX25,PARN,TTK,XRN2,CNTD1,STX2,PDGFB,EMP2,MAGED2,CLIC5,RAB3A,PAPPA,NR5A1,NUP107,RIMS1,TRO,STRA8,IL1B,GGT2,PROK2,GGT5,GGT7,PLCB1,PTGFR,PLA2G4B,RPA1,MRE11A,BTBD18,DNAJC19,RAD21,WBP2NL,PSAPL1,DPY19L2,TDRD7,LARP7,GCM1,ZNF35,CUL7,RIMBP3C,RIMBP3,DRD1,CITED1,TCF23,RIMBP3B,WNT7B,PTN,RAD1,RBPJ,RBMY1B,ASCL2,PKD1,PRKAG1,WNT7A,CYP27B1,STOX2,SOX30,DNMT3L,APELA,CASP8,HEY1,SOX1…
GO:0031076	GOBP	EMBRYONIC CAMERA-TYPE EYE DEVELOPMENT	SIX3,STRA6,PROX1,PAX2,LRP6,KDM2B,WNT16,TH,WNT5A,TBX2,TFAP2A,NES,SOX11,PHACTR4,TWIST1,ALDH1A3
GO:0023052	GOBP	SIGNALING	CYLD,KCNMB3,DLG1,SCN7A,IL36A,BMP2,SCN4A,SCN2A,SCN3A,IL36G,STK25,SCN1A,FGF19,IL1F10,PTK7,IL1R1,CD27,MAP3K10,PF4V1,MAP3K13,GPBAR1,MAP3K11,WNT8B,MAP3K12,IL26,FLT4,CXCL6,PTPN22,HMGB1,CXCL3,CXCL2,DUSP15,FOXM1,CXCL5,NGEF,DDX54,CBLN1,EDA2R,SSTR1,SSTR2,SSTR4,SCGB2A1,CCR7,SCGB2A2,HRAS,OR51E2,MAP4K1,SERPINB3,MAP4K2,EDN1,ARHGEF28,MYO9B,DBNL,RIPK2,PRMT1,SPHK1,MINK1,TNFRSF19,AXIN1,TRAF2,TRAF1,SRPRB,SRPR,WNT16…
GO:0032878	GOBP	REGULATION OF ESTABLISHMENT OR MAINTENANCE OF CELL POLARITY	CDH5,FLOT2,GNB2L1,SHTN1,KRIT1,FAM65B,TEK,FAM49B,RUFY3,PTK2B,ROCK2,BCAS3,GSN,KANK1,KIF20B,RAP1B,DOCK8,ROCK1,ARFGEF1,LLGL1,LLGL2
GO:0009890	GOBP	NEGATIVE REGULATION OF BIOSYNTHETIC PROCESS	DLG1,BMP2,ZNFX1,QARS,RLIM,FGF19,SLC18A2,MAP3K10,ANKRD33,HMGB1,FOXM1,DACH1,BRCA1,MECOM,HNF4A,DACT1,ZNF566,ZFP37,HRSP12,EDN1,ZNF560,NCL,SPHK1,ZNF559,ERF,ZNF558,ZNF557,ZNF556,ZNF555,ZNF554,DUSP22,ZNF550,NCOR1,KHSRP,PHF21A,MDFIC,HMBOX1,TRAF6,ZFP57,IGHMBP2,ZMYND11,MNT,PLCB1,RXRA,HSF1,WDTC1,HDAC3,ZNF541,GSTP1,ZNF540,GPS2,ZFP69,CNOT7,RPS3,YEATS2,CNOT1,CNOT2,MAD2L2,CNOT3,ZNF536,CNOT8,IGBP1,DAB2IP,HSPA8,C…
GO:1904531	GOBP	POSITIVE REGULATION OF ACTIN FILAMENT BINDING	ABL1
GO:0090251	GOBP	PROTEIN LOCALIZATION INVOLVED IN ESTABLISHMENT OF PLANAR POLARITY	CELSR1
GO:0060800	GOBP	REGULATION OF CELL DIFFERENTIATION INVOLVED IN EMBRYONIC PLACENTA DEVELOPMENT	GCM1
GO:0010669	GOBP	EPITHELIAL STRUCTURE MAINTENANCE	SOX9,LACRT,MUC4,MUC6,NOD2,CXADR,RBP4,KIAA1211,VSIG1,C1orf106,TLR4,STRAP,PBLD,TFF2,TFF1,TLR9,MUC13,SERPINA3,PIWIL4
GO:0090132	GOBP	EPITHELIUM MIGRATION	CDH13,SCG2,FAP,FAT2,PIK3R3,ADTRP,NOV,RAB13,SLIT2,LGALS8,S100A2,GIPC1,NOS3,KIT,GPLD1,EPHB4,KRT2,ID1,TDGF1,ABL1,ANLN,PRKX,EGR3,EMP2,FGF2,PKN2,GREM1,KANK1,ADGRA2,PKN3,PRSS3,RHOA,TNFSF12,ROBO1,CORO1B,ZEB2,SRF,MYH9,NANOS1,PTP4A3,DPP4,LOXL2,KANK2,GRHL2,AKT1,ARSB,PLXND1,CYP1B1,LGALS12,CXCL13,EFNB2,MIA3,APELA,CDH5,VEGFA,SOX18,PLEKHG5,NR4A1,S100P,KRT16,PKN1,PIK3CA,NRP1,PXN,STARD13,STAT1,KDR,LPXN,FERMT1
GO:0030835	GOBP	NEGATIVE REGULATION OF ACTIN FILAMENT DEPOLYMERIZATION	AVIL,TRIOBP,FLII,SVIL,PLEKHH2,CAPG,ADD3,VILL,EPS8,VIL1,CAPZA3,GSN,TWF2,PIK3CA,CAPZA1,TWF1,CAPZA2,ADD1,CAPZB,SCIN,ADD2,LIMA1
GO:0002071	GOBP	GLANDULAR EPITHELIAL CELL MATURATION	NKX6-1
GO:0051638	GOBP	BARBED-END ACTIN FILAMENT UNCAPPING	LRRC16A
GO:0033634	GOBP	POSITIVE REGULATION OF CELL-CELL ADHESION MEDIATED BY INTEGRIN	CCL5,CXCL13,CD3E,SKAP1,PODXL,PIEZO1
GO:0034115	GOBP	NEGATIVE REGULATION OF HETEROTYPIC CELL-CELL ADHESION	APOA1,KLF4,IL10,MYADM,WNK1,ADIPOQ,MBP,IL1RN,MAP2K5,MAPK7
GO:0051893	GOBP	REGULATION OF FOCAL ADHESION ASSEMBLY	ACTG1,SFRP1,RAC1,VCL,DMTN,ROCK2,MACF1,CAMSAP3,PHLDB2,COL16A1,ARHGAP6,PEAK1,EPHA3,S100A10,ROCK1,APOD,ABL1,ACVRL1,DUSP3,PPM1F,LDB1,ITGB1BP1,BCAS3,LIMCH1,DUSP22,EFNA5,RHOA,DAPK3,SLK,SRC,LIMS1,THY1,CORO1C,PTPRJ,MAP4K4,FAM107A,RCC2,TSC1,CLASP1,CLASP2,HRG,VEGFA,MYOC,TEK,PTEN,GPM6B,PTK2,DLC1,NRP1,KDR,SLC9A1,THBS1
GO:0022407	GOBP	REGULATION OF CELL-CELL ADHESION	CCL5,BMP2,GTPBP4,RAC1,YTHDF2,ADTRP,CDC42,JAG1,ZP3,PTPN22,CD47,HMGB1,FYN,DUSP10,CCR7,BMP4,DUSP3,MAGI1,MINK1,DENND6A,EFNA5,IL1B,TRAF6,PIK3R1,YES1,EPCAM,NOD2,PAK1,THY1,PLA2G2F,GRB2,RPS3,PLA2G2D,SERPINE2,CCL19,PODXL,MAD2L2,DLG5,CCL21,RHOH,FERMT3,VAV1,HFE,F11R,CAV1,CEACAM1,VEGFA,ZMIZ1,ADAMTS18,CD40LG,MBP,LEP,TWSG1,IGF2,AIF1,BMP7,PTK2,FCGR2B,LILRB1,ADAM19,FLOT1,PRKCZ,FUT4,NODAL,CD81,IFNG,FUT7,TGFB1,FUT…
GO:0033275	GOBP	ACTIN-MYOSIN FILAMENT SLIDING	TPM3,TNNI3,TNNC2,MYH6,MYL6,TNNT1,ACTN2,MYL3,MYL1,TNNT2,TNNI1,TNNT3,TNNI2,TPM2,VIM,MYL6B,MYL4,MYBPC3,TNNC1,TPM4,ACTN3,MYL2,MYH7,MYBPC1,MYBPC2,ACTC1,NEB,TCAP,DMD,TTN,TMOD1,DES,MYH8,TPM1,ACTA1,MYH2,MYH4,MYH3
GO:0072139	GOBP	GLOMERULAR PARIETAL EPITHELIAL CELL DIFFERENTIATION	FOXJ1,PROM1
GO:0003382	GOBP	EPITHELIAL CELL MORPHOGENESIS	DACT2,STC1,RAB25,COL22A1,CLDN3,GRHL2,RILPL2,RILPL1,COL18A1,SIPA1L3,LECT1,POF1B,TNMD,MET,COL15A1,CCDC88C
GO:0070587	GOBP	REGULATION OF CELL-CELL ADHESION INVOLVED IN GASTRULATION	APOA1,KLF4,IL10,MYADM,WNK1,ADIPOQ,MBP,IL1RN,MAP2K5,MAPK7
GO:0071688	GOBP	STRIATED MUSCLE MYOSIN THICK FILAMENT ASSEMBLY	MYH11,TTN,TCAP
GO:0043525	GOBP	POSITIVE REGULATION OF NEURON APOPTOTIC PROCESS	SRPK2,ITGAM,CCL3,MCL1,PRNP,FBXW7,NF1,TFAP2B,TYROBP,PCSK9,NUPR1,FOXO3,CDK5R1,CTNNB1,BAX,TGFB2,EPHA7,GRN,DDIT3,ATF4,CDK5,TFAP2A,TNF,BACE1
GO:1905066	GOBP	REGULATION OF CANONICAL WNT SIGNALING PATHWAY INVOLVED IN HEART DEVELOPMENT	DKK1
GO:0051253	GOBP	NEGATIVE REGULATION OF RNA METABOLIC PROCESS	DLG1,BMP2,ZNFX1,QARS,RLIM,MAP3K10,ANKRD33,HMGB1,FOXM1,DACH1,BRCA1,MECOM,HNF4A,DACT1,ZNF566,ZFP37,EDN1,ZNF560,ZNF559,ERF,ZNF558,ZNF557,ZNF556,ZNF555,ZNF554,TIRAP,DUSP22,ZNF550,PABPC1,NCOR1,PHF21A,MDFIC,HMBOX1,TRAF6,ZFP57,IGHMBP2,ZMYND11,MNT,PLCB1,RXRA,HSF1,HDAC3,ZNF541,ZNF540,GPS2,ZFP69,CNOT7,YEATS2,CNOT1,CNOT2,MAD2L2,ZNF536,IGBP1,DAB2IP,HSPA8,PTBP1,DNMT3L,ZNF529,CAV1,VEGFA,NR3C1,DNMT3B,PER1,HIF1A…
GO:0044340	GOBP	CANONICAL WNT SIGNALING PATHWAY INVOLVED IN REGULATION OF CELL PROLIFERATION	CTNNB1,LRP6,WNT3,DVL2
GO:0030037	GOBP	ACTIN FILAMENT REORGANIZATION INVOLVED IN CELL CYCLE	ARAP1
GO:1903506	GOBP	REGULATION OF NUCLEIC ACID-TEMPLATED TRANSCRIPTION	CYLD,DLG1,BMP2,COPS5,QARS,MAP3K10,MAP3K13,MAP3K12,IL26,HMGB1,FOXM1,EDA2R,MECOM,HRAS,DACT1,EDN1,RIPK2,SPHK1,AXIN1,TRAF2,TRAF1,TIRAP,TGFBR3,GREM1,DUSP22,NCOR1,MDFIC,TRAF3,IL1B,TRAF6,HAND2,TRAF5,TLR9,TLR6,ZMYND11,PLCB1,ARHGEF5,HDAC3,GPS2,NOD2,EGFR,RPS3,MAPK1,MAPK3,IGBP1,MAP3K2,DAB2IP,WNT7A,HIPK2,VEGFA,PER1,ITCH,CD40LG,PDCD4,F2RL1,PKN1,SREBF2,PER2,BAG3,CDK5RAP2,RFX2,RFX3,MTERF3,SNF8,INO80,TMEM173,FLN…
GO:0071241	GOBP	CELLULAR RESPONSE TO INORGANIC SUBSTANCE	ADCY7,DDI2,DDI1,SCN5A,CYP11B2,MCOLN1,PRKAA1,ADGRV1,DMTN,GUCA1A,GPLD1,CHP2,NLGN1,CLIC4,SNCA,SYT15,SYT13,ATP13A2,HVCN1,PRNP,FBP1,CPNE9,CPNE5,NEUROD2,CYP11B1,HSF1,BNIP3,EGFR,BLM,MT1M,AQP1,MT1A,MT1F,MAPK1,MT1H,MT1B,GUCY1B3,MT1E,IQGAP1,MAPK3,TF,SLC41A1,CPNE7,ITPKB,CPNE6,SYT5,CPNE1,SYT3,SYT2,HFE,SYT1,SYT9,RYR1,MT4,SYT8,SYT7,SYT6,RYR3,CHUK,TFR2,LRRK2,ANK3,MT1HL1,CRHBP,PPIF,HPCA,JUN,MT1G,TRPM2,MEF2A,CDKN…
GO:0010812	GOBP	NEGATIVE REGULATION OF CELL-SUBSTRATE ADHESION	MFI2,ADAM15,JAG1,CX3CL1,DMTN,FBLN1,PHLDB2,ARHGAP6,SEMA3E,APOD,PLET1,ACVRL1,PTPRO,PLG,ITGB1BP1,BCAS3,DUSP22,KANK1,KIAA2022,TBCD,EFNA5,TACSTD2,RHOA,NOTCH1,HOXA7,CASK,AP1AR,SRC,GBP1,CDKN2A,AJAP1,RASA1,ACER2,GCNT2,CORO1C,SPOCK1,ACTN4,MAP4K4,FAM107A,RCC2,CORO2B,FZD4,CLASP2,NF2,MYOC,MMP12,PTEN,DLC1,WNT1,FZD7,SERPINE1,THBS1
GO:0043068	GOBP	POSITIVE REGULATION OF PROGRAMMED CELL DEATH	CYLD,CARD8,CCL5,BMP2,JAK2,MAP3K10,MAP3K11,HMGB1,DDX20,NGEF,CDK5,SNCA,DCUN1D3,BMP4,F2R,PSENEN,TRAF2,CLU,IFIT2,BLID,FAM162A,ZBP1,BNIP3L,NEUROD1,NLRP1,DAPK1,TRAF6,DAPK3,CASP5,CASP4,CASP1,ARHGEF5,SEPT4,BNIP3,DEDD2,RPS3,PPP3R1,NGFRAP1,ZNF622,EIF2AK3,XDH,CLEC7A,FIS1,FZD9,CARD9,ST18,DAB2IP,TPD52L1,CASP8,CAV1,DNAJA1,CD40,ECSCR,RAPGEF2,BCL2L13,PINK1,BCL2L10,CD40LG,TNFRSF10B,SPDEF,TNFRSF10A,PDCD4,EGLN3,FAS…
GO:0072009	GOBP	NEPHRON EPITHELIUM DEVELOPMENT	WNT11,BMP2,PAX2,GATA3,JAG1,SMO,BASP1,POU3F3,AHI1,GPC3,BMP4,SOX8,PTPRO,NPNT,MYO1E,KLF15,FGF2,KLHL3,AQP11,FGF1,SHH,HNF1B,MTSS1,SOX9,WT1,MYC,HOXA11,TFAP2B,SIX1,PODXL,IQGAP1,SALL1,LHX1,CITED1,MEF2C,WNT7B,PROM1,PKD1,FOXD1,PAX8,NPHS1,NPHS2,PKD2,OSR1,TCF21,CD34,GDNF,MAGI2,SIX2,FOXJ1,FOXC1,HOXD11,WNK4
GO:0035329	GOBP	HIPPO SIGNALING	STK4,TJP1,TJP2,MOB1A,AMOT,YWHAB,MOB1B,LATS2,LATS1,TEAD1,YWHAE,CASP3,TEAD2,DCHS1,TEAD3,TEAD4,STK3,SAV1,FAT4,WWTR1,WWC1,AMOTL2,DVL2,AMOTL1,NPHP4,YAP1
GO:0003337	GOBP	MESENCHYMAL TO EPITHELIAL TRANSITION INVOLVED IN METANEPHROS MORPHOGENESIS	PAX8,SIX2,PAX2,SALL1,BMP4,SMO
GO:0061357	GOBP	POSITIVE REGULATION OF WNT PROTEIN SECRETION	WLS,PTPN23
GO:2000768	GOBP	POSITIVE REGULATION OF NEPHRON TUBULE EPITHELIAL CELL DIFFERENTIATION	LHX1,PROM1
GO:0035333	GOBP	NOTCH RECEPTOR PROCESSING, LIGAND-DEPENDENT	APH1A,NCSTN,APH1B,PSENEN,ADAM10,PSEN2,PSEN1
GO:0090263	GOBP	POSITIVE REGULATION OF CANONICAL WNT SIGNALING PATHWAY	PSMD4,PSMD5,PSMD2,ILK,PSMD3,PTK7,PSMD1,CSNK1D,PSMB11,PSMB10,PSME3,DACT1,PSME4,PSME1,DKK2,PSME2,TMEM198,RNF146,USP47,PIN1,TMEM9,AXIN1,SFRP4,RNF220,AMER1,SCEL,PLEKHA4,PSMF1,ADGRA2,CSNK1E,RUVBL1,DAPK3,ZBED2,FRAT1,EGFR,ZBED3,JUP,TRPM4,LRRK1,ATP6AP2,EGF,PPM1N,GPRC5B,XIAP,FZD9,PSMA5,NFKB1,PSMA6,PSMA3,HHEX,PSMA4,CAV1,PSMA1,PSMA2,WLS,PSMA7,ARNTL,PSMA8,PSMB6,PSMB7,USP34,PSMB4,PSMB5,LRRK2,PSMB2,SEMA5A,PRDM…
GO:1905005	GOBP	REGULATION OF EPITHELIAL TO MESENCHYMAL TRANSITION INVOLVED IN ENDOCARDIAL CUSHION FORMATION	NOG,TGFB1,TGFB3,TGFB2,TGFBR1,ACVR1,TGFBR2,ENG
GO:0010468	GOBP	REGULATION OF GENE EXPRESSION	CYLD,DLG1,IL36A,BMP2,COPS5,QARS,IL36G,FGF19,IL1F10,MAP3K10,MAP3K13,MAP3K12,IL26,PTPN22,HMGB1,FOXM1,EDA2R,MECOM,HRAS,DACT1,EDN1,RIPK2,SPHK1,AXIN1,TRAF2,TRAF1,MMP8,WNT16,TIRAP,TGFBR3,GREM1,DUSP22,NCOR1,MDFIC,TRAF3,IL1B,TRAF6,HAND2,TRAF5,TLR9,TLR6,BIRC7,ZMYND11,PLCB1,ARHGEF5,HDAC3,GPS2,NOD2,EGFR,RPS3,MAPK1,XDH,MAPK3,IGBP1,MAP3K2,DAB2IP,WNT7A,HIPK2,VEGFA,PER1,ITCH,PINK1,CD40LG,PDCD4,F2RL1,PKN1,MSR1,S…
GO:1905239	GOBP	REGULATION OF CANONICAL WNT SIGNALING PATHWAY INVOLVED IN OSTEOBLAST DIFFERENTIATION	TNN
GO:1900024	GOBP	REGULATION OF SUBSTRATE ADHESION-DEPENDENT CELL SPREADING	GBP1,DOCK1,MFI2,LRRC16A,P4HB,RAC1,LIMS1,MYADM,ARHGEF7,CDC42,CORO1C,DMTN,DOCK5,FBLN1,ACTN4,LIMS2,RCC2,FLNA,NEDD9,FAM21C,S100A10,CSPG5,ABL1,TRIOBP,FGB,FGA,FGG,MYOC,PDPN,RREB1,C1QBP,ITGB1BP1,CRKL,MDK,CIB1,KANK1,PTK2,EFNA5,RAC3,APOA1,NRP1,TACSTD2,CASS4,CRK,CALR,AP1AR,OLFM4
GO:0030011	GOBP	MAINTENANCE OF CELL POLARITY	PDLIM1,SLC9A3R1,LIN7A,LIN7C,LIN7B,CRB2,NCKAP1L,DLG5,WDR1,GSK3B,PDCD6IP,ANK1,SLC9A1,DST,PDZD11
GO:0072182	GOBP	REGULATION OF NEPHRON TUBULE EPITHELIAL CELL DIFFERENTIATION	PAX8,CTNNB1,OSR1,PAX2,LIF,LHX1,STAT1,GATA3,PROM1
GO:0021559	GOBP	TRIGEMINAL NERVE DEVELOPMENT	POU4F1,ISL1,DCANP1,TFAP2A,TIFAB,NEUROG1
GO:0051549	GOBP	POSITIVE REGULATION OF KERATINOCYTE MIGRATION	EPB41L4B,ARF6,MAPRE2,ADAM9,MAP4K4,IQSEC1,FGF7,FGF10,MMP9,MTOR
GO:0045200	GOBP	ESTABLISHMENT OF NEUROBLAST POLARITY	DOCK7,FGF13,RAB10
GO:0043010	GOBP	CAMERA-TYPE EYE DEVELOPMENT	WNT2B,SIX3,SLC6A3,FOXL2,LRP6,PITX2,FOXE3,NHS,C12orf57,OBSL1,GPM6A,ATOH7,IGFN1,FBN1,RAB3GAP1,WNT16,TENM3,KRT12,NEUROD1,NEUROD4,RORB,SOX11,SOX9,HES5,WT1,PTF1A,PROX1,NF1,MAF,RD3,OSR2,WNT5B,THY1,COL4A1,MEGF11,OPN4,LRP5,TDRD7,OPN5,CRYGS,CRYGN,CRYGC,DRD2,CRYGD,TOPORS,WNT7B,CRYGA,CRYGB,FLT1,WNT7A,PDE6B,PDE6A,VEGFA,RBP4,TH,WNT9B,WNT9A,TTLL5,FBN2,ZNF513,NRP1,NES,SMARCD3,PHACTR4,ALDH1A3,MDM1,USH1C,DSCAM,CR…
GO:0007161	GOBP	CALCIUM-INDEPENDENT CELL-MATRIX ADHESION	ITGB1,PKD1,VWA2
GO:0061324	GOBP	CANONICAL WNT SIGNALING PATHWAY INVOLVED IN POSITIVE REGULATION OF CARDIAC OUTFLOW TRACT CELL PROLIFERATION	CTNNB1
GO:1905276	GOBP	REGULATION OF EPITHELIAL TUBE FORMATION	NPHP3,DVL3,DVL1,GATA3,GDNF,SIX4,NPHP3-ACAD11,SIX1,DVL2
GO:0000003	GOBP	REPRODUCTION	TDRD5,PSAP,YTHDF2,SRD5A1,ZP3,OXTR,DDX25,PARN,TTK,XRN2,CNTD1,STX2,PDGFB,EMP2,MAGED2,CLIC5,RAB3A,PAPPA,NR5A1,NUP107,RIMS1,TRO,MMP23B,STRA8,IL1B,GGT2,PROK2,GGT5,GGT7,PLCB1,PTGFR,PLA2G4B,RPA1,MRE11A,BTBD18,DNAJC19,RAD21,WBP2NL,PSAPL1,DPY19L2,TDRD7,LARP7,GCM1,ZNF35,CUL7,RIMBP3C,RIMBP3,DRD1,CITED1,TCF23,RIMBP3B,WNT7B,PTN,RAD1,RBPJ,RBMY1B,ASCL2,PKD1,PRKAG1,WNT7A,CYP27B1,STOX2,SOX30,DNMT3L,APELA,CASP8,HE…
GO:0048562	GOBP	EMBRYONIC ORGAN MORPHOGENESIS	SIX3,HOXB4,LRP6,IHH,NKX2-5,DNAAF1,STIL,GATA4,ALX1,TBX21,HPN,MESP1,SOX17,FBN1,WNT16,HOXA3,FOLR1,HOXA1,ZIC3,ZIC1,CRB2,RBPMS2,NEUROD1,VANGL2,SHH,BBS7,SOX11,BBS5,HOXB9,HOXD3,BBS4,SOX9,HOXB3,RARG,PROX1,TBX22,TBX20,OSR2,COL2A1,FOXF1,MICAL2,HOXC4,HOXC9,TBR1,CCDC103,PAX8,HOXD4,DCANP1,HOXD9,HOXA4,ACVR1,RBP4,EOMES,TH,STRC,TIFAB,DFNB31,TBX1,DSCAML1,GSC,PLS1,MFAP5,FBN2,RYR2,SOD1,NDRG4,MYO6,PDZD7,HAND1,TMIE,P…
GO:0061314	GOBP	NOTCH SIGNALING INVOLVED IN HEART DEVELOPMENT	HEY1,SNAI1,DLL4,HEY2,SNAI2,GALNT11,NOTCH2,NOTCH1,JAG1,HEYL,RBPJ
GO:1905240	GOBP	NEGATIVE REGULATION OF CANONICAL WNT SIGNALING PATHWAY INVOLVED IN OSTEOBLAST DIFFERENTIATION	TNN
GO:0032970	GOBP	REGULATION OF ACTIN FILAMENT-BASED PROCESS	DLG1,HCN4,ANK2,ARHGEF10L,LRRC16A,SCN5A,SYNPO,RAC1,CDC42,ACTN2,MTOR,EVL,AKAP9,SH3BP1,CD47,ARHGEF15,WASF1,CCR7,WASF2,HRAS,CDK5,ARHGAP17,ROCK1,EDN1,HIP1R,DBNL,BAIAP2,CNN2,BST2,PDE4D,ESAM,PPFIA1,EFNA5,TENM1,DAPK3,PIK3R1,ARHGEF5,SNX9,LPAR1,PROX1,STC1,PAK1,TESK1,GRHL3,PTK2B,JUP,IQGAP1,TRPM4,FCHSD1,RAC2,CCL21,RHOG,RHOH,NTF3,LIMA1,F11R,HCK,CAV1,ARFIP2,RHOQ,TAOK1,PFN4,TAOK2,TMEFF2,WAS,F2RL1,PXN,CAPZA1,CAP…
GO:1900039	GOBP	POSITIVE REGULATION OF CELLULAR RESPONSE TO HYPOXIA	RWDD3
GO:0045137	GOBP	DEVELOPMENT OF PRIMARY SEXUAL CHARACTERISTICS	WNT2B,LRP2,FOXL2,NOBOX,MAMLD1,GATA3,INHBB,INHBA,RAB13,SLIT2,IRX5,GATA6,GATA1,GATA4,HYAL3,AR,KIT,BASP1,BMPR1B,COL9A3,SOX8,ADAM21,ADAM20,LHB,LHCGR,SIX4,LHFPL2,KITLG,NR5A1,NUP107,FSHB,NCOA4,ROBO2,MKKS,CEBPB,NR0B1,FGF9,FSHR,SOX9,WT1,LRRC6,MEA1,EIF2B5,MSH2,SLIT3,CSDE1,EIF2B4,EIF2B2,PTPRN,ZNF830,CCDC182,DMRT1,WNT5A,EREG,SALL1,INHA,RBMY1B,ING2,CBX2,TFAP2C,SCX,SOX15,PDGFRA,VEGFA,TCF21,AKR1C3,PRKACG,FGF8,…
GO:0008591	GOBP	REGULATION OF WNT SIGNALING PATHWAY, CALCIUM MODULATING PATHWAY	1.00 DKK
GO:0060428	GOBP	LUNG EPITHELIUM DEVELOPMENT	FOXJ1,NFIB,STRA6,ASCL1,ERRFI1,FGF10,RCN3,WNT7B,PKD1,BMP4,GRHL2
GO:0072308	GOBP	NEGATIVE REGULATION OF METANEPHRIC NEPHRON TUBULE EPITHELIAL CELL DIFFERENTIATION	STAT1
GO:0032232	GOBP	NEGATIVE REGULATION OF ACTIN FILAMENT BUNDLE ASSEMBLY	PIK3R1,TJP1,ARAP1,ARHGAP28,PHLDB2,ARHGAP6,WASF2,CLASP1,CLASP2,PAK2,SHANK1,F11R,MYOC,INPP5K,CGNL1,STMN1,PFN1,WAS,TMEFF2,ARHGEF18,PPFIA1,DLC1,TACSTD2,MET,PARK2
GO:0010839	GOBP	NEGATIVE REGULATION OF KERATINOCYTE PROLIFERATION	SNAI2,KLF9,PTPRK,MED1,CASK,VDR,FGFR2
GO:0060054	GOBP	POSITIVE REGULATION OF EPITHELIAL CELL PROLIFERATION INVOLVED IN WOUND HEALING	AMICA1,LACRT,MMP12,ODAM,CLDN1,FGF10,FZD7,WNT7A
GO:0002064	GOBP	EPITHELIAL CELL DEVELOPMENT	TJP2,SIX3,PAX6,JAG1,BFSP1,RAB13,ROS1,LRTOMT,BMP6,RAPGEF1,RAPGEF3,ATF4,POF1B,CDSN,MARVELD2,BMP4,SOX8,CDK6,MYO1E,PDGFB,RAB25,PDE4D,COL22A1,ICAM1,RDX,COL18A1,MSN,ROBO4,SIPA1L3,YAP1,NKX6-1,LECT1,TNMD,PDE2A,RAP2C,COL15A1,IL6ST,ENG,SRC,TJP1,DLL1,DACT2,PROX1,STC1,MLLT4,MYADM,RAPGEF6,WNT5B,PODXL,GRHL2,RILPL2,IQGAP1,RILPL1,RAP1B,RAP1A,RAB1B,SLC4A7,WNT7B,WNT7A,PPP1R16B,NPHS1,F11R,EZR,NPHS2,EXPH5,SOX18,GSTM…
GO:1905006	GOBP	NEGATIVE REGULATION OF EPITHELIAL TO MESENCHYMAL TRANSITION INVOLVED IN ENDOCARDIAL CUSHION FORMATION	NOG,TGFB2
GO:0061358	GOBP	NEGATIVE REGULATION OF WNT PROTEIN SECRETION	OPRM1
GO:0021545	GOBP	CRANIAL NERVE DEVELOPMENT	POU4F1,EGR2,ISL1,PAX2,MAFB,PHOX2B,CHRNB2,DCANP1,CHD7,SIX4,TMEM126A,ERBB3,TIFAB,HOXA1,NEUROG1,TBX1,ATOH7,SALL1,TFAP2A
GO:2000079	GOBP	REGULATION OF CANONICAL WNT SIGNALING PATHWAY INVOLVED IN CONTROLLING TYPE B PANCREATIC CELL PROLIFERATION	SFRP1
GO:0045934	GOBP	NEGATIVE REGULATION OF NUCLEOBASE-CONTAINING COMPOUND METABOLIC PROCESS	DLG1,BMP2,ZNFX1,QARS,RLIM,MAP3K10,TFIP11,ANKRD33,HMGB1,FOXM1,DACH1,BRCA1,MECOM,HNF4A,DACT1,ZNF566,ZFP37,EDN1,ZNF560,ZNF559,ERF,ZNF558,ZNF557,ZNF556,ZNF555,ZNF554,TIRAP,DUSP22,ZNF550,PABPC1,NCOR1,PHF21A,MDFIC,HMBOX1,TRAF6,ZFP57,IGHMBP2,ZMYND11,MNT,PLCB1,RXRA,HSF1,HDAC3,ZNF541,ZNF540,CDA,GPS2,ZFP69,CNOT7,RPS3,YEATS2,CNOT1,CNOT2,MAD2L2,ZNF536,IGBP1,DAB2IP,HSPA8,PTBP1,DNMT3L,ZNF529,CAV1,VEGFA,NR3C1,D…
GO:0061162	GOBP	ESTABLISHMENT OF MONOPOLAR CELL POLARITY	SLC9A3R1,EZR,SYNE4,CDC42,MYO9A,SH3BP1,GBF1,FOXJ1,CAMSAP3,MSN,SCRIB,RAP2A,OPHN1,FSCN1,RHOA
GO:0009987	GOBP	CELLULAR PROCESS	KCNMB3,SCN7A,SCN4A,SCN2A,SCN3A,SCN1A,IL1R1,TFIP11,AGBL5,BYSL,SLIT1,NGEF,CBLN1,SRP19,SRP14,SRPRB,SRPR,SEC61A1,ASNA1,SPCS3,SPCS2,SPCS1,GPSM2,SPAG5,CCSAP,SENP6,CDA,CDADC1,ENTPD4,CECR1,ADAL,UPP2,ENPP4,UPP1,HTR6,CAPNS1,BCR,SCO2,DDIT4,TXNIP,KRTAP5-10,ADAMTS18,KRTAP5-11,KRTAP16-1,FAT4,MMP21,MMP20,CASP14,WNT9B,WNT9A,SLC39A14,TMEFF1,TMEFF2,MMP13,PAFAH1B2,KRTAP25-1,ZSWIM6,BIK,SNX19,ADGRL2,LGR4,ADGRL3,IBSP,…
GO:0060669	GOBP	EMBRYONIC PLACENTA MORPHOGENESIS	IGF2,BMP7,BMP5,ZNF568,WNT7B,FGFR2
GO:1904887	GOBP	WNT SIGNALOSOME ASSEMBLY	LRRK2
GO:0035113	GOBP	EMBRYONIC APPENDAGE MORPHOGENESIS	ZNF358,RARG,HOXA11,LRP6,OSR2,WDPCP,ECE1,NIPBL,TBX4,CTNNB1,TBX3,TBX2,INTU,SALL1,SKI,MEGF8,TFAP2A,HDAC2,MBNL1,TWIST1,WNT7A,HDAC1,GLI3,AFF3,FBXW4,PTCH1,OSR1,CYP26B1,TBX5,MSX1,CREBBP,NOG,TGFB2,SHH,CACNA1C,MYH3
GO:0048486	GOBP	PARASYMPATHETIC NERVOUS SYSTEM DEVELOPMENT	TBX1,EGR2,PHOX2B,GDNF,TFAP2A
GO:2001111	GOBP	POSITIVE REGULATION OF LENS EPITHELIAL CELL PROLIFERATION	FOXE3,SOX11
GO:1902913	GOBP	POSITIVE REGULATION OF NEUROEPITHELIAL CELL DIFFERENTIATION	SERPINE1
GO:1904995	GOBP	NEGATIVE REGULATION OF LEUKOCYTE ADHESION TO VASCULAR ENDOTHELIAL CELL	CXCL12,KLF4,CCL21,CCL28,CCL25
GO:1903385	GOBP	REGULATION OF HOMOPHILIC CELL ADHESION	CEACAM1,TENM3,PTPN23,PTPRR,PTPRG
GO:0030855	GOBP	EPITHELIAL CELL DIFFERENTIATION	BDH2,BMP2,PSAP,JAG1,PITX2,FOXB1,KLK5,CLIC4,KRT24,KRT23,KRT20,BMP4,KRT28,KRT27,KRT26,KRT35,KRT34,PTPRO,KRT32,VDAC1,KRT31,PDGFB,KRT39,SOX17,KRT38,PDE4D,KRT37,KRT36,WNT16,SPRR3,SCEL,NPY,RAP2A,KRT13,KRT12,NEUROD1,YAP1,KRT10,PCNA,KRT18,KRT15,KRT6C,KRT6B,KRT6A,SOX11,KRTAP13-2,KRTAP13-1,KRTAP13-4,KRTAP13-3,KRT79,KRT78,KRT77,KRT76,STC1,KRT75,KRT74,KRT73,KRT72,JUP,KRT40,PODXL,IQGAP1,PSAPL1,TDRD7,RAP1B,RAP…
GO:1901296	GOBP	NEGATIVE REGULATION OF CANONICAL WNT SIGNALING PATHWAY INVOLVED IN CARDIAC MUSCLE CELL FATE COMMITMENT	DKK1
GO:0001838	GOBP	EMBRYONIC EPITHELIAL TUBE FORMATION	SOX9,LRP2,MTHFD1,TGFB1,PAX2,LMO4,LRP6,TSC2,GATA3,LUZP1,KDM2B,GRHL3,SIX1,GRHL2,STIL,COBL,SCRIB,MTHFR,SKI,DVL1,BCL10,SEMA4C,PLXNB2,PAX8,VASP,SOX8,OSR1,FOLR1,DVL2,SOX4,DVL3,IFT122,CELSR1,FUZ,BMP7,TGFB2,DLC1,BMP5,DEAF1,VANGL2,PHACTR4,SOX11,PRICKLE1,MTHFD1L,BBS4
GO:0072244	GOBP	METANEPHRIC GLOMERULAR EPITHELIUM DEVELOPMENT	NPHS2
GO:0010631	GOBP	EPITHELIAL CELL MIGRATION	CDH13,SCG2,FAP,FAT2,PIK3R3,ADTRP,NOV,RAB13,SLIT2,LGALS8,S100A2,GIPC1,NOS3,KIT,GPLD1,EPHB4,KRT2,ID1,TDGF1,ABL1,ANLN,PRKX,EGR3,EMP2,FGF2,PKN2,GREM1,KANK1,ADGRA2,PKN3,PRSS3,RHOA,TNFSF12,ROBO1,CORO1B,ZEB2,SRF,MYH9,NANOS1,PTP4A3,DPP4,LOXL2,KANK2,AKT1,ARSB,PLXND1,CYP1B1,LGALS12,CXCL13,EFNB2,MIA3,CDH5,VEGFA,SOX18,PLEKHG5,NR4A1,S100P,KRT16,PKN1,PIK3CA,NRP1,PXN,STARD13,STAT1,KDR,LPXN,FERMT1
GO:0060352	GOBP	CELL ADHESION MOLECULE PRODUCTION	GOLPH3,PPIA,GCNT1
GO:0071248	GOBP	CELLULAR RESPONSE TO METAL ION	ADCY7,SCN5A,CYP11B2,MCOLN1,PRKAA1,ADGRV1,DMTN,GUCA1A,GPLD1,CHP2,NLGN1,CLIC4,SNCA,SYT15,SYT13,ATP13A2,HVCN1,PRNP,FBP1,CPNE9,CPNE5,NEUROD2,CYP11B1,HSF1,BNIP3,EGFR,MT1M,AQP1,MT1A,MT1F,MAPK1,MT1H,MT1B,MT1E,IQGAP1,MAPK3,TF,SLC41A1,CPNE7,ITPKB,CPNE6,SYT5,CPNE1,SYT3,SYT2,HFE,SYT1,SYT9,RYR1,MT4,SYT8,SYT7,SYT6,RYR3,CHUK,TFR2,LRRK2,ANK3,MT1HL1,CRHBP,PPIF,HPCA,JUN,MT1G,TRPM2,MEF2A,CDKN1B,DLG2,ADCY8,ALOX15,R…
GO:0060572	GOBP	MORPHOGENESIS OF AN EPITHELIAL BUD	FGFR2
GO:0045785	GOBP	POSITIVE REGULATION OF CELL ADHESION	CCL5,ERBB2,LRRC16A,CD36,RAC1,JAK2,CDC42,ZP3,PTPN22,CD47,HMGB1,FYN,LIMS2,DUSP10,CCR7,ROCK1,STX4,STX3,MAGI1,PDGFB,EMP2,MIP,DENND6A,FBLN2,IL1B,TRAF6,CASS4,PIK3R1,P4HB,YES1,NOD2,PAK1,THY1,GRB2,RPS3,PTK2B,JUP,CCL19,PODXL,MAP4K4,FN1,CCL21,RHOH,VAV1,F11R,ECM2,CAV1,VEGFA,ZMIZ1,CD40LG,LEP,ATM,IGF2,AIF1,P2RY12,BMP7,ADAM9,LILRB1,ADAM19,CHRD,FLOT1,PRKCZ,SAA1,FUT1,FUT4,IBSP,PRSS2,NODAL,CD81,CDH13,NDNF,IFNG,TG…
GO:0061033	GOBP	SECRETION BY LUNG EPITHELIAL CELL INVOLVED IN LUNG GROWTH	FGF7,FGF10
GO:0070634	GOBP	TRANSEPITHELIAL AMMONIUM TRANSPORT	SLC12A2,RHCG,RHBG
GO:0003406	GOBP	RETINAL PIGMENT EPITHELIUM DEVELOPMENT	PAX2,MFSD2A
GO:0044339	GOBP	CANONICAL WNT SIGNALING PATHWAY INVOLVED IN OSTEOBLAST DIFFERENTIATION	FZD1,WNT3
GO:0034114	GOBP	REGULATION OF HETEROTYPIC CELL-CELL ADHESION	IL10,MYADM,WNK1,THY1,GCNT2,ADIPOQ,SKAP1,KLF4,CD44,MAP2K5,FGB,FGA,FGG,FLOT2,LCK,AGER,MBP,IL1RN,BMP7,APOA1,IL1B,FLOT1,TNF,CEACAM6,MAPK7
GO:0072207	GOBP	METANEPHRIC EPITHELIUM DEVELOPMENT	PAX8,SOX9,WT1,SOX8,NPHS2,OSR1,PKD2,POU3F3,PAX2,WNT7B,PKD1
GO:0033628	GOBP	REGULATION OF CELL ADHESION MEDIATED BY INTEGRIN	CCL5,EPHA8,SFRP2,SYK,WNK1,ACER2,DPP4,SKAP1,PODXL,PIEZO1,ADA,CYP1B1,LIF,CCL21,RET,CXCL13,PIK3CG,CD3E,HRG,JAM3,EFNA1,MUC1,FERMT3,FOXC2,PDE3B,SNAI2,PLAU,TESC,ITGB1BP1,CIB1,PTPN11,NCKAP1L,EPHA2,KIAA2022,P2RY12,PTK2,ADAM9,RAC3,LYN,TGFB2,SERPINE1
GO:0035088	GOBP	ESTABLISHMENT OR MAINTENANCE OF APICAL/BASAL CELL POLARITY	DLG1,MARK2,SLC9A3R1,DLG3,SYNJ2BP,LIN7A,SYNE4,CDC42,MYO9A,LIN7C,LRRC7,CRB1,LIN7B,SH3BP1,CAMSAP3,SCRIB,DLG2,FSCN1,MTCL1,CLIC4,OOEP,ANK1,PDZD11,PRKCI,EZR,CRB2,FOXJ1,MSN,RAP2A,PARD3,PARD3B,WDR1,OPHN1,ERBB2IP,RHOA,PDCD6IP
GO:0030951	GOBP	ESTABLISHMENT OR MAINTENANCE OF MICROTUBULE CYTOSKELETON POLARITY	CAMSAP3,LMNA,KIF2C,CKAP5
GO:0035505	GOBP	POSITIVE REGULATION OF MYOSIN LIGHT CHAIN KINASE ACTIVITY	IL1B
GO:0072175	GOBP	EPITHELIAL TUBE FORMATION	LRP2,TGFB1,PAX2,LRP6,TSC2,GATA3,STIL,COBL,BCL10,BMP4,VASP,SOX8,FOLR1,SOX4,CELSR1,VANGL2,CEP290,SOX11,BBS4,SOX9,MTHFD1,PROX1,LMO4,KDM2B,LUZP1,GRHL3,SIX1,PODXL,GRHL2,SCRIB,MTHFR,SKI,DVL1,SEMA4C,PLXNB2,PAX8,OSR1,DVL2,DVL3,IFT122,FUZ,BMP7,TGFB2,DLC1,BMP5,DEAF1,PHACTR4,PRICKLE1,MTHFD1L,FGFR2
GO:0120182	GOBP	REGULATION OF FOCAL ADHESION DISASSEMBLY	DUSP3,PIK3R1,ARF6,MAPRE2,MAP4K4,IQSEC1
GO:1902366	GOBP	REGULATION OF NOTCH SIGNALING PATHWAY INVOLVED IN SOMITOGENESIS	LFNG
GO:0048523	GOBP	NEGATIVE REGULATION OF CELLULAR PROCESS	CYLD,DLG1,BMP2,COPS5,ADNP2,LDOC1,QARS,FGF19,CD27,MAP3K10,TFIP11,BRINP2,IL26,BRINP1,FLT4,BRINP3,DUSP19,PTPN22,HMGB1,ARHGEF15,SLIT1,FOXM1,NGEF,SH3RF1,CBLN1,SSTR1,SSTR2,DUSP10,MECOM,SSTR4,CCR7,HRAS,DACT1,ANKRD6,SERPINB3,EDN1,DUSP3,DUSP1,RIPK2,PRMT1,SPHK1,AXIN1,TRAF2,WNT16,TIRAP,TGFBR3,GREM1,DUSP22,RAP2A,NCOR1,MDFIC,IL1B,TRAF6,HAND2,TLR9,TLR6,AIDA,BIRC7,ZMYND11,PLCB1,PHLPP1,HDAC3,SEMA3A,GSTP1,CDA,GPS…
GO:0007600	GOBP	SENSORY PERCEPTION	TRPA1,USP53,POU4F3,LOXHD1,LRP2,ESPNL,GRXCR2,CACNA1D,SCN1A,CD36,SLC26A5,CCDC50,TPRN,OTOS,DFNB59,RPGR,CEACAM16,LHFPL3,OR8B12,OR5AC2,PKD2L1,OPA1,RTP5,RTP2,BBS2,RTP3,PITPNA,RTP1,RAX,SNAI2,OTOR,CLIC5,ATP6V0A4,PIGR,HOXA1,ARR3,KRT12,KIFC3,CHRNA4,OR10J1,MYO1A,PROK2,RTP4,BBS4,TAS1R1,DRAM2,ANO1,OR5R1,RD3,USH1G,TRPM1,GNAT1,DNAJC19,PCDH15,OBP2B,DRD2,TAS2R5,GPR143,ASIC2,NTSR2,ASIC3,OR6A2,ASIC1,TTC8,BEST1,PRR4…
GO:1901229	GOBP	REGULATION OF NON-CANONICAL WNT SIGNALING PATHWAY VIA JNK CASCADE	NKD1
GO:0098535	GOBP	DE NOVO CENTRIOLE ASSEMBLY INVOLVED IN MULTI-CILIATED EPITHELIAL CELL DIFFERENTIATION	CEP63,CCDC67,CCDC78,CEP152,PLK4
GO:1903037	GOBP	REGULATION OF LEUKOCYTE CELL-CELL ADHESION	CCL5,RAC1,ADTRP,CDC42,ZP3,PTPN22,CD47,HMGB1,FYN,DUSP10,CCR7,BMP4,DUSP3,IL1B,TRAF6,PIK3R1,YES1,NOD2,PAK1,THY1,PLA2G2F,GRB2,RPS3,PLA2G2D,CCL19,DLG5,CCL21,RHOH,VAV1,HFE,CAV1,CEACAM1,ZMIZ1,CD40LG,LEP,TWSG1,IGF2,AIF1,FCGR2B,LILRB1,PRKCZ,FUT4,CD81,IFNG,FUT7,FUT9,PRKAR1A,SMAD7,KLF4,ASS1,CD44,CD55,DOCK8,PAK2,HHLA2,ZDHHC21,HLA-DPA1,CLECL1,SLC7A1,HLA-DMB,HLA-DPB1,GRAP2,MAP3K8,KLRK1,ZBTB7B,IGFBP2,VTCN1,RASA…
GO:0010717	GOBP	REGULATION OF EPITHELIAL TO MESENCHYMAL TRANSITION	SMAD4,BMP2,SMAD3,SFRP1,TCF7L2,TGFB1,SFRP2,TGFB3,OLFM1,GATA3,JAG1,MTOR,PHLDB2,ALX1,CTNNB1,DAG1,SMAD7,ADIPOR1,COL1A1,EPHA3,BAMBI,SERPINB3,TWIST1,PHLDB1,SNAI1,TGFB1I1,HPN,FAM195B,PDPN,TBX5,SDHAF2,OVOL2,AXIN2,TIAM1,MDK,GREM1,CRB2,FOXA2,NOG,STRAP,IL1B,ELL3,PBLD,TGFBR1,NOTCH1,TGFBR2,EZH2,ENG,SPRED3,ZNF703,SPRED2,PPP2CA,KIAA2018,GCNT2,LOXL2,LDLRAD4,NKX2-1,MAD2L2,SPRED1,VASN,IL6,SPRY2,SPRY1,IL17RD,DAB2,R…
GO:0060173	GOBP	LIMB DEVELOPMENT	KDF1,ITGA6,LRP6,ITGB4,PITX2,LRP4,WDPCP,ECE1,NIPBL,TBX4,CTNNB1,TBX3,TBX2,INTU,BMPR1B,MBNL1,TWIST1,BMP4,KIAA1715,GLI3,AFF3,FBXW4,TBX5,MSX1,SOX4,GREM1,ZNF141,NOG,CREBBP,SHH,WNT3,SOX11,CACNA1C,MYH3,ZNF358,RARG,HOXA11,COMP,TFAP2B,FGF10,OSR2,CHD7,IQCE,KREMEN2,SALL1,SKI,DKK1,MEGF8,TFAP2A,FAM92A1,HDAC2,WNT7A,KAT2B,HDAC1,SCX,RSPO2,KRT84,PTCH1,RSPO4,SMOC1,OSR1,KREMEN1,CYP26B1,ZNRF3,PCSK5,KAT2A,IFT122,FGF8,…
GO:0090176	GOBP	MICROTUBULE CYTOSKELETON ORGANIZATION INVOLVED IN ESTABLISHMENT OF PLANAR POLARITY	BRSK1,BRSK2
GO:0045196	GOBP	ESTABLISHMENT OR MAINTENANCE OF NEUROBLAST POLARITY	DOCK7,FGF13,RAB10
GO:1903039	GOBP	POSITIVE REGULATION OF LEUKOCYTE CELL-CELL ADHESION	CCL5,LILRB4,CD86,RAC1,CD80,GATA3,CDC42,IHH,SKAP1,FAM49B,ETS1,ICOS,ZP3,PTPN22,HMGB1,CD47,FYN,DUSP10,ADAM8,CCR7,ZP4,SOCS1,NLRP3,SOCS5,GLI3,CARD11,JAK3,FLOT2,BCL6,IL7,NFKBID,HAS2,CD6,CD209,SART1,MDK,NFKBIZ,HSPD1,IL1B,TRAF6,SHH,MALT1,PIK3R1,FOXP3,YES1,NOD2,PAK1,THY1,DPP4,GRB2,RPS3,SELE,IL1A,SELP,CCL19,CCL21,TFRC,RHOH,VAV1,CAV1,RARA,ZMIZ1,LCK,CD40LG,LEP,IGF2,AIF1,HSPH1,LILRB1,PRKCZ,IL12B,FUT4,TNFSF11,…
GO:0048041	GOBP	FOCAL ADHESION ASSEMBLY	SRC,ACTN1,SORBS1,BCR,TESK2,ARHGEF7,PTPRK,THY1,ACTN2,CTTN,TAOK2,RHOD,RCC2,DLC1,THSD1,PEAK1,WHAMM,PIP5K1A,ACTN3,TRIP6,FERMT2
GO:0051764	GOBP	ACTIN CROSSLINK FORMATION	BAIAP2,AIF1,GAS2L1,BAIAP2L2,GAS2L3,DPYSL3,GAS2,FLNA,BAIAP2L1,GAS2L2,EPS8
GO:0030866	GOBP	CORTICAL ACTIN CYTOSKELETON ORGANIZATION	FMNL1,DLG1,FMNL2,IKBKB,ANLN,FHOD3,PLEK,RAB13,FHOD1,STRIP1,RHOQ,ROCK2,ARF6,NCKAP1L,RTKN,NCKAP1,VPS4A,RACGAP1,ROCK1,TNF,PDCD6IP,LLGL1,FMNL3,LLGL2
GO:0045935	GOBP	POSITIVE REGULATION OF NUCLEOBASE-CONTAINING COMPOUND METABOLIC PROCESS	BMP2,POU4F3,COPS5,MAP3K12,IL26,GUCA1A,HMGB1,YEATS4,FOXM1,HNF4G,BRCA1,CHP2,MECOM,BRCA2,NAT14,HRAS,HNF4A,FAM170A,EDN1,ANKRD49,RIPK2,NCL,NCOA6,GAPDHS,AXIN1,ERG,GLYR1,NR5A1,GREM1,NR5A2,PABPC1,ENY2,YAP1,NEUROD1,MDFIC,PCNA,IL1B,HMBOX1,TRAF6,HAND2,TLR9,RXRB,PLCB1,NDP,RXRA,HDAC3,HSF1,GPS2,GLMP,NOD2,EGFR,TCEB1,CNOT6,RXRG,CNOT7,RPS3,CNOT1,MRE11A,MAPK1,MAD2L2,TADA3,ZFP64,MAPK3,CNOT8,MAP3K2,RNF10,TCEA1,CALCO…
GO:0051254	GOBP	POSITIVE REGULATION OF RNA METABOLIC PROCESS	BMP2,POU4F3,COPS5,JAG1,PITX2,MAP3K12,IL26,HMGB1,YEATS4,FOXM1,TLR4,HNF4G,BRCA1,CHP2,MECOM,BRCA2,NAT14,HRAS,HNF4A,HRSP12,FAM170A,EDN1,ANKRD49,RIPK2,NCL,NCOA6,AXIN1,ERG,GLYR1,NR5A1,GREM1,NR5A2,PABPC1,ENY2,KHSRP,YAP1,NEUROD1,MDFIC,IL1B,TRAF6,HAND2,TLR9,RXRB,PLCB1,NDP,RXRA,HSF1,HDAC3,GPS2,GLMP,NOD2,EGFR,TCEB1,CNOT6,RXRG,CNOT7,CNOT1,MAD2L2,TADA3,ZFP64,MAPK3,CNOT8,MAP3K2,DVL1,RNF10,TCEA1,CALCOCO1,BNC1,R…
GO:0030050	GOBP	VESICLE TRANSPORT ALONG ACTIN FILAMENT	MYO1H,FNBP1L,MYO1F,MYO1E,MYO1C,MYO1G,MYO7B,MYO5A,WASL,MYO7A,ACTN4,MYO19,MYO1D,MYO6,MYO1B,MYO1A,MYO15A,MYO5B,MYO5C
GO:0038030	GOBP	NON-CANONICAL WNT SIGNALING PATHWAY VIA MAPK CASCADE	DVL3,MYOC,FZD7,FZD10,WNT4
GO:1904938	GOBP	PLANAR CELL POLARITY PATHWAY INVOLVED IN AXON GUIDANCE	CELSR3,FZD3,RYK,VANGL2,WNT5A,WNT7B
GO:0070904	GOBP	TRANSEPITHELIAL L-ASCORBIC ACID TRANSPORT	SLC23A1,SLC23A2
GO:0098609	GOBP	CELL-CELL ADHESION	HBB,PCDHB16,CCL5,DLG1,FAT1,ILK,FAT2,FAT3,VSIG10,TMEM47,OLR1,ANXA9,LRRC7,CRB1,OBSL1,LIMS2,CBLN1,CTNND1,CDH9,NLGN1,CDH8,CDH7,ROCK1,CDH6,CDH4,NLGN4Y,NLGN4X,FBLIM1,IGFN1,KIRREL,IGSF11,ESAM,COL14A1,CLDN19,ITGAL,TRO,ITGB7,ACTB,KIFC3,ITGAD,PLEKHA7,IL1B,TENM1,TENM2,PVRL4,PVRL3,PVRL1,THBS4,BSG,EGFR,HMCN1,TENM4,THY1,NINJ2,PKHD1,JUP,COL8A2,TLN2,IGSF5,TLN1,UMOD,MYL12A,DLG5,IGSF9,FN1,RAC2,WNT7B,PKD1,FIBP,FERM…
GO:0060348	GOBP	BONE DEVELOPMENT	INPPL1,SULF1,SULF2,BMP2,GJA1,LRP6,PITX2,ANXA2,C6orf25,FOXP1,THPO,KIT,IFITM5,TMEM119,SH2B3,GNAS,ZNF385A,MSX2,DYM,P3H1,BMPR1B,MBTPS2,TWIST1,BMP4,SEMA4D,BMPR2,PTGER4,RANBP3L,LRRC17,SFRP4,PPIB,SH3PXD2B,RHOA,LTF,SBDS,SOX9,SRC,HOXA11,STC1,OSR2,PHOSPHO1,NEUROG1,LRP5,TP53,TRPV4,AKAP13,LRP5L,FREM1,SKI,SLC10A7,GH1,MEGF8,MEF2C,NPPC,TFAP2A,FGFR3,SCX,RYR1,RAB23,PLS3,MYOC,DCANP1,CER1,CYP26B1,XYLT1,COL13A1,TIFA…
GO:0045747	GOBP	POSITIVE REGULATION OF NOTCH SIGNALING PATHWAY	SRC,NOTCH2NL,ENHO,ELF3,TSPAN5,DLL1,C3orf17,NOD2,NOV,JAG1,TSPAN14,EP300,AAK1,GATA5,JAG2,MAML3,NOS3,POGLUT1,RBPJ,TP63,KAT2B,STAT3,PRKCI,DLL4,MAML2,ZMIZ1,MAML1,MESP1,ITGB1BP1,PDCD10,CREBBP,YAP1,TGFB2,ROBO2,EPN2,ROBO1,NOTCH1,WNT1,NOTCH4,BMP2K,IL6ST,SNW1
GO:0060742	GOBP	EPITHELIAL CELL DIFFERENTIATION INVOLVED IN PROSTATE GLAND DEVELOPMENT	PSAPL1,PSAP,WDR77,FGFR2
GO:0051042	GOBP	NEGATIVE REGULATION OF CALCIUM-INDEPENDENT CELL-CELL ADHESION	BMP2
GO:0072160	GOBP	NEPHRON TUBULE EPITHELIAL CELL DIFFERENTIATION	MEF2C,MTSS1
GO:1903038	GOBP	NEGATIVE REGULATION OF LEUKOCYTE CELL-CELL ADHESION	RUNX3,RUNX1,CD86,IL10,CD80,ANXA1,ADTRP,FGL1,WNK1,LOXL3,IHH,CCL28,PTPN22,LAG3,HMGB1,PRKAR1A,SMAD7,KLF4,ASS1,IFNA2,HLA-DRB1,PPARA,SOCS1,BMP4,GLI3,DUSP3,SOCS5,CRTAM,TNFRSF14,PRNP,JAK3,HAVCR2,TBX21,FAM65B,ZBTB7B,IFNB1,ARG1,VTCN1,MDK,BTN2A2,LGALS3,TNFRSF21,TIGIT,IRF1,LAX1,CEBPB,CBFB,VSIG4,GLMN,IFNL1,RC3H1,PAG1,RC3H2,TNFAIP8L2,PDCD1LG2,KIAA0922,ZC3H12A,IL4,FOXP3,LGALS9,PLA2G2F,PLA2G2D,C10orf54,SDC4,CCL…
GO:1901295	GOBP	REGULATION OF CANONICAL WNT SIGNALING PATHWAY INVOLVED IN CARDIAC MUSCLE CELL FATE COMMITMENT	DKK1
GO:0006355	GOBP	REGULATION OF TRANSCRIPTION, DNA-TEMPLATED	CYLD,CARD8,SULF1,DLG1,BMP2,POU4F3,COPS5,ZNFX1,QARS,RLIM,ZNF578,ZNF577,ZNF576,MAP3K10,ZNF575,MAP3K13,ZNF574,ZNF573,MAP3K12,FOXE3,ZNF572,ZNF571,IL26,ZNF570,ANKRD33,HMGB1,YEATS4,FOXM1,DACH2,HNF4G,DACH1,EDA2R,ZFP30,BRCA1,CHP2,MECOM,BRCA2,CHP1,NAT14,ZNF569,HRAS,ZNF567,DACT1,HNF4A,ZNF566,ZFP37,ZNF565,ZNF564,FAM170A,ZNF563,EDN1,ZNF562,ZNF561,ZNF560,ANKRD49,RIPK2,ZFP41,NCL,SPHK1,NCOA6,ZNF559,ERF,AXIN1,ZN…
GO:1900037	GOBP	REGULATION OF CELLULAR RESPONSE TO HYPOXIA	DDAH1,ENO1,AJUBA,NOL3,CHCHD2,HYOU1,CD34,TMBIM6,USP19,RWDD3,ROCK2
GO:0060562	GOBP	EPITHELIAL TUBE MORPHOGENESIS	WNT11,BMP2,LRP2,LRP6,GATA3,IHH,NKX2-5,DNAAF1,STIL,GATA4,COBL,BMP4,TBX21,MESP1,SOX17,FOLR1,ZIC3,VANGL2,SHH,BBS7,MTSS1,SOX11,BBS5,BBS4,SOX9,WT1,PROX1,LMO4,TBX22,TBX20,PAK1,COL4A1,GRHL3,PODXL,MICAL2,GRHL2,CSF1R,LRP5,SALL1,TBR1,DVL1,CCDC103,CITED1,RBPJ,SEMA4C,PKD1,FOXD1,PAX8,VEGFA,CCM2,ACVR1,GDNF,EOMES,BMP7,RYR2,NDRG4,BMP5,NRP1,HAND1,KDR,WNK4,PHACTR4,FGFR2,TGFB1,SFRP2,PAX2,GDF2,TSC2,SLIT2,SMO,PRKD2,N…
GO:0048731	GOBP	SYSTEM DEVELOPMENT	SULF1,BMP2,SCN2A,ADNP2,QARS,FGF19,PTK7,MAP3K13,WNT8B,SAT1,FOXE3,BRINP2,FLT4,BRINP1,BRINP3,PTPN22,HMGB1,IRS2,SLIT1,FOXM1,SH3RF1,NGEF,CBLN1,MECOM,CCR7,HRAS,DACT1,ACER3,DBNL,NCL,PRMT1,NCOA6,MINK1,WNT16,TIRAP,SEC61A1,NR5A1,TGFBR3,GREM1,RAP2A,YAP1,NEUROD1,NEUROD2,IL1B,CYP46A1,HAND2,NEUROD4,NEUROD6,GJB1,EBP,PLCB1,NDP,NPR3,SEMA3A,GSTP1,GPS2,CLN8,PAK1,PTK2B,MAPK1,CCL19,MAPK3,MAP4K4,FKTN,NYAP1,RNF10,NYAP2…
GO:0038018	GOBP	WNT RECEPTOR CATABOLIC PROCESS	RNF43,ZNRF3
GO:0007156	GOBP	HOMOPHILIC CELL ADHESION VIA PLASMA MEMBRANE ADHESION MOLECULES	CDH13,DSCAM,FAT2,ITGB1,CELSR2,OBSL1,CNTN6,CDH4,PLXNB3,PTPRM,CDH1,L1CAM,PVR,IGFN1,PCDHA7,IGSF11,PALLD,PCDHB6,TRO,TENM3,ROBO4,KIRREL3,ROBO2,EMB,CDH17,ROBO1,CADM1,PVRL4,CEACAM6,SDK1,PVRL3,PVRL1,CEACAM5,CNTN4,AMIGO2,SDK2,MYPN,CD84,BSG,HMCN1,IGSF9,PTPRT,DSG2,PLXNB2,PKD1,ROBO3,NEXN,CEACAM1,IGSF21,NPTN,VSTM2L,CNTN2,DSCAML1,MYOT,MPZL2,PVRL2,CDH2,AMIGO1,CADM3
GO:0070169	GOBP	POSITIVE REGULATION OF BIOMINERAL TISSUE DEVELOPMENT	BMP2,TGFB1,TGFB3,FBXO5,OSR2,ADGRV1,ISG15,AMELX,ATP2B1,C4orf26,ACVR2B,BMP6,AMTN,ACVR2A,P2RX7,TMEM119,PTN,MEF2C,FZD9,PTH,TFAP2A,BMPR1B,BMP4,BMPR1A,BMPR2,ANO6,ATRAID,ALOX5,OSR1,ENAM,ACVR1,SLC8A1,KL,NELL1,GPM6B,BMP7,FBN2,PKDCC,CYR61,LTF,CEBPB,WNT6,WNT4
GO:0044335	GOBP	CANONICAL WNT SIGNALING PATHWAY INVOLVED IN NEURAL CREST CELL DIFFERENTIATION	LRP6,WNT8A
GO:0038031	GOBP	NON-CANONICAL WNT SIGNALING PATHWAY VIA JNK CASCADE	DVL3,MYOC,FZD7,FZD10
GO:0060684	GOBP	EPITHELIAL-MESENCHYMAL CELL SIGNALING	PDGFA,SHH
GO:0030862	GOBP	POSITIVE REGULATION OF POLARIZED EPITHELIAL CELL DIFFERENTIATION	AHI1
GO:0051693	GOBP	ACTIN FILAMENT CAPPING	AVIL,TRIOBP,FLII,SVIL,CAPG,ADD3,VILL,EPS8,VIL1,CAPZA3,GSN,TWF2,CAPZA1,TWF1,CAPZA2,ADD1,CAPZB,SCIN,ADD2
GO:0045778	GOBP	POSITIVE REGULATION OF OSSIFICATION	LRP3,BMP2,TGFB1,TGFB3,FBXO5,ADGRV1,ISG15,ATP2B1,BMP6,CTNNBIP1,P2RX7,TMEM119,IFITM1,PTH,BMPR1B,BMP4,BMPR1A,BMPR2,NPNT,ATRAID,ALOX5,SLC8A1,KL,PTPN11,NELL1,ATP6AP1,DDR2,LTF,WDR63,SOX11,IL6ST,WISP1,OSR2,IL6R,HGF,LRP5,ACVR2B,IL6,WNT5A,ACVR2A,ZBTB16,MEF2C,PTN,WNT7B,FZD9,TFAP2A,TP63,ANO6,OSR1,ACVR1,RUNX2,PRKD1,SUCO,GPM6B,BMP7,ZHX3,FBN2,TGFB2,IGF1,PKDCC,CYR61,WNT4,FFAR4
GO:0051040	GOBP	REGULATION OF CALCIUM-INDEPENDENT CELL-CELL ADHESION	BMP2,CX3CL1
GO:0045595	GOBP	REGULATION OF CELL DIFFERENTIATION	BMP2,CD36,RAC1,PTK7,CD27,MAP3K13,JAG1,FOXE3,BRINP2,BRINP1,BRINP3,HMGB1,COBL,TLR4,NGEF,SH3RF1,DUSP10,PTGS2,SERPINB3,EDN1,DBNL,PRMT1,RIMS2,GREM1,RIMS1,RAP2A,YAP1,NEUROD1,NEUROD2,IL1B,TRAF6,PPFIA2,NEUROD4,TLR9,PLCB1,BRSK1,CHRNA3,HDAC3,SEMA3A,GPS2,HOPX,EGFR,PAK1,TENM4,PTK2B,SERPINE2,CCL19,MAD2L2,XDH,RAP1A,CLEC7A,DVL1,RNF10,SPAG9,DRD2,WNT7B,DRD3,BNC1,SEMA4C,DAB2IP,WNT7A,SYT3,SYT2,PTBP1,SYT1,CAV1,VEGFA…
GO:0070172	GOBP	POSITIVE REGULATION OF TOOTH MINERALIZATION	C4orf26,AMTN,ENAM,TFAP2A,WNT6,AMELX
GO:0048706	GOBP	EMBRYONIC SKELETAL SYSTEM DEVELOPMENT	WNT11,SULF1,SULF2,HOXB4,IRX5,NIPBL,ALX1,CTNNB1,COL1A1,TWIST1,EIF4A3,HOXA3,HOXA1,NOG,HOXA9,TGFBR1,TGFBR2,SOX11,HOXB9,HOXD3,HOXB3,MTHFD1,OSR2,COL2A1,SIX1,HOXC4,HOXC9,WNT5A,LHX1,MEGF8,TFAP2A,PDGFRA,SLC2A10,OSR1,HOXD4,HOXD9,HOXA4,XYLT1,RBP4,PCSK5,WNT9A,TBX1,DSCAML1,FUZ,KIAA1217,UCMA,DEAF1,WDR60,MTHFD1L,FGFR2
GO:0035332	GOBP	POSITIVE REGULATION OF HIPPO SIGNALING	FRMD1,DLG5,SOX11
GO:0016332	GOBP	ESTABLISHMENT OR MAINTENANCE OF POLARITY OF EMBRYONIC EPITHELIUM	WNT7B
GO:0034109	GOBP	HOMOTYPIC CELL-CELL ADHESION	HBB,ACTN1,TJP2,ACTG1,ILK,VCL,PKP2,GATA1,TYRO3,GNAS,METAP1,HSPB1,PIK3CG,FGB,FGA,FGG,MEGF10,ACTB,UBASH3B,CTNNA3,CEACAM5,MYH9,CSRP1,CXADR,MYL9,PLEK,JUP,MEGF11,TLN1,MYL12A,FLNA,DSP,FN1,DSG2,FIBP,FERMT3,PDGFRA,XG,CLIC1,STXBP3,PIK3CB,PPIA,CD99,STXBP1,GP1BA,RAP2B,ITGB3,P2RY12,PPAP2B,DSC2
GO:0003365	GOBP	ESTABLISHMENT OF CELL POLARITY INVOLVED IN AMEBOIDAL CELL MIGRATION	AMOT,AMOTL2,AMOTL1
GO:0070650	GOBP	ACTIN FILAMENT BUNDLE DISTRIBUTION	SHTN1
GO:1903507	GOBP	NEGATIVE REGULATION OF NUCLEIC ACID-TEMPLATED TRANSCRIPTION	DLG1,BMP2,ZNFX1,QARS,RLIM,MAP3K10,ANKRD33,HMGB1,FOXM1,DACH1,BRCA1,MECOM,HNF4A,DACT1,ZNF566,ZFP37,EDN1,ZNF560,ZNF559,ERF,ZNF558,ZNF557,ZNF556,ZNF555,ZNF554,DUSP22,ZNF550,NCOR1,PHF21A,MDFIC,HMBOX1,TRAF6,ZFP57,IGHMBP2,ZMYND11,MNT,PLCB1,RXRA,HSF1,HDAC3,ZNF541,ZNF540,GPS2,ZFP69,CNOT7,YEATS2,CNOT1,CNOT2,MAD2L2,ZNF536,IGBP1,DAB2IP,HSPA8,DNMT3L,ZNF529,CAV1,VEGFA,NR3C1,DNMT3B,PER1,HIF1AN,CCND1,DNMT3A,ZFP9…
GO:0032233	GOBP	POSITIVE REGULATION OF ACTIN FILAMENT BUNDLE ASSEMBLY	WNT11,ARHGEF10L,SFRP1,LRRC16A,TGFB3,RAC1,SYNPO,CDC42,CX3CL1,EVL,ROCK2,CD47,ARHGEF15,PPM1E,RAPGEF3,S100A10,ABL1,LIMK1,GPR65,PPM1F,ITGB1BP1,PFN1,LIMCH1,ARHGEF10,APOA1,RHOA,TGFBR1,CTGF,ARHGEF5,RHOC,LPAR1,PAK1,TESK1,PLEK,SYNPO2L,EPHA1,SERPINF2,RGCC,NF2,MYOC,PFN2,FHOD1,VIL1,NRP1,PXN,CCDC88A,TPM1,PFN3,SORBS3,SYNPO2
GO:0003404	GOBP	OPTIC VESICLE MORPHOGENESIS	SIX3,TFAP2A
GO:1904906	GOBP	POSITIVE REGULATION OF ENDOTHELIAL CELL-MATRIX ADHESION VIA FIBRONECTIN	RIN2,TSTA3,FUT1,RRAS,CEACAM6
GO:0051172	GOBP	NEGATIVE REGULATION OF NITROGEN COMPOUND METABOLIC PROCESS	CYLD,CARD8,DLG1,BMP2,ZNFX1,QARS,RLIM,MAP3K10,TFIP11,ANKRD33,DUSP19,PTPN22,HMGB1,FOXM1,SH3RF1,DACH1,BRCA1,DUSP10,MECOM,CHP1,DACT1,HNF4A,ZNF566,ZFP37,SERPINB3,EDN1,DUSP3,ZNF560,DUSP1,WARS,NCL,SPHK1,ZNF559,ERF,ZNF558,ZNF557,ZNF556,ZNF555,TIRAP,ZNF554,GREM1,DUSP22,ZNF550,PABPC1,NCOR1,PHF21A,MDFIC,IL1B,HMBOX1,TRAF6,ZFP57,IGHMBP2,AIDA,BIRC7,ZMYND11,MNT,PLCB1,RXRA,MGAT5,HDAC3,HSF1,MGAT3,ZNF541,GSTP1,ZNF…
GO:0060940	GOBP	EPITHELIAL TO MESENCHYMAL TRANSITION INVOLVED IN CARDIAC FIBROBLAST DEVELOPMENT	PDCD4,SPRY1
GO:0048705	GOBP	SKELETAL SYSTEM MORPHOGENESIS	ANKRD11,INPPL1,HOXB4,LRP6,IRX5,NIPBL,ALX1,TBX4,MGP,CTNNB1,IFITM5,TMEM119,MSX2,WWOX,HHIP,BMPR1B,TWIST1,BMP4,BMPR2,SOX6,OTOR,BARX2,RAB33B,EIF4A3,HOXA3,HOXA1,SFRP4,NOG,HOXA9,TGFBR1,LTF,TGFBR2,FGFR1,SOX11,BMP1,HOXB9,HOXD3,SOX9,HOXB3,SPEF2,MTHFD1,SOX5,HOXA11,STC1,OSR2,COL2A1,SIX1,NEUROG1,LRP5,HOXC4,TRPV4,HOXC9,LRP5L,FREM1,SKI,LHX1,MEGF8,MEF2C,NPPC,TFAP2A,FGFR3,WNT7A,SCX,PDGFRA,OSR1,RAB23,HOXD4,DCANP1,…
GO:0044329	GOBP	CANONICAL WNT SIGNALING PATHWAY INVOLVED IN POSITIVE REGULATION OF CELL-CELL ADHESION	PPAP2B
GO:1904996	GOBP	POSITIVE REGULATION OF LEUKOCYTE ADHESION TO VASCULAR ENDOTHELIAL CELL	FUT7,ITGB2,ALOX5,NFAT5,SELE,ETS1,SELP,MDK,IL6,RHOA,IRAK1,TRAF6,RELA,TNF,FUT4
GO:0043538	GOBP	REGULATION OF ACTIN PHOSPHORYLATION	TWF1
GO:0007267	GOBP	CELL-CELL SIGNALING	SLC6A2,DLG1,HCN4,KCNA5,BMP2,SLC6A3,CACNB2,ANK2,PCLO,CACNA1D,IL36G,SCN5A,SCN3B,RAC1,CACNA1G,SLC18A2,SLC18A3,WNT8B,SLC32A1,SYN3,IL26,SYN1,CXCL6,CXCL5,VAMP2,CBLN1,NAPA,NAPB,FAM3B,STX19,ZACN,STX11,SERPINB3,PDZD11,STX4,EDN1,STX3,STX2,PCSK1,GABRA2,NQO1,GAD1,MINK1,GAD2,COLQ,AXIN1,APBA1,RAB3GAP1,RAB3A,WNT16,RIMS2,RIMS1,BZRAP1,RIMS3,PPFIA1,NEUROD1,CHRNB3,CHRNA2,IL1B,PPFIA4,CHRNA5,PPFIA3,CHRNA4,PPFIA2,CHRN…
GO:0060828	GOBP	REGULATION OF CANONICAL WNT SIGNALING PATHWAY	PSMD4,CYLD,PSMD5,PSMD2,BMP2,ILK,PSMD3,SLC9A3R1,PTK7,LRP6,PSMD1,RBMS3,BTRC,CSNK1D,CTNND1,DDIT3,PSME3,HECW1,DACT1,ANKRD6,PSME4,PSME1,DKK2,PSME2,TMEM198,RNF146,SNAI2,PTPRO,TMEM9,AXIN1,MESP1,SOX17,LIMD1,FOLR1,RNF220,AMER1,SCEL,NKD1,GREM1,NKD2,PLEKHA4,PSMF1,ADGRA2,CSNK1E,SIAH2,DAPK3,NOTUM,FRAT1,EGFR,JUP,MAD2L2,TRPM4,LRRK1,PPM1N,DVL1,IGFBP4,GPRC5B,XIAP,FZD9,PSMA5,DAB2IP,PSMA6,PSMA3,STK11,PSMA4,TLE2,INV…
GO:0072112	GOBP	GLOMERULAR VISCERAL EPITHELIAL CELL DIFFERENTIATION	IQGAP1,NPHS1,WT1,NPHS2,PTPRO,MYO1E,BASP1,KLF15,JAG1,MAGI2,PROM1,PODXL
GO:1903919	GOBP	NEGATIVE REGULATION OF ACTIN FILAMENT SEVERING	MYH9
GO:0090175	GOBP	REGULATION OF ESTABLISHMENT OF PLANAR POLARITY	PSMD4,WNT11,ARRB2,PSMD5,CELSR3,PSMD2,PSMB8,PSMD3,PSMB9,RAC1,PSMD1,PSMC5,CDC42,PSMC6,PSMC3,PSMC4,PSMC1,CLTC,CELSR2,NPHP3,PSMB11,PSMC2,MLLT3,PSMB10,PSME3,DACT1,VANGL1,PSME4,PSME1,PSME2,PRICKLE2,DAAM1,AP2S1,NPHP3-ACAD11,TIAM1,PFN1,NKD1,CELSR1,PLEKHA4,PSMF1,RHOA,PSMD10,VANGL2,PSMD12,PSMD11,AP2M1,PSMD14,PSMD13,ARHGEF19,PARD6A,SAPCD2,AP2A1,FZD1,AP2A2,WNT5A,FZD2,DAB2,DVL1,FZD5,FZD4,DKK1,FZD6,SMURF2,PSMA…
GO:0072088	GOBP	NEPHRON EPITHELIUM MORPHOGENESIS	WNT11,SOX9,WT1,BMP2,MYC,PAX2,HOXA11,GATA3,SIX1,SMO,SALL1,LHX1,CITED1,AHI1,GPC3,PKD1,FOXD1,BMP4,PAX8,SOX8,NPNT,PKD2,OSR1,TCF21,FGF2,GDNF,KLHL3,SIX2,HOXD11,FGF1,SHH,WNK4
GO:0038033	GOBP	POSITIVE REGULATION OF ENDOTHELIAL CELL CHEMOTAXIS BY VEGF-ACTIVATED VASCULAR ENDOTHELIAL GROWTH FACTOR RECEPTOR SIGNALING PATHWAY	PRKD1,VEGFA,HSPB1,KDR,PRKD2
GO:0045199	GOBP	MAINTENANCE OF EPITHELIAL CELL APICAL/BASAL POLARITY	LIN7B,CRB2,SLC9A3R1,WDR1,LIN7A,PDCD6IP,LIN7C,ANK1,PDZD11
GO:0001768	GOBP	ESTABLISHMENT OF T CELL POLARITY	CRTAM,SCRIB,CCR7,CCL21,CCL19
GO:0060502	GOBP	EPITHELIAL CELL PROLIFERATION INVOLVED IN LUNG MORPHOGENESIS	BMP4
GO:0051547	GOBP	REGULATION OF KERATINOCYTE MIGRATION	EPB41L4B,ARF6,MAPRE2,ADAM9,MAP4K4,IQSEC1,FGF7,FGF10,MMP9,MTOR,PTEN
GO:0060231	GOBP	MESENCHYMAL TO EPITHELIAL TRANSITION	PAX8,SIX2,WT1,BASP1,PAX2,SALL1,CITED1,GATA3,FZD7,BMP4,SMO
GO:0140039	GOBP	CELL-CELL ADHESION IN RESPONSE TO EXTRACELLULAR STIMULUS	VCAM1,ITGA4
GO:0033601	GOBP	POSITIVE REGULATION OF MAMMARY GLAND EPITHELIAL CELL PROLIFERATION	ZNF703,RREB1,RTN4
GO:0072010	GOBP	GLOMERULAR EPITHELIUM DEVELOPMENT	NPHS1,WT1,PTPRO,NPHS2,MYO1E,CD34,KLF15,JAG1,MAGI2,PODXL,IQGAP1,FOXJ1,FOXC1,BASP1,PROM1
GO:0042127	GOBP	REGULATION OF CELL PROLIFERATION	SULF1,BMP2,LDOC1,SCN5A,FGF19,JAK2,JAG1,FOXE3,IL26,FLT4,IRS1,PTPN22,CD47,HMGB1,IRS2,DUSP15,FOXM1,TLR4,CXCL5,SH3RF1,SSTR1,BRCA1,SSTR2,CHP2,DUSP10,BRCA2,SSTR4,HRAS,HNF4A,SERPINB3,STX4,EDN1,STX3,ACER3,WARS,PRMT1,SPHK1,TIRAP,CLU,TGFBR3,GREM1,SGK2,DUSP22,YAP1,IL1B,HAND2,TLR9,CASK,BIRC7,MNT,HSF1,NPR3,GSTP1,NOD2,EGFR,PAK1,CNOT6,MARVELD3,PLA2G2F,CNOT7,PLA2G2D,RPS3,PTK2B,MAPK1,CCL19,XDH,MAPK3,CNOT8,FKTN,CL…
GO:0038086	GOBP	VEGF-ACTIVATED PLATELET-DERIVED GROWTH FACTOR RECEPTOR SIGNALING PATHWAY	PDGFRB,PDGFRA,VEGFA
GO:1905226	GOBP	REGULATION OF ADHESION OF SYMBIONT TO HOST EPITHELIAL CELL	SFTPD
GO:0003136	GOBP	NEGATIVE REGULATION OF HEART INDUCTION BY CANONICAL WNT SIGNALING PATHWAY	WNT3A
GO:0042249	GOBP	ESTABLISHMENT OF PLANAR POLARITY OF EMBRYONIC EPITHELIUM	CELSR1
GO:2000698	GOBP	POSITIVE REGULATION OF EPITHELIAL CELL DIFFERENTIATION INVOLVED IN KIDNEY DEVELOPMENT	PAX8,PAX2,LIF,LHX1,ADIPOQ,PROM1
GO:0051125	GOBP	REGULATION OF ACTIN NUCLEATION	BRK1,ARFIP2,ARPIN,CORO1A,VIL1,GSN,ARF1,WASF1,ABI2,ARFIP1,GMFB,WHAMM,WASF2,NCKAP1,GMFG,CYFIP1,WDR63,PICK1,CTNNA2,CORO1B,SCIN,FCHSD2,WASF3
GO:0045892	GOBP	NEGATIVE REGULATION OF TRANSCRIPTION, DNA-TEMPLATED	DLG1,BMP2,ZNFX1,QARS,RLIM,MAP3K10,ANKRD33,HMGB1,FOXM1,DACH1,BRCA1,MECOM,HNF4A,DACT1,ZNF566,ZFP37,EDN1,ZNF560,ZNF559,ERF,ZNF558,ZNF557,ZNF556,ZNF555,ZNF554,DUSP22,ZNF550,NCOR1,PHF21A,MDFIC,HMBOX1,TRAF6,ZFP57,IGHMBP2,ZMYND11,MNT,PLCB1,RXRA,HSF1,HDAC3,ZNF541,ZNF540,GPS2,ZFP69,CNOT7,YEATS2,CNOT1,CNOT2,MAD2L2,ZNF536,IGBP1,DAB2IP,HSPA8,DNMT3L,ZNF529,CAV1,VEGFA,NR3C1,DNMT3B,PER1,HIF1AN,CCND1,DNMT3A,ZFP9…
GO:0001770	GOBP	ESTABLISHMENT OF NATURAL KILLER CELL POLARITY	SNX27
GO:1905330	GOBP	REGULATION OF MORPHOGENESIS OF AN EPITHELIUM	PSMD4,WNT11,PSMD5,ARRB2,SULF1,PSMD2,PSMD3,GJA1,RAC1,PSMD1,GATA3,CDC42,MTOR,CELSR2,FOXP1,PSMB11,PHLDB2,PSMB10,PSME3,DACT1,PSME4,PSME1,BMP4,PSME2,RREB1,TIAM1,PFN1,MDK,NKD1,PLEKHA4,PSMF1,VANGL2,SOX9,ARHGEF19,AP2A1,AP2A2,DVL1,PSMA5,WNT7A,PSMA6,PSMA3,PAX8,PSMA4,PSMA1,ROR2,PSMA2,VEGFA,PSMA7,GDNF,PSMA8,MAGI2,PSMB6,PTEN,PSMB7,PSMB4,PSMB5,PSMB2,PSMB3,RNF207,PSMB1,AP2B1,CELSR3,PSMB8,PSMB9,PAX2,PSMC5,PSMC6,…
GO:0010629	GOBP	NEGATIVE REGULATION OF GENE EXPRESSION	RPL27A,CARD8,DLG1,BMP2,ZNFX1,QARS,RLIM,FGF19,MAP3K10,EXD1,MTPAP,PNLDC1,TTC37,ANKRD33,AEBP2,PTPN22,EDC4,HMGB1,DCP1B,TCEAL1,FOXM1,SKIV2L,DACH1,TUT1,MRTO4,BRCA1,MECOM,NT5C3B,PAN2,HRAS,LSM1,DACT1,HNF4A,ZNF566,LSM5,ZFP37,LSM7,LSM6,PNRC2,XRN2,EDN1,UPK3B,ZNF560,NCL,ZNF559,ERF,ZNF558,ZNF557,MMP8,ZNF556,ZNF555,ZNF554,DUSP22,ZNF550,PABPC1,NCOR1,PHF21A,YAP1,MDFIC,HMBOX1,TRAF6,HAND2,ZFP57,IGHMBP2,BIRC7,ZMYND…
GO:2000377	GOBP	REGULATION OF REACTIVE OXYGEN SPECIES METABOLIC PROCESS	HBB,CD36,RAC1,JAK2,SLC18A2,PID1,VIMP,CD47,FYN,FOXM1,TLR4,TMEM106A,BRCA1,PTGS2,SNCA,PDK3,ABCD2,EDN1,ROMO1,ABCD1,GCH1,PDGFB,SPHK2,MMP8,WISP3,CLU,STK17A,KHSRP,IL1B,ADGRB1,TLR6,AGTR1,CDKN1A,GSTP1,SZT2,MPV17L,GRB2,XDH,SLC30A10,TP53,INS,AATF,CLEC7A,ACE2,RAC2,SIRT2,AGXT2,CAV1,PINK1,PRKCD,PARL,HSP90AB1,F2RL1,BMP7,DUOXA1,DUOXA2,ZNF205,SOD1,HSP90AA1,PTGIS,F2,PARK7,DDAH1,IFNG,DDAH2,CD177,SMAD3,TGFB1,PAX2,NO…
GO:0007164	GOBP	ESTABLISHMENT OF TISSUE POLARITY	BRSK1,CELSR1,FUZ,PTK7,VANGL2,BRSK2
GO:0061582	GOBP	INTESTINAL EPITHELIAL CELL MIGRATION	ARSB
GO:0033627	GOBP	CELL ADHESION MEDIATED BY INTEGRIN	ITGBL1,ITGA5,ITGA2,ITGB5,ITGB2,NPNT,ITGB1,ITGA4,ITGA11,C1orf168,ITGB8,NOV,FBN1,ITGB4,ITGAV,ITGB3,ITGB7,ITGB6,ADAM9,PPAP2B,COL16A1,ADAM17,VTN
GO:2000250	GOBP	NEGATIVE REGULATION OF ACTIN CYTOSKELETON REORGANIZATION	TJP1
GO:0006357	GOBP	REGULATION OF TRANSCRIPTION BY RNA POLYMERASE II	SULF1,DLG1,BMP2,POU4F3,COPS5,ZNF578,ZNF577,ZNF576,ZNF575,ZNF574,ZNF573,FOXE3,ZNF572,ZNF571,IL26,ZNF570,ANKRD33,HMGB1,YEATS4,FOXM1,HNF4G,DACH1,ZFP30,BRCA1,CHP2,MECOM,ZNF569,HRAS,ZNF567,DACT1,HNF4A,ZNF566,ZFP37,ZNF565,ZNF564,ZNF563,EDN1,ZNF561,ZNF560,RIPK2,ZFP41,NCOA6,ZNF559,ERF,ZNF558,ZNF557,ERG,ZNF556,ZNF555,ZNF554,GLYR1,NR5A1,ZNF552,TGFBR3,GREM1,ZNF551,DUSP22,NR5A2,ZNF550,NCOR1,ENY2,PHF21A,YAP1,…
GO:0030834	GOBP	REGULATION OF ACTIN FILAMENT DEPOLYMERIZATION	AVIL,LRRC16A,ACTN2,PLEK,KIAA1211,EPS8,CAPZA3,SH3BP1,TWF2,TWF1,ADD1,FAM21C,CAPZB,SCIN,LIMA1,TRIOBP,FLII,CFL2,SVIL,PLEKHH2,CAPG,ADD3,VILL,VIL1,GSN,F2RL1,SEMA5A,WDR1,PIK3CA,CAPZA1,MTPN,CAPZA2,RLTPR,PDXP,ADD2
GO:1905424	GOBP	REGULATION OF WNT-MEDIATED MIDBRAIN DOPAMINERGIC NEURON DIFFERENTIATION	CSNK1E,CSNK1D
GO:0048704	GOBP	EMBRYONIC SKELETAL SYSTEM MORPHOGENESIS	HOXB3,MTHFD1,HOXB4,OSR2,COL2A1,IRX5,SIX1,NIPBL,HOXC4,ALX1,CTNNB1,HOXC9,LHX1,MEGF8,TFAP2A,TWIST1,PDGFRA,OSR1,HOXD4,HOXD9,HOXA4,EIF4A3,HOXA3,HOXA1,TBX1,DSCAML1,FUZ,NOG,HOXA9,TGFBR1,WDR60,TGFBR2,SOX11,MTHFD1L,HOXB9,HOXD3,FGFR2
GO:0048483	GOBP	AUTONOMIC NERVOUS SYSTEM DEVELOPMENT	SEMA3A,ASCL1,PHOX2B,NF1,PHOX2A,TFAP2B,GATA3,RHOXF1,NTRK1,CTNNB1,INSM1,SEMA3F,TFAP2A,EDNRB,ISX,NRP2,SOX8,KIF26A,ARX,EGR2,FZD3,GDNF,SOX4,TBX1,NRP1,PHACTR4,SOX11,SOX10
GO:0030833	GOBP	REGULATION OF ACTIN FILAMENT POLYMERIZATION	AVIL,TMSB15A,LRRC16A,TMSB15B,FAM49B,EPS8,LATS1,EVL,TMSB10,WASF1,FAM206A,CCR7,WASF2,TWF1,SCIN,C15orf62,JMY,HIP1R,FLII,WASH1,DBNL,BAIAP2,ESAM,HCLS1,CDC42EP5,PFN1,CDC42EP4,CDC42EP3,CDC42EP2,CDC42EP1,CSF3,HAX1,GMFB,TENM1,GMFG,WDR63,CTNNA2,CORO1B,SNX9,MYADM,ARHGAP18,PTK2B,FCHSD1,NCKAP1,CCL21,CYFIP1,SSH1,FAM21C,TRIOBP,HCK,SVIL,ARFIP2,CAPG,ADD3,PRKCE,PLEKHG2,PRKCD,VILL,PFN4,BIN1,CAPZA1,CAPZA2,TMSB4X,CCL…
GO:0060353	GOBP	REGULATION OF CELL ADHESION MOLECULE PRODUCTION	COLEC12,CAV1,FUT7,APOA1,IL1B,FLOT1,NOTCH1,CXCL8,NOTCH4
GO:0060529	GOBP	SQUAMOUS BASAL EPITHELIAL STEM CELL DIFFERENTIATION INVOLVED IN PROSTATE GLAND ACINUS DEVELOPMENT	FGFR2
GO:0060674	GOBP	PLACENTA BLOOD VESSEL DEVELOPMENT	APELA,HEY1,HEY2,PKD2,ITGB8,RBPJ,PKD1
GO:2000113	GOBP	NEGATIVE REGULATION OF CELLULAR MACROMOLECULE BIOSYNTHETIC PROCESS	DLG1,BMP2,ZNFX1,QARS,RLIM,MAP3K10,ANKRD33,HMGB1,FOXM1,DACH1,BRCA1,MECOM,HNF4A,DACT1,ZNF566,ZFP37,HRSP12,EDN1,ZNF560,NCL,ZNF559,ERF,ZNF558,ZNF557,ZNF556,ZNF555,ZNF554,DUSP22,ZNF550,NCOR1,KHSRP,PHF21A,MDFIC,HMBOX1,TRAF6,ZFP57,IGHMBP2,ZMYND11,MNT,PLCB1,RXRA,HSF1,HDAC3,ZNF541,ZNF540,GPS2,ZFP69,CNOT7,RPS3,YEATS2,CNOT1,CNOT2,MAD2L2,CNOT3,ZNF536,CNOT8,IGBP1,DAB2IP,HSPA8,C19orf66,DNMT3L,ZNF529,CAV1,VEGFA…
GO:1904888	GOBP	CRANIAL SKELETAL SYSTEM DEVELOPMENT	MTHFD1,CEP55,IRX5,SIX1,NEUROG1,COLEC10,NIPBL,FREM1,RIC1,LHX1,MSX2,MEGF8,TFAP2A,TWIST1,PDGFRA,RAB23,DCANP1,EIF4A3,TIFAB,HOXA1,TBX1,TGFB2,TGFBR1,TGFBR2,MTHFD1L,FGFR2
GO:0072717	GOBP	CELLULAR RESPONSE TO ACTINOMYCIN D	RPL23,TP53,MDM2
GO:0090673	GOBP	ENDOTHELIAL CELL-MATRIX ADHESION	ADAMTS9
GO:0009889	GOBP	REGULATION OF BIOSYNTHETIC PROCESS	CYLD,DLG1,BMP2,COPS5,QARS,FGF19,MAP3K10,MAP3K13,MAP3K12,IL26,HMGB1,FOXM1,EDA2R,MECOM,CCR7,HRAS,DACT1,EDN1,RIPK2,PRMT1,SPHK1,AXIN1,TRAF2,TRAF1,MMP8,TIRAP,TGFBR3,GREM1,DUSP22,NCOR1,MDFIC,TRAF3,IL1B,TRAF6,HAND2,TRAF5,TLR9,TLR6,ZMYND11,PLCB1,ARHGEF5,HDAC3,GSTP1,FCER2,GPS2,NOD2,EGFR,RPS3,PTK2B,MAPK1,CCL19,MAPK3,FKTN,IGBP1,MAP3K2,CCL21,DAB2IP,WNT7A,HIPK2,VEGFA,PER1,ITCH,PINK1,CD40LG,PDCD4,F2RL1,PKN1,SC…
GO:0099560	GOBP	SYNAPTIC MEMBRANE ADHESION	LRRC4C,LRFN3,LRFN4,PTPRF,PTPRD,LRFN5,GPC4,SLITRK2,GPC6,SLITRK1,PTPRS,SLITRK3,NTNG1
GO:0035504	GOBP	REGULATION OF MYOSIN LIGHT CHAIN KINASE ACTIVITY	IL1B
GO:0002009	GOBP	MORPHOGENESIS OF AN EPITHELIUM	BMP2,LRP2,SLC9A3R1,PTK7,DDR1,LRP6,CDC42,STIL,SH3BP1,COBL,BMP4,MESP1,SOX17,LCP1,WNT16,FOLR1,RAP2A,ACTB,KRT12,OPHN1,BBS7,KRT6A,SOX11,BBS5,SOX10,BBS4,BRSK1,PROX1,PAK1,COL4A1,GRHL3,LIN7C,PODXL,GRHL2,SALL1,CCDC103,DVL1,CITED1,WNT7B,RBPJ,SEMA4C,PKD1,WNT7A,CEACAM1,VEGFA,CCM2,MMP12,ACVR1,GDNF,EOMES,TMEFF2,BMP7,BMP5,CYR61,ATP7A,HAND1,FGFR2,ACTG1,TGFB1,PAX2,GDF2,TSC2,VCL,SMO,NPHP3,CTSH,CAMSAP3,CTNNB1,CD44,…
GO:0048736	GOBP	APPENDAGE DEVELOPMENT	KDF1,ITGA6,LRP6,ITGB4,PITX2,LRP4,WDPCP,ECE1,NIPBL,TBX4,CTNNB1,TBX3,TBX2,INTU,BMPR1B,MBNL1,TWIST1,BMP4,KIAA1715,GLI3,AFF3,FBXW4,TBX5,MSX1,SOX4,GREM1,ZNF141,NOG,CREBBP,SHH,WNT3,SOX11,CACNA1C,MYH3,ZNF358,RARG,HOXA11,COMP,TFAP2B,FGF10,OSR2,CHD7,IQCE,KREMEN2,SALL1,SKI,DKK1,MEGF8,TFAP2A,FAM92A1,HDAC2,WNT7A,KAT2B,HDAC1,SCX,RSPO2,KRT84,PTCH1,RSPO4,SMOC1,OSR1,KREMEN1,CYP26B1,ZNRF3,PCSK5,KAT2A,IFT122,FGF8,…
GO:0072163	GOBP	MESONEPHRIC EPITHELIUM DEVELOPMENT	WNT11,WT1,BMP2,MYC,PAX2,HOXA11,GATA3,SLIT2,SIX1,SALL1,LHX1,CITED1,GPC3,PKD1,FOXD1,BMP4,PAX8,NPNT,PKD2,OSR1,TCF21,CER1,FGF2,GDNF,FOXJ1,FOXC1,BMP7,HOXD11,FGF1,ROBO2,SHH,FGFR2
GO:0021622	GOBP	OCULOMOTOR NERVE MORPHOGENESIS	TFAP2A
GO:0022603	GOBP	REGULATION OF ANATOMICAL STRUCTURE MORPHOGENESIS	SULF1,DLG1,BMP2,RAC1,MAP3K13,JAG1,FLT4,NGEF,BRCA1,DACT1,PTGS2,EDN1,DBNL,WARS,SPHK1,RIMS2,GREM1,RIMS1,RAP2A,PLEKHA4,IL1B,HAND2,PPFIA2,BRSK1,CHRNA3,SEMA3A,PAK1,TENM4,EPB41L3,PTK2B,XDH,PIK3R6,SASH1,RAP1A,APOH,DVL1,SEMA4C,DAB2IP,WNT7A,SYT3,SYT2,SYT1,HIPK2,VEGFA,HIF1AN,PINK1,GDNF,LEP,TAOK2,LRRK2,FLOT1,FUT1,EHD1,PTGIS,DDHD1,ITGB1,ROCK2,FBLN1,NOS3,ATP2B4,KLF4,KLF2,SYT17,HSPB1,VANGL1,CAPZB,FGB,FGA,SOX8,E…
GO:0030278	GOBP	REGULATION OF OSSIFICATION	LRP3,BMP2,LRP6,FBXO5,ADGRV1,ATP2B1,BCOR,CTNNBIP1,P2RX7,IFITM1,BMP4,CHSY1,CDK6,SNAI2,HDAC7,KL,LIMD1,MDK,GREM1,ATP6AP1,WDR63,LTF,RORB,SOX11,SOX9,CCL3,OSR2,PTK2B,LRP5,TRPM4,ZBTB16,CITED1,FZD9,PTN,WNT7B,RBPJ,CYP27B1,S1PR1,ANKH,SOST,ACVR1,RUNX2,NBR1,PRKD1,SUCO,BMP7,SRGN,PTK2,DDX5,FBN2,PKDCC,CHRD,CYR61,PPARG,PRKACA,FFAR4,FGFR2,CRIM1,SFRP1,TGFB1,TGFB3,C14orf169,LRP4,ISG15,SMAD6,BMP6,TMEM119,TNN,ATF4,BAM…
GO:2000167	GOBP	REGULATION OF PLANAR CELL POLARITY PATHWAY INVOLVED IN NEURAL TUBE CLOSURE	NPHP3,NPHP3-ACAD11
GO:1905007	GOBP	POSITIVE REGULATION OF EPITHELIAL TO MESENCHYMAL TRANSITION INVOLVED IN ENDOCARDIAL CUSHION FORMATION	TGFB2,TGFBR1,ACVR1,TGFBR2,ENG
GO:2000794	GOBP	REGULATION OF EPITHELIAL CELL PROLIFERATION INVOLVED IN LUNG MORPHOGENESIS	SRSF6,NFIB,FGF7,FGFR2
GO:0016331	GOBP	MORPHOGENESIS OF EMBRYONIC EPITHELIUM	LRP2,TGFB1,KDF1,PAX2,LRP6,TSC2,GATA3,STIL,COBL,BCL10,VASP,SOX8,WNT16,FOLR1,SOX4,CELSR1,VANGL2,SOX11,BBS4,SOX9,MTHFD1,LMO4,KDM2B,LUZP1,GRHL3,SIX1,GRHL2,TBX18,SCRIB,WNT5A,MTHFR,SKI,DVL1,WNT7B,TFAP2A,SEMA4C,PLXNB2,PAX8,OSR1,DVL2,DVL3,IFT122,FUZ,BMP7,TGFB2,DLC1,BMP5,DEAF1,PHACTR4,PRICKLE1,MTHFD1L,FGFR2
GO:0030038	GOBP	CONTRACTILE ACTIN FILAMENT BUNDLE ASSEMBLY	SRC,ARRB1,SORBS1,CUL3,TNFAIP1,ITGB5,PDLIM1,ITGB1,FAM171A1,PDCD10,FHDC1,RHOA,ZYX,PHACTR1,KCTD13
GO:0060601	GOBP	LATERAL SPROUTING FROM AN EPITHELIUM	CELSR1,FGFR2
GO:0060829	GOBP	NEGATIVE REGULATION OF CANONICAL WNT SIGNALING PATHWAY INVOLVED IN NEURAL PLATE ANTERIOR/POSTERIOR PATTERN FORMATION	TBX18
GO:0072716	GOBP	RESPONSE TO ACTINOMYCIN D	RPL23,TP53,MDM2,KAT7
GO:0032501	GOBP	MULTICELLULAR ORGANISMAL PROCESS	KCNMB3,SCN7A,BMP2,SCN4A,ADNP2,SCN2A,QARS,SCN3A,SCN1A,FGF19,PTK7,MAP3K13,WNT8B,BRINP2,BRINP1,FLT4,BRINP3,PTPN22,HMGB1,SLIT1,FOXM1,NGEF,SH3RF1,CBLN1,MECOM,CCR7,HRAS,DACT1,OR51E2,EDN1,DBNL,DUSP1,PRMT1,MINK1,MMP8,WNT16,TIRAP,SEC61A1,PJA2,TGFBR3,GREM1,RAP2A,IL1B,HAND2,TLR9,TLR6,AIDA,PLCB1,HDAC3,NPR3,SEMA3A,GSTP1,GPS2,NOD2,EGFR,FGFBP3,CECR1,PAK1,PTK2B,MAPK1,CCL19,C1orf106,MAPK3,MAP4K4,FKTN,NYAP1,NYAP2,…
GO:1903387	GOBP	POSITIVE REGULATION OF HOMOPHILIC CELL ADHESION	PTPN23
GO:0045198	GOBP	ESTABLISHMENT OF EPITHELIAL CELL APICAL/BASAL POLARITY	SH3BP1,CAMSAP3,RAP2A,MSN,SLC9A3R1,EZR,OPHN1,RHOA,CDC42,SYNE4,MYO9A
GO:0051716	GOBP	CELLULAR RESPONSE TO STIMULUS	CYLD,DLG1,IL36A,BMP2,COPS5,ADNP2,SCN2A,LDOC1,IL36G,STK25,FGF19,IL1F10,PTK7,IL1R1,CD27,MAP3K10,PF4V1,MAP3K13,TFIP11,GPBAR1,MAP3K11,WNT8B,MAP3K12,CD180,CARD17,BRINP2,IL26,BRINP1,FLT4,BRINP3,CXCL6,PTPN22,HMGB1,CXCL3,CXCL2,DUSP15,FOXM1,CXCL5,NGEF,DDX54,EDA2R,SSTR1,SSTR2,SSTR4,SCGB2A1,CCR7,SCGB2A2,HRAS,OR51E2,MAP4K1,MAP4K2,EDN1,ARHGEF28,DUSP3,MYO9B,DBNL,DUSP1,RIPK2,PRMT1,SPHK1,MINK1,TNFRSF19,AXIN1,TRA…
GO:0008285	GOBP	NEGATIVE REGULATION OF CELL PROLIFERATION	SULF1,BMP2,LDOC1,NPM1,POU1F1,JAK2,IL26,COPS8,SSTR1,DUSP10,SSTR2,BRCA2,SSTR4,HRAS,HNF4A,MN1,BMP4,WARS,F2R,IGFBP7,WISP3,CLDN19,TGFBR3,GREM1,IFIT3,IL1B,IFNLR1,CASK,SOX11,MNT,GSTP1,PAK1,CNOT7,MARVELD3,PLA2G2F,PLA2G2D,PTK2B,XDH,UMOD,DLG5,FKTN,S100A11,NOX4,SPEG,INCA1,APOH,RNF10,DRD2,PTN,ST18,DAB2IP,CYP27B1,STK11,CAV1,ROR2,RAPGEF2,E2F7,FTH1,VDR,PDCD4,BMP7,FCGR2B,BMP5,ANG,PPARG,GHRL,NODAL,FGFR2,DDAH1,IFN…
GO:0045746	GOBP	NEGATIVE REGULATION OF NOTCH SIGNALING PATHWAY	ARRB1,WWP2,DLL1,BEND6,YTHDF2,EGFR,DLK1,DLK2,TSPAN15,NEURL1,C8orf4,MAGEA1,AKT1,ZBTB7A,EGF,CHAC1,LFNG,HEY1,DLL4,FAM129B,FBXW7,HIF1AN,GATA2,MMP14,METTL3,NRARP,NOTCH3,RITA1,EGFL7,ARRDC1
GO:2001109	GOBP	REGULATION OF LENS EPITHELIAL CELL PROLIFERATION	FOXE3,SOX11
GO:0030856	GOBP	REGULATION OF EPITHELIAL CELL DIFFERENTIATION	NME2,PPP1R12A,KDF1,S1PR3,GATA3,FOXE3,RFX3,FOXJ2,CDSN,ROCK1,BMP4,CLOCK,MESP1,SFRP4,IL1B,CEBPB,ALOX15B,ETV4,ZEB1,SOX9,NUMA1,ZBED2,GRHL2,SPRED1,XDH,CTSL,CYP27B1,NCOA3,PAX8,F11R,CAV1,CDH5,H2AFY2,CEACAM1,VEGFA,KIAA1109,PRKCH,RHEB,ARNTL,VDR,FOXJ1,GSK3B,SERPINB13,SFN,SERPINE1,IFNG,RUNX1,PAX2,ADIPOQ,VCL,REG3A,REG3G,GDF3,ROCK2,SRSF6,BTG1,CTNNB1,MAFG,AHI1,VEZF1,H2AFY,ZDHHC21,IKBKB,PRKX,FGF2,TMEM100,APOLD1,…
GO:0043583	GOBP	EAR DEVELOPMENT	MYO3A,USH1C,BMP2,ROR1,PAX2,PHOX2B,MCM2,GATA3,ADGRV1,USH2A,JAG2,ECE1,NIPBL,LRTOMT,EPHB2,SOX2,AHI1,TWIST1,MPV17,STRA6,HPN,HOXA1,PTPN11,ZIC1,NOG,NEUROD1,CEP290,SOX9,PROX1,SHROOM2,OSR2,CHD7,SIX1,OC90,NEUROG1,POU3F4,IFT88,LHX3,SLC4A7,TFAP2A,PAX8,OSR1,GRXCR1,DCANP1,TTC39C,STRC,TIFAB,DFNB31,TBX1,ESRRB,OTOL1,GSC,PLS1,ATP6V1B1,TGFB2,SOD1,MYO6,PDZD7,KCNQ1,TMIE,SLC44A4,MYO3B,FGFR2
GO:0000122	GOBP	NEGATIVE REGULATION OF TRANSCRIPTION BY RNA POLYMERASE II	DLG1,BMP2,CNBP,EAPP,ANKRD33,HMGB1,DDX20,FOXM1,DACH1,ZNF566,DACT1,ZFP37,SNCA,BMP4,ZNF177,EDN1,ZNF175,ZNF174,ZNF560,PDGFB,ZNF559,BACH1,ERF,ZNF558,ZNF557,ZNF556,ZNF555,ZNF554,HOXA2,ZNF169,SLA2,DUSP22,ZNF550,NCOR1,PHF21A,BBX,ZNF705G,ZNF705D,ZNF19,HMBOX1,TRAF6,ZNF705B,ESX1,ZFP57,SOX14,ZNF10,IGHMBP2,ZNF705A,SOX11,SOX10,MNT,URI1,RXRA,HOXB2,ZNF20,HDAC3,HSF1,GPS2,ZNF25,ZFP69,T,HEXIM1,YEATS2,HEXIM2,CNOT1,C…
GO:0072183	GOBP	NEGATIVE REGULATION OF NEPHRON TUBULE EPITHELIAL CELL DIFFERENTIATION	OSR1,STAT1
GO:0033598	GOBP	MAMMARY GLAND EPITHELIAL CELL PROLIFERATION	EPHA2,ID2
GO:0033629	GOBP	NEGATIVE REGULATION OF CELL ADHESION MEDIATED BY INTEGRIN	KIAA2022,PDE3B,SNAI2,CYP1B1,WNK1,ACER2,HRG,JAM3,SERPINE1,MUC1
GO:0061572	GOBP	ACTIN FILAMENT BUNDLE ORGANIZATION	ARRB1,USH1C,TNFAIP1,ESPNL,ITGB1,SHTN1,EPS8,DMTN,ESPN,FSCN1,NEDD9,KCTD13,BAIAP2,ITGB5,DPYSL3,FAM171A1,LCP1,SHROOM1,RHOD,FHDC1,RHOA,FSCN3,MYO1B,CORO1B,ADD2,FMN2,SRC,SORBS1,CUL3,PDLIM1,SHROOM2,HSP90B1,FAM107A,MICAL1,ZYX,ADD1,PAWR,LIMA1,SPIRE2,SPIRE1,EZR,AIF1L,PLS3,ADD3,PDCD10,FAM101B,FSCN2,FAM101A,AIF1,PLS1,BAIAP2L2,BAIAP2L1,PHACTR1,PDXP
GO:0007417	GOBP	CENTRAL NERVOUS SYSTEM DEVELOPMENT	BTBD3,BMP2,SLC6A4,QARS,SCN5A,PITX2,EFHC1,NUMB,ALDH5A1,FOXB1,VCX3B,STIL,VCX3A,SLC6A17,SLIT1,CBLN1,MAOB,C21orf91,VCX2,CDK5,BMP4,NCOA6,RAB3GAP1,CLU,PTCHD1,NPY,CA10,NEUROD1,ADGRA2,NEUROD2,GHRH,TMEM14B,CASP5,SOX11,SOX10,PLCB1,SEMA3A,GSTP1,CNTNAP1,TENM4,COL4A1,GRIN2A,PBX3,PBX2,ZNF148,PBX4,PBX1,DRD1,TRNP1,DRD2,SERPINI1,WNT7B,RAD1,SEMA4C,GRIN2C,GRIN2B,DAB2IP,PKD1,GRIN2D,ADAM23,WNT7A,H2AFY2,RAPGEF2,SYNJ1,…
GO:0051548	GOBP	NEGATIVE REGULATION OF KERATINOCYTE MIGRATION	PTEN
GO:0016338	GOBP	CALCIUM-INDEPENDENT CELL-CELL ADHESION VIA PLASMA MEMBRANE CELL-ADHESION MOLECULES	CLDN2,CLDN22,CLDN20,CLDN23,CLDN1,CLDN6,CLDN11,CLDN10,CLDN15,CLDN9,CLDN14,CLDN8,CLDN5,CLDN7,CLDN12,CLDN19,CLDN18,CLDN17,CLDN4,CLDN16
GO:0010842	GOBP	RETINA LAYER FORMATION	PTPRM,SDK2,DSCAM,PTF1A,IGFN1,TFAP2B,TSPAN12,FOXN4,MEGF11,OBSL1,LHX1,TOPORS,AHI1,TFAP2A,PROM1,SDK1
GO:0048839	GOBP	INNER EAR DEVELOPMENT	MYO3A,USH1C,BMP2,ROR1,PAX2,PHOX2B,MCM2,ADGRV1,USH2A,JAG2,LRTOMT,EPHB2,SOX2,AHI1,MPV17,HPN,HOXA1,PTPN11,ZIC1,NEUROD1,CEP290,SOX9,PROX1,CHD7,SIX1,OC90,NEUROG1,POU3F4,IFT88,LHX3,SLC4A7,TFAP2A,PAX8,GRXCR1,DCANP1,TTC39C,STRC,TIFAB,DFNB31,TBX1,ESRRB,OTOL1,PLS1,ATP6V1B1,TGFB2,SOD1,MYO6,PDZD7,KCNQ1,TMIE,SLC44A4,MYO3B,FGFR2
GO:0045616	GOBP	REGULATION OF KERATINOCYTE DIFFERENTIATION	ZFP36L1,NME2,NUMA1,CTSV,RUNX1,ZBED2,REG3A,REG3G,ROCK2,GRHL2,SRSF6,CTSL,IL20,CDSN,ROCK1,CYP27B1,RARRES3,NCOA3,H2AFY,TRIM16,CTSK,H2AFY2,PRKCH,AQP3,SGPP1,VDR,FOXC1,SERPINB13,ERRFI1,CBFB,MED1,HOXA7,ETV4
GO:0022610	GOBP	BIOLOGICAL ADHESION	PCDHGA12,CCL5,HBB,PCDHB1,DLG1,FAT1,SSPN,ILK,FAT2,FAT3,ITGA11,PCDHB8,SGCE,RAC1,PCDHB7,SIGLEC9,ARHGAP5,VSIG10,TMEM47,OLR1,ANXA9,LRRC7,CRB1,MICALL2,MKLN1,SIGLEC8,SIGLEC7,SIGLEC6,LIMS2,CBLN1,SIGLEC5,CTNND1,CLSTN1,CDH9,NLGN1,CDH8,CDH7,ROCK1,CDH6,CDH4,TNR,PCDHAC2,PCDHAC1,MAGI1,CLEC4A,COL17A1,FBLIM1,IGFBP7,C1orf168,EMP2,KIRREL,IGFN1,GAS6,AMBN,IGSF11,APBA1,ITGA10,ESAM,COL14A1,WISP3,CLDN19,MSLN,ITGAL,WISP…
GO:0030277	GOBP	MAINTENANCE OF GASTROINTESTINAL EPITHELIUM	SOX9,MUC4,MUC6,NOD2,RBP4,KIAA1211,VSIG1,C1orf106,TLR4,STRAP,PBLD,TFF2,TFF1,TLR9,MUC13,SERPINA3
GO:0097536	GOBP	THYMUS EPITHELIUM MORPHOGENESIS	AIRE
GO:1905331	GOBP	NEGATIVE REGULATION OF MORPHOGENESIS OF AN EPITHELIUM	NKD1,SULF1,PHLDB2,TBX2,TACSTD2,STAT1,GATA3,CLASP1,CLASP2,TNF,PTEN,BMP4
GO:0051126	GOBP	NEGATIVE REGULATION OF ACTIN NUCLEATION	GMFB,ARPIN,GMFG,WDR63,CORO1A,PICK1,CTNNA2,CORO1B
GO:0030321	GOBP	TRANSEPITHELIAL CHLORIDE TRANSPORT	SLC26A6,SLC12A2,BEST1
GO:0038091	GOBP	POSITIVE REGULATION OF CELL PROLIFERATION BY VEGF-ACTIVATED PLATELET DERIVED GROWTH FACTOR RECEPTOR SIGNALING PATHWAY	PDGFRB,PDGFRA,VEGFA
GO:0106088	GOBP	REGULATION OF CELL ADHESION INVOLVED IN SPROUTING ANGIOGENESIS	SEMA6A
GO:0007548	GOBP	SEX DIFFERENTIATION	WNT2B,LRP2,NOBOX,FOXL2,LRP6,MAMLD1,GATA3,DMRT2,RAB13,DMRT3,GATA6,GATA1,GATA4,KIT,BASP1,CDKL2,ADAM21,ADAM20,LHB,NR5A1,NUP107,NCOA4,SHH,CEBPB,SOX9,WT1,LRRC6,MSH2,FOXF2,CSDE1,DNAJC19,ZNF830,DMRT1,SALL1,RBMY1B,PKD1,AMHR2,WNT7A,SCX,SOX15,VEGFA,DCANP1,RBP4,CYP17A1,TIFAB,FGF8,TEX19,ADAM29,SOD1,BIK,ANG,CYP19A1,UTF1,SRD5A2,INHBB,INHBA,SLIT2,IRX5,NIPBL,HYAL3,AR,TBX3,DMRTC1B,BMPR1B,COL9A3,SOX8,DMRTB1,STRA6,…
GO:0001952	GOBP	REGULATION OF CELL-MATRIX ADHESION	CDH13,ACTG1,SFRP1,CD36,ADAM15,RAC1,JAG1,CCL28,SKAP1,VCL,CX3CL1,RRAS,DMTN,ROCK2,MACF1,CAMSAP3,PHLDB2,COL16A1,ARHGAP6,SEMA3E,CCR7,PEAK1,EPHA3,S100A10,CD3E,ROCK1,APOD,PLET1,ABL1,ACVRL1,DUSP3,CDK6,MINK1,EMP2,PPM1F,TSTA3,LDB1,ITGB1BP1,BCAS3,CIB1,LIMCH1,DUSP22,KIAA2022,EFNA5,RHOA,CSF1,DAPK3,SLK,HOXA7,CASK,CEACAM6,SRC,CDKN2A,AJAP1,NF1,LIMS1,RASA1,ACER2,THY1,PTK2B,CORO1C,JUP,CCL25,EPHA1,PTPRJ,RIN2,MAP4K4…
GO:2000048	GOBP	NEGATIVE REGULATION OF CELL-CELL ADHESION MEDIATED BY CADHERIN	KIAA2022,BMP6,VEGFA,EPCAM,RGCC,PLG,PPM1F,NOTCH1,NOTCH4,MAD2L2
GO:0035846	GOBP	OVIDUCT EPITHELIUM DEVELOPMENT	LHX1
GO:0007162	GOBP	NEGATIVE REGULATION OF CELL ADHESION	BMP2,GTPBP4,YTHDF2,ADTRP,JAG1,PTPN22,HMGB1,ANGPT1,BMP4,DUSP3,DUSP1,SNAI2,PTPRO,DUSP22,EFNA5,CASK,EPCAM,PLA2G2F,PLA2G2D,SERPINE2,PODXL,MAD2L2,MAP4K4,DLG5,PLXND1,CCL21,HFE,CEACAM1,VEGFA,ADAMTS18,MMP12,MBP,TWSG1,PTK2,FCGR2B,LILRB1,ADAM10,LPXN,CDH13,TGFB1,ADAM15,SIPA1,FBLN1,PRKAR1A,BMP6,SMAD7,MUC21,KLF4,ASS1,TGFBI,APOD,ACVRL1,CDH1,SPINT2,PLG,ZBTB7B,VTCN1,BCAS3,BTN2A2,KANK1,KIAA2022,LGALS3,TBCD,TNFRSF…
GO:2000251	GOBP	POSITIVE REGULATION OF ACTIN CYTOSKELETON REORGANIZATION	BAIAP2,HCK,NTRK3,FES,CDC42,TEK,CCL27,HCLS1,BCAS3,STAP1,NRP1,CSF3,BAIAP2L2,HAX1,BAIAP2L1,HRAS,CDK5,NTF3,ABL1
GO:0060901	GOBP	REGULATION OF HAIR CYCLE BY CANONICAL WNT SIGNALING PATHWAY	CDH3
GO:1904997	GOBP	REGULATION OF LEUKOCYTE ADHESION TO ARTERIAL ENDOTHELIAL CELL	ZDHHC21,ALOX5,KLF4,TNF
GO:2000286	GOBP	RECEPTOR INTERNALIZATION INVOLVED IN CANONICAL WNT SIGNALING PATHWAY	CAV1,SCYL2,RAB5A
GO:0031032	GOBP	ACTOMYOSIN STRUCTURE ORGANIZATION	ARRB1,KLHL41,TNFAIP1,ITGB1,MYOZ1,MYOZ2,OBSCN,ACTN2,ROCK2,MEF2A,EPB41L4B,FRMD3,FRMD6,OBSL1,MYH11,RACGAP1,MYL2,ROCK1,KCTD13,BMP10,FLII,EPB41,NEB,ANLN,ITGB5,LMOD1,LMOD3,LMOD2,EPB41L4A,FAM171A1,SIX4,CAPN3,NEBL,RTKN,ALKBH4,WDR1,TTN,FHDC1,RHOA,ANKRD1,PGM5,ACTA1,PDCD6IP,FRMD5,MYH10,MYH3,MYH9,SRC,TJP1,SORBS1,CUL3,MYPN,PDLIM1,PROX1,CIT,CSRP2,CSRP1,MYH6,TNNT1,EPB41L3,TNNT2,TNNT3,MYH14,SYNPO2L,NRAP,MYO18A,Z…
GO:0060644	GOBP	MAMMARY GLAND EPITHELIAL CELL DIFFERENTIATION	IRF6,AKT2,ERBB4,ZNF703,AKT1,ID2,LATS1,FOXB1
GO:0150063	GOBP	VISUAL SYSTEM DEVELOPMENT	WNT2B,SIX3,SLC6A3,FOXL2,LRP6,ATF6,PITX2,FOXE3,MAB21L1,MAB21L2,NHS,RAB18,C12orf57,OBSL1,GPM6A,ATOH7,IGFN1,FBN1,RAB3GAP1,WNT16,NKD1,TENM3,HIPK1,SIPA1L3,KRT12,NEUROD1,SH3PXD2B,NEUROD4,RORB,SOX11,BBS4,SOX9,HES5,WT1,MEIS2,RARG,PTF1A,PROX1,NF1,MAF,RD3,OSR2,WNT5B,THY1,COL4A1,MEGF11,OPN4,LRP5,PBX3,PBX2,TDRD7,OPN5,CRYGS,PBX4,CRYGN,CRYGC,SALL2,PBX1,DRD2,CRYGD,TOPORS,WNT7B,CRYGA,CRYGB,FLT1,WNT7A,PDE6B,PDE6A…
GO:0061290	GOBP	CANONICAL WNT SIGNALING PATHWAY INVOLVED IN METANEPHRIC KIDNEY DEVELOPMENT	GATA3
GO:0000915	GOBP	ACTOMYOSIN CONTRACTILE RING ASSEMBLY	ANLN,RTKN,RACGAP1,PDCD6IP
GO:0046586	GOBP	REGULATION OF CALCIUM-DEPENDENT CELL-CELL ADHESION	FXYD5
GO:0007160	GOBP	CELL-MATRIX ADHESION	ILK,ITGA11,SGCE,RAC1,DDR1,ACTN2,MKLN1,PEAK1,DEFB118,COL17A1,EMP2,ITGA10,ITGB1BP1,TIAM1,MSLN,ITGAL,ITGB7,ITGB6,PPFIA1,RHOD,THSD1,PPFIA2,HOXD3,THY1,MADCAM1,ADAMTS13,ADAMTS9,OTOA,FN1,CCL21,PKD1,PARVG,ITGBL1,FERMT3,BCR,ECM2,ITGA4,ITGB8,COL13A1,STRC,VWA2,TAOK2,ITGB3,ADAM9,CD63,PIP5K1A,LYVE1,ACTN1,CD96,ADAM15,ITGB1,VCL,ITGB4,CTTN,NID2,FBLN5,ITGA8,ITGA7,CD44,TNN,ITGA3,ACTN3,HPSE,ADAMTS12,FERMT2,FGB,FGA,…
GO:2000112	GOBP	REGULATION OF CELLULAR MACROMOLECULE BIOSYNTHETIC PROCESS	CYLD,DLG1,BMP2,COPS5,QARS,MAP3K10,MAP3K13,MAP3K12,IL26,HMGB1,FOXM1,EDA2R,MECOM,CCR7,HRAS,DACT1,EDN1,RIPK2,PRMT1,SPHK1,AXIN1,TRAF2,TRAF1,TIRAP,TGFBR3,GREM1,DUSP22,NCOR1,MDFIC,TRAF3,IL1B,TRAF6,HAND2,TRAF5,TLR9,TLR6,ZMYND11,PLCB1,ARHGEF5,HDAC3,GPS2,NOD2,EGFR,RPS3,MAPK1,CCL19,MAPK3,FKTN,IGBP1,MAP3K2,CCL21,DAB2IP,WNT7A,HIPK2,VEGFA,PER1,ITCH,CD40LG,PDCD4,F2RL1,PKN1,SREBF2,PER2,BAG3,HSPB1,SMC3,CDK5RAP2,…
GO:0070358	GOBP	ACTIN POLYMERIZATION-DEPENDENT CELL MOTILITY	NCKAP1L,ENAH,ARPC2,ARPC3,EPS8,ACTR3,JMY
GO:0106089	GOBP	NEGATIVE REGULATION OF CELL ADHESION INVOLVED IN SPROUTING ANGIOGENESIS	SEMA6A
GO:0030837	GOBP	NEGATIVE REGULATION OF ACTIN FILAMENT POLYMERIZATION	AVIL,TMSB4X,TMSB15A,TMSB15B,MYADM,FAM49B,EPS8,SLIT2,TMSB10,CAPZA3,TWF2,TWF1,ADD1,SSH1,CAPZB,KANK4,SCIN,KANK3,TRIOBP,HIP1R,SSH2,FLII,SSH3,SVIL,CAPG,ADD3,VILL,PRKCD,PFN2,VIL1,PFN4,PFN1,GSN,KANK1,CAPZA1,CAPZA2,ARFGEF1,ADD2,TMSB4Y
GO:0031323	GOBP	REGULATION OF CELLULAR METABOLIC PROCESS	CYLD,DLG1,BMP2,COPS5,QARS,STK25,FGF19,CD27,MAP3K10,MAP3K13,TFIP11,MAP3K11,MAP3K12,IL26,FLT4,DUSP19,PTPN22,HMGB1,DUSP15,FOXM1,SH3RF1,EDA2R,DUSP10,MECOM,CCR7,HRAS,DACT1,ANKRD6,MAP4K1,SERPINB3,MAP4K2,EDN1,DUSP3,DBNL,DUSP1,RIPK2,PRMT1,SPHK1,MINK1,TNFRSF19,AXIN1,TRAF2,TRAF1,MMP8,WNT16,TIRAP,PJA2,TGFBR3,GREM1,DUSP22,RAP2A,NCOR1,TRAF4,MDFIC,TRAF3,IL1B,TRAF6,HAND2,TRAF5,TLR9,TLR6,AIDA,BIRC7,ZMYND11,PLCB1…
GO:0031325	GOBP	POSITIVE REGULATION OF CELLULAR METABOLIC PROCESS	CARD8,BMP2,POU4F3,COPS5,STK25,FGF19,CD27,MAP3K10,MAP3K13,MAP3K11,MAP3K12,IL26,FLT4,IRS1,DUSP19,GUCA1A,PTPN22,HMGB1,YEATS4,IRS2,DUSP15,FOXM1,SH3RF1,HNF4G,EDA2R,BRCA1,CHP2,MECOM,BRCA2,CHP1,NAT14,CCR7,HRAS,DACT1,HNF4A,PIK3R4,ANKRD6,MAP4K1,SERPINB3,FAM170A,MAP4K2,EDN1,DBNL,ANKRD49,RIPK2,NCL,PRMT1,SPHK1,NCOA6,GAPDHS,MINK1,TNFRSF19,SPTLC1,AXIN1,TRAF2,ERG,TRAF1,MMP8,WNT16,TIRAP,PJA2,GLYR1,NR5A1,GREM1,DU…
GO:0043066	GOBP	NEGATIVE REGULATION OF APOPTOTIC PROCESS	CCL5,COPS5,QARS,DHCR24,TRIAP1,NPM1,CD27,CREB3,FOXE3,RPS6KB1,FLT4,FOXB1,STIL,IRS2,ANGPT4,SH3RF1,BHLHB9,ANGPT1,BRCA1,CCR7,SNCA,BMP4,RIPK2,SPHK1,F2R,VDAC1,GAS6,TRAF2,CLU,GREM1,IFIT3,PTMA,BNIP3L,NEUROD1,YAP1,KRT18,IL1B,TRAF6,HAND2,PROK2,BIRC7,ZMYND11,URI1,HDAC3,BNIP3,GSTP1,NOD2,EGFR,ARAF,PKHD1,PTK2B,CSNK2A1,MRE11A,PRKCG,CCL19,NGFRAP1,SLC30A10,MAP4K4,IGBP1,APOH,CITED1,CCL21,FZD9,MTRNR2L10,MTRNR2L11,NT…
GO:0001767	GOBP	ESTABLISHMENT OF LYMPHOCYTE POLARITY	CRTAM,SCRIB,CCR7,CCL21,SNX27,CCL19
GO:0048592	GOBP	EYE MORPHOGENESIS	WNT2B,RPGRIP1L,SIX3,USH1C,DSCAM,MFAP2,PAX6,PAX2,EFEMP1,LRP6,FOXE3,PITX2,TSPAN12,C12orf57,NIPBL,OBSL1,TBX2,MFSD2A,ATF4,AHI1,TWIST1,PTPRM,SOX8,STAT3,STRA6,IGFN1,FBN1,WNT16,NKD1,TENM3,CEP290,RORB,SOX11,SDK1,COL5A1,BBS4,SOX9,COL5A2,SDK2,RARG,PTF1A,DLL1,PROX1,PITX3,SHROOM2,NF1,TFAP2B,THY1,KDM2B,MEGF11,RP1,LRP5,TDRD7,NRL,MYO7A,WNT5A,SKI,LHX1,TOPORS,TFAP2A,PROM1,VEGFA,TULP1,RBP4,TH,FOXN4,WNT9A,RPGRIP1,I…
GO:0031033	GOBP	MYOSIN FILAMENT ORGANIZATION	MYH11,TTN,TCAP
GO:0003409	GOBP	OPTIC CUP STRUCTURAL ORGANIZATION	TFAP2A
GO:1905277	GOBP	NEGATIVE REGULATION OF EPITHELIAL TUBE FORMATION	GATA3
GO:0007163	GOBP	ESTABLISHMENT OR MAINTENANCE OF CELL POLARITY	DLG1,MARK2,FAT1,RHOBTB3,SLC9A3R1,GJA1,DLG3,RAC1,CDK5RAP2,DOCK7,CDC42,DCTN1,LRRC7,CRB1,SH3BP1,CAP2,FSCN1,FBF1,CCR7,CLIC4,NDEL1,RHOF,PARD6G,DST,PDZD11,CRTAM,MPP7,INSC,FAM89B,PAFAH1B1,CRB2,NDE1,RAP2A,ACTB,SFRP5,RND2,SIPA1L3,PARD3B,OPHN1,RND1,RHOD,GPSM2,PLK1,DYNLT1,BRSK1,NUMA1,AMOT,RAB11FIP2,PDLIM1,MAPKAP1,LMNA,NDC80,KIF2C,LIN7A,RICTOR,ARHGAP35,AQP1,ALPK2,LIN7C,CCL19,CD3G,LIN7B,SDCCAG8,DLG5,MISP,RAC2…
GO:0010557	GOBP	POSITIVE REGULATION OF MACROMOLECULE BIOSYNTHETIC PROCESS	BMP2,POU4F3,COPS5,JAK2,JAG1,PITX2,MAP3K12,IL26,IRS1,HMGB1,YEATS4,IRS2,FOXM1,TLR4,TMEM106A,HNF4G,BRCA1,CHP2,MECOM,BRCA2,CHP1,NAT14,CCR7,HRAS,HNF4A,FAM170A,EDN1,ANKRD49,RIPK2,NCL,PRMT1,NCOA6,AXIN1,ERG,RAB3GAP1,GLYR1,NR5A1,GREM1,NR5A2,ENY2,YAP1,NEUROD1,MDFIC,PCNA,IL1B,HMBOX1,TRAF6,HAND2,TLR9,RXRB,PLCB1,NDP,RXRA,HSF1,HDAC3,FCER2,GPS2,GLMP,NOD2,EGFR,TCEB1,CNOT6,RXRG,MAPK1,CCL19,MAD2L2,TADA3,ZFP64,MAPK…
GO:0075523	GOBP	VIRAL TRANSLATIONAL FRAMESHIFTING	C19orf66
GO:0007423	GOBP	SENSORY ORGAN DEVELOPMENT	SLC6A3,BMP2,MCM2,LRP6,FOXE3,PITX2,NHS,WDPCP,OBSL1,GPM6A,INTU,ATOH7,IGFN1,RAB3GAP1,WNT16,HOXA1,NKD1,KRT12,NEUROD1,SH3PXD2B,NEUROD4,SOX11,BBS4,PROX1,ASCL1,RD3,THY1,COL4A1,OPN4,PBX3,PBX2,TDRD7,OPN5,PBX4,PBX1,SALL2,DRD2,TOPORS,WNT7B,ASCL2,WNT7A,PDE6B,PDE6A,SCO2,HIPK2,VEGFA,ADAMTS18,SLC39A5,WNT9B,WNT9A,ESRRB,ZNF513,SOD1,SMARCD3,FGFR2,RPGRIP1L,PAX6,PAX2,EFEMP1,PRSS56,ZDHHC16,BFSP1,INHBA,TSPAN12,GDF3,UN…
GO:0072243	GOBP	METANEPHRIC NEPHRON EPITHELIUM DEVELOPMENT	PAX8,SOX9,SOX8,NPHS2,OSR1,PKD2,POU3F3,PAX2,WNT7B,PKD1
GO:0060738	GOBP	EPITHELIAL-MESENCHYMAL SIGNALING INVOLVED IN PROSTATE GLAND DEVELOPMENT	SHH
GO:0043009	GOBP	CHORDATE EMBRYONIC DEVELOPMENT	WNT11,SULF1,BMP2,LRP2,ISL1,HOXB4,LRP6,GATA3,ZP3,NKX2-5,FOXB1,STIL,COBL,ALX1,BRCA1,DACT1,BMP4,LFNG,PDGFB,MESP2,TCOF1,MESP1,HOXA3,FOLR1,HOXA1,CRB2,WNT8A,VANGL2,ZPR1,FGFR1,SOX11,HOXB9,HOXD3,BBS4,SOX9,HOXB3,ZNF358,HES5,KBTBD8,PROX1,LMO4,HOPX,OSR2,T,NOLC1,COL2A1,GRHL3,FOXF1,GRHL2,TBX19,TBX18,HOXC4,HORMAD1,HOXC9,ATP6AP2,GCM1,DVL1,FOXD3,TET1,WNT7B,RBPJ,SEMA4C,ASCL2,PKD1,CASP8,HEY1,SOX15,VEGFA,HEY2,HOXD4…
GO:0090596	GOBP	SENSORY ORGAN MORPHOGENESIS	WNT2B,SIX3,LRP6,PITX2,FOXE3,C12orf57,WDPCP,OBSL1,INTU,GLI3,HPN,IGFN1,FBN1,WNT16,HOXA1,NKD1,ZIC1,TENM3,RORB,SOX11,BBS4,SOX9,RARG,PTF1A,PROX1,NF1,OSR2,THY1,MEGF11,LRP5,TDRD7,TOPORS,PAX8,VEGFA,DCANP1,RBP4,TH,STRC,WNT9A,TIFAB,DFNB31,TBX1,GSC,PLS1,MFAP5,AGTPBP1,FBN2,SOD1,MYO6,PDZD7,TMIE,PHACTR4,ALDH1A3,FGFR2,MYO3B,RPGRIP1L,MYO3A,USH1C,DSCAM,MFAP2,PAX6,PAX2,EFEMP1,TSPAN12,NIPBL,EPHB2,TBX2,MFSD2A,ATF4,A…
GO:0045197	GOBP	ESTABLISHMENT OR MAINTENANCE OF EPITHELIAL CELL APICAL/BASAL POLARITY	DLG1,MARK2,SLC9A3R1,DLG3,SYNJ2BP,LIN7A,SYNE4,CDC42,MYO9A,LIN7C,LRRC7,CRB1,LIN7B,SH3BP1,CAMSAP3,SCRIB,DLG2,MTCL1,ANK1,PDZD11,PRKCI,EZR,CRB2,MSN,RAP2A,PARD3,PARD3B,WDR1,OPHN1,ERBB2IP,RHOA,PDCD6IP
GO:0050896	GOBP	RESPONSE TO STIMULUS	CYLD,KCNMB3,DLG1,BMP2,COPS5,SCN2A,STK25,SCN1A,FGF19,IL1R1,CD27,MAP3K10,MAP3K13,TFIP11,MAP3K11,MAP3K12,AGBL5,IL26,FLT4,PTPN22,HMGB1,DUSP15,SLIT1,FOXM1,NGEF,EDA2R,CCR7,HRAS,MAP4K1,SERPINB3,MAP4K2,EDN1,DUSP3,DBNL,DUSP1,RIPK2,PRMT1,SPHK1,MINK1,SRP14,TNFRSF19,AXIN1,TRAF2,SRPRB,TRAF1,MMP8,SRPR,WNT16,TIRAP,PJA2,TGFBR3,GREM1,ASNA1,DUSP22,RAP2A,SRP68,TRAF4,MDFIC,TRAF3,IL1B,TRAF6,GPSM2,TRAF5,TLR9,TLR6,BIRC…
GO:0035107	GOBP	APPENDAGE MORPHOGENESIS	ZNF358,RARG,HOXA11,LRP6,TFAP2B,OSR2,IQCE,WDPCP,ECE1,NIPBL,TBX4,CTNNB1,TBX3,TBX2,INTU,SALL1,SKI,MEGF8,TFAP2A,FAM92A1,BMPR1B,HDAC2,MBNL1,TWIST1,WNT7A,HDAC1,GLI3,AFF3,FBXW4,PTCH1,OSR1,CYP26B1,TBX5,MSX1,PCSK5,SOX4,ZNF141,FGF8,CREBBP,NOG,TGFB2,SHH,WNT3,CACNA1C,SOX11,MYH3,FGFR2
GO:0044330	GOBP	CANONICAL WNT SIGNALING PATHWAY INVOLVED IN POSITIVE REGULATION OF WOUND HEALING	PPAP2B
GO:0043067	GOBP	REGULATION OF PROGRAMMED CELL DEATH	CYLD,CARD8,BMP2,COPS5,QARS,JAK2,CD27,MAP3K10,MAP3K11,FOXE3,FLT4,FOXB1,STIL,HMGB1,IRS2,NGEF,SH3RF1,BRCA1,MECOM,CCR7,STX4,ACER3,RIPK2,SPHK1,VDAC1,SPTLC1,TRAF2,TRAF1,CLU,GREM1,STEAP3,PTMA,YAP1,NEUROD1,IL1B,TRAF6,HAND2,BIRC7,ZMYND11,ARHGEF5,PHLPP1,HDAC3,GSTP1,NOD2,EGFR,RPS3,PTK2B,MRE11A,PRKCG,CCL19,ZNF622,XDH,PTPMT1,MAP4K4,CLEC7A,IGBP1,APOH,CCL21,MTRNR2L10,MTRNR2L11,CARD9,DAB2IP,MTRNR2L12,MTRNR2L13,T…
GO:2000054	GOBP	NEGATIVE REGULATION OF WNT SIGNALING PATHWAY INVOLVED IN DORSAL/VENTRAL AXIS SPECIFICATION	SFRP1
GO:0035331	GOBP	NEGATIVE REGULATION OF HIPPO SIGNALING	WWC3,AJUBA,MARK3,DLG5,VGLL4,MAPK14,MAP2K3,SHANK2,WWC1,LIMD1,WWC2,WTIP
GO:0097326	GOBP	MELANOCYTE ADHESION	KIT
GO:0045618	GOBP	POSITIVE REGULATION OF KERATINOCYTE DIFFERENTIATION	H2AFY,NME2,NUMA1,TRIM16,H2AFY2,PRKCH,ZBED2,VDR,FOXC1,IL20,MED1,RARRES3,NCOA3,ETV4,CYP27B1
GO:0001738	GOBP	MORPHOGENESIS OF A POLARIZED EPITHELIUM	BRSK1,ZDHHC7,ACTG1,SLC9A3R1,PTK7,TRAF3IP1,SYNE4,CDC42,LAMA5,MYO9A,LAMA3,SH3BP1,CAMSAP3,SCRIB,AHI1,EZR,RAB10,CELSR1,MSN,FUZ,RAP2A,ACTB,OPHN1,RHOA,VANGL2,BRSK2
GO:0060770	GOBP	NEGATIVE REGULATION OF EPITHELIAL CELL PROLIFERATION INVOLVED IN PROSTATE GLAND DEVELOPMENT	WDR77,NKX3-1
GO:0072307	GOBP	REGULATION OF METANEPHRIC NEPHRON TUBULE EPITHELIAL CELL DIFFERENTIATION	PAX8,PAX2,LIF,STAT1
GO:0051895	GOBP	NEGATIVE REGULATION OF FOCAL ADHESION ASSEMBLY	ACVRL1,SRC,ITGB1BP1,DMTN,PTEN,CORO1C,BCAS3,DUSP22,PHLDB2,FAM107A,RCC2,DLC1,ARHGAP6,CLASP2,APOD,THBS1
GO:0010632	GOBP	REGULATION OF EPITHELIAL CELL MIGRATION	FGF4,MTOR,EVL,FLT4,SH3BP1,HMGB1,ANGPT4,ANGPT1,DUSP10,PTGS2,BMP4,EDN1,PDGFB,EMP2,SPARC,ADGRB1,MEOX2,FGFR1,PROX1,STC1,HMOX1,MARVELD3,PTK2B,JUP,SMOC2,MAPRE2,SASH1,MAP4K4,APOH,SIRT1,PTN,DAB2IP,BMPER,GPI,RAB11A,CEACAM1,VEGFA,NUS1,CD40,RHOJ,ITGB3,PTK2,ADAM9,FUT1,PPARG,SCARB1,IFNG,TGFB1,GDF2,ROCK2,CTSH,NOS3,ATP2B4,KLF4,HSPB1,AGT,P2RX4,TDGF1,ACVRL1,NRP2,BMP10,BMPR2,TSTA3,PRCP,FGF2,FGFBP1,BCAS3,ARF6,SRPX2…
GO:0060523	GOBP	PROSTATE EPITHELIAL CORD ELONGATION	FGFR2
GO:0045617	GOBP	NEGATIVE REGULATION OF KERATINOCYTE DIFFERENTIATION	SRSF6,CDSN,REG3A,HOXA7,REG3G,GRHL2
GO:0009790	GOBP	EMBRYO DEVELOPMENT	TDRD5,SULF1,BMP2,YTHDF2,WNT8B,ZP3,FOXB1,STIL,COBL,BRCA1,DACT1,ROCK1,MMP2,BMP4,DUSP1,PDGFB,SOX17,MMP8,WNT16,HOXA3,HOXA1,SCEL,NR5A2,NEUROD1,ZFP57,FGFR1,SOX11,HOXB9,HOXB3,HOPX,T,NOLC1,PBX3,HOXC4,PBX2,HOXC9,PBX4,GCM1,DVL1,PBX1,FN1,WNT7B,RBPJ,NANOG,SEMA4C,ASCL2,PKD1,WNT7A,STOX2,APELA,CASP8,HEY1,SOX15,VEGFA,HEY2,HOXD4,DUSP4,HOXD9,ZNF568,DUSP2,E2F7,GDNF,HOXD8,E2F8,EOMES,PLK4,ESRRB,ITGB3,CELF4,IGF2,TFEB,…
GO:1904711	GOBP	REGULATION OF WNT-FRIZZLED-LRP5/6 COMPLEX ASSEMBLY	DKK1
GO:0060042	GOBP	RETINA MORPHOGENESIS IN CAMERA-TYPE EYE	SOX9,USH1C,SDK2,DSCAM,PTF1A,DLL1,PROX1,LRP6,TFAP2B,THY1,TSPAN12,MEGF11,LRP5,RP1,OBSL1,LHX1,MFSD2A,TOPORS,AHI1,TFAP2A,PROM1,PTPRM,SOX8,IGFN1,RBP4,FOXN4,RORB,SDK1
GO:0098974	GOBP	POSTSYNAPTIC ACTIN CYTOSKELETON ORGANIZATION	DBNL,ACTB,DBN1
GO:2000047	GOBP	REGULATION OF CELL-CELL ADHESION MEDIATED BY CADHERIN	TJP1,VEGFA,MLLT4,EPCAM,PLG,PPM1F,DENND6A,MAD2L2,FOXA2,FOXA1,KIAA2022,BMP6,SERPINF2,RGCC,ADAM19,FLOT1,PTPRU,NOTCH1,NOTCH4
GO:0045813	GOBP	POSITIVE REGULATION OF WNT SIGNALING PATHWAY, CALCIUM MODULATING PATHWAY	DKK1
GO:0051666	GOBP	ACTIN CORTICAL PATCH LOCALIZATION	BIN3
GO:0002415	GOBP	IMMUNOGLOBULIN TRANSCYTOSIS IN EPITHELIAL CELLS MEDIATED BY POLYMERIC IMMUNOGLOBULIN RECEPTOR	RAB17,PIGR
GO:1904035	GOBP	REGULATION OF EPITHELIAL CELL APOPTOTIC PROCESS	PLA2G1B,NDNF,SCG2,USP17L25,USP17L24,TCF7L2,IL10,GATA3,PLA2R1,ANGPT1,GPER1,PAK4,FGB,IL11,FGA,BOK,FGG,GAS6,ICAM1,MDK,SFRP4,GSN,YAP1,NEUROD1,CAST,PIAS4,CD160,TNF,ZFP36L1,IL4,KRIT1,TNFAIP3,IL6,TNIP2,RGCC,WFS1,IL13,FASLG,ANO6,CDH5,PRKCI,CD40,ITGA4,ECSCR,GATA2,AKR1C3,CD40LG,TEK,NUPR1,PDPK1,RAMP2,CCL2,PDCD4,USP17L30,HLA-G,SEMA5A,SERPINB13,NFE2L2,KDR,USP17L27,PLCG1,USP17L26,USP17L29,SERPINE1,USP17L28,THB…
GO:0021557	GOBP	OCULOMOTOR NERVE DEVELOPMENT	TFAP2A
GO:0060665	GOBP	REGULATION OF BRANCHING INVOLVED IN SALIVARY GLAND MORPHOGENESIS BY MESENCHYMAL-EPITHELIAL SIGNALING	HGF
GO:2000049	GOBP	POSITIVE REGULATION OF CELL-CELL ADHESION MEDIATED BY CADHERIN	TJP1,FOXA2,FOXA1,SERPINF2,MLLT4,ADAM19,FLOT1,DENND6A,PTPRU
GO:0031532	GOBP	ACTIN CYTOSKELETON REORGANIZATION	ANXA1,PTK7,CTTN,DMTN,CAPN10,MICALL2,MKLN1,KIT,DTNBP1,SIPA1L1,NEDD9,EFS,MINK1,GPR65,AUTS2,CLDN19,GSN,FARP2,RAP2A,THSD7B,THSD7A,RALA,FGF7,RHOA,CASS4,BRSK2,MYH9,SYDE1,ARAP1,ANTXR1,CXADR,RICTOR,PAK1,FGF10,GRB2,PLEK,TRPV4,PDLIM4,MCU,BCAR1,FLNA,S1PR2,CDC42BPB,PARVB,GAB1,PARVG,S1PR1,TNIK,EZR,FER,NPHS2,CLDN3,PLEK2,CDC42BPG,CDC42BPA,NRP1,NRK,PHACTR1,WHAMM,PIP5K1A,PTPN1,INSRR,ATP2C1
GO:1904616	GOBP	REGULATION OF ACTIN BINDING	CRMP1,ABL1
GO:2000478	GOBP	POSITIVE REGULATION OF METANEPHRIC GLOMERULAR VISCERAL EPITHELIAL CELL DEVELOPMENT	ADIPOQ
GO:0009892	GOBP	NEGATIVE REGULATION OF METABOLIC PROCESS	RPL27A,CYLD,CARD8,DLG1,BMP2,ZNFX1,QARS,RLIM,FGF19,MAP3K10,TFIP11,EXD1,MTPAP,PNLDC1,TTC37,ANKRD33,DUSP19,AEBP2,PTPN22,EDC4,HMGB1,DCP1B,IRS2,TCEAL1,FOXM1,SH3RF1,SKIV2L,DACH1,TUT1,MRTO4,BRCA1,DUSP10,MECOM,NT5C3B,CHP1,PAN2,HRAS,LSM1,DACT1,HNF4A,ZNF566,LSM5,ZFP37,LSM7,LSM6,SERPINB3,PNRC2,XRN2,EDN1,UPK3B,DUSP3,ZNF560,DUSP1,WARS,NCL,SPHK1,ZNF559,ERF,ZNF558,ZNF557,MMP8,ZNF556,ZNF555,TIRAP,ZNF554,GREM1,DU…
GO:0090244	GOBP	WNT SIGNALING PATHWAY INVOLVED IN SOMITOGENESIS	LRP6
GO:0002065	GOBP	COLUMNAR/CUBOIDAL EPITHELIAL CELL DIFFERENTIATION	SRC,WNT11,USH1C,BMP2,DLL1,PAX6,PDX1,CDX2,GATA6,ROS1,GATA5,PYY,JAG2,GATA4,LRTOMT,BMP6,INSM1,SLC4A7,RFX6,BMP4,CDK6,ENAM,WDR77,BCCIP,STRC,SOX4,DFNB31,NPY,DSPP,FGF8,PLS1,YAP1,NEUROD1,NKX6-1,SOD1,BMP5,MYO6,PDZD7,SOX11,IL6ST,FGFR2
GO:0034113	GOBP	HETEROTYPIC CELL-CELL ADHESION	ITGA5,VCAM1,CD200R1,ITGB1,CXADR,ITGAX,JUP,PKP2,IZUMO1,MADCAM1,ITGA7,DSP,DSG2,CD58,JAM3,ITGB2,CD2,ITGA4,ITGAV,CD200,ITGB3,ITGB7,CD1D,ITGAD,RNASE10,DSC2,CTNNA3,LILRB2
GO:0090162	GOBP	ESTABLISHMENT OF EPITHELIAL CELL POLARITY	SLC9A3R1,EZR,SYNE4,CDC42,MYO9A,SH3BP1,CAMSAP3,GOLPH3,MSN,RAP2A,PARD3,SIPA1L3,OPHN1,FBF1,CYTH3,RHOA,MYO18A,CYTH1,CLASP1,FERMT1
GO:0043616	GOBP	KERATINOCYTE PROLIFERATION	CDH13,SDR16C5,KLK8,EREG,KRT2,WNT16,FERMT1
GO:2001141	GOBP	REGULATION OF RNA BIOSYNTHETIC PROCESS	CYLD,DLG1,BMP2,COPS5,QARS,MAP3K10,MAP3K13,MAP3K12,IL26,HMGB1,FOXM1,EDA2R,MECOM,HRAS,DACT1,EDN1,RIPK2,SPHK1,AXIN1,TRAF2,TRAF1,TIRAP,TGFBR3,GREM1,DUSP22,NCOR1,MDFIC,TRAF3,IL1B,TRAF6,HAND2,TRAF5,TLR9,TLR6,ZMYND11,PLCB1,ARHGEF5,HDAC3,GPS2,NOD2,EGFR,RPS3,MAPK1,MAPK3,IGBP1,MAP3K2,DAB2IP,WNT7A,HIPK2,VEGFA,PER1,ITCH,CD40LG,PDCD4,F2RL1,PKN1,SREBF2,PER2,BAG3,CDK5RAP2,RFX2,RFX3,MTERF3,SNF8,INO80,TMEM173,FLN…
hsa04310	KEGG	Wnt signaling pathway	APC,APC2,AXIN1,AXIN2,BTRC,CACYBP,CAMK2A,CAMK2B,CAMK2D,CAMK2G,CCND1,CCND2,CCND3,CER1,CHD8,CHP,CHP2,CREBBP,CSNK1A1,CSNK1A1L,CSNK1E,CSNK2A1,CSNK2A2,CSNK2B,CTBP1,CTBP2,CTNNB1,CTNNBIP1,CUL1,CXXC4,DAAM1,DAAM2,DKK1,DKK2,DKK4,DVL1,DVL2,DVL3,EP300,FBXW11,FOSL1,FRAT1,FRAT2,FZD1,FZD10,FZD2,FZD3,FZD4,FZD5,FZD6,FZD7,FZD8,FZD9,GSK3B,JUN,LEF1,LRP5,LRP6,MAP3K7,MAPK10,MAPK8,MAPK9,MMP7,MYC,NFAT5,NFATC1,NFATC2,NFAT…
hsa04330	KEGG	Notch signaling pathway	ADAM17,APH1A,CIR1,CREBBP,CTBP1,CTBP2,DLL1,DLL3,DLL4,DTX1,DTX2,DTX3,DTX3L,DTX4,DVL1,DVL2,DVL3,EP300,HDAC1,HDAC2,HES1,HES5,JAG1,JAG2,KAT2A,KAT2B,LFNG,MAML1,MAML2,MAML3,MFNG,NCOR2,NCSTN,NOTCH1,NOTCH2,NOTCH3,NOTCH4,NUMB,NUMBL,PSEN1,PSEN2,PSENEN,PTCRA,RBPJ,RBPJL,RFNG,SNW1
hsa04370	KEGG	VEGF signaling pathway	AKT1,AKT2,AKT3,BAD,CASP9,CDC42,CHP,CHP2,HRAS,HSPB1,JMJD7-PLA2G4B,KDR,KRAS,MAP2K1,MAP2K2,MAPK1,MAPK11,MAPK12,MAPK13,MAPK14,MAPK3,MAPKAPK2,MAPKAPK3,NFAT5,NFATC1,NFATC2,NFATC3,NFATC4,NOS3,NRAS,PIK3CA,PIK3CB,PIK3CD,PIK3CG,PIK3R1,PIK3R2,PIK3R3,PIK3R5,PLA2G10,PLA2G12A,PLA2G12B,PLA2G1B,PLA2G2A,PLA2G2C,PLA2G2D,PLA2G2E,PLA2G2F,PLA2G3,PLA2G4A,PLA2G4B,PLA2G4E,PLA2G5,PLA2G6,PLCG1,PLCG2,PPP3CA,PPP3CB,PPP3CC,P…
hsa04510	KEGG	Focal adhesion	ACTB,ACTG1,ACTN1,ACTN2,ACTN3,ACTN4,AKT1,AKT2,AKT3,ARHGAP5,BAD,BCAR1,BCL2,BIRC2,BIRC3,BRAF,CAPN2,CAV1,CAV2,CAV3,CCND1,CCND2,CCND3,CDC42,CHAD,COL11A1,COL11A2,COL1A1,COL1A2,COL2A1,COL3A1,COL4A1,COL4A2,COL4A4,COL4A5,COL4A6,COL5A1,COL5A2,COL5A3,COL6A1,COL6A2,COL6A3,COL6A6,COMP,CRK,CRKL,CTNNB1,DIAPH1,DOCK1,EGF,EGFR,ELK1,ERBB2,FIGF,FLNA,FLNB,FLNC,FLT1,FLT4,FN1,FYN,GRB2,GRLF1,GSK3B,HGF,HRAS,IBSP,IGF1,IGF…
hsa04514	KEGG	Cell adhesion molecules (CAMs)	ALCAM,CADM1,CADM3,CD2,CD22,CD226,CD274,CD276,CD28,CD34,CD4,CD40,CD40LG,CD58,CD6,CD80,CD86,CD8A,CD8B,CD99,CDH1,CDH15,CDH2,CDH3,CDH4,CDH5,CLDN1,CLDN10,CLDN11,CLDN14,CLDN15,CLDN16,CLDN17,CLDN18,CLDN19,CLDN2,CLDN20,CLDN22,CLDN23,CLDN3,CLDN4,CLDN5,CLDN6,CLDN7,CLDN8,CLDN9,CNTN1,CNTN2,CNTNAP1,CNTNAP2,CTLA4,ESAM,F11R,GLG1,HLA-A,HLA-B,HLA-C,HLA-DMA,HLA-DMB,HLA-DOA,HLA-DOB,HLA-DPA1,HLA-DPB1,HLA-DQA1,HLA-DQ…
hsa04810	KEGG	Regulation of actin cytoskeleton	ABI2,ACTB,ACTG1,ACTN1,ACTN2,ACTN3,ACTN4,APC,APC2,ARAF,ARHGEF1,ARHGEF12,ARHGEF4,ARHGEF6,ARHGEF7,ARPC1A,ARPC1B,ARPC2,ARPC3,ARPC4,ARPC5,ARPC5L,BAIAP2,BCAR1,BDKRB1,BDKRB2,BRAF,C3orf10,CD14,CDC42,CFL1,CFL2,CHRM1,CHRM2,CHRM3,CHRM4,CHRM5,CRK,CRKL,CSK,CYFIP1,CYFIP2,DIAPH1,DIAPH2,DIAPH3,DOCK1,EGF,EGFR,ENAH,EZR,F2,F2R,FGD1,FGD3,FGF1,FGF10,FGF11,FGF12,FGF13,FGF14,FGF16,FGF17,FGF18,FGF19,FGF2,FGF20,FGF21,FGF…
hsa05100	KEGG	Bacterial invasion of epithelial cells	40787,ACTB,ACTG1,ARHGAP10,ARHGEF26,ARPC1A,ARPC1B,ARPC2,ARPC3,ARPC4,ARPC5,ARPC5L,BCAR1,CAV1,CAV2,CAV3,CBL,CBLB,CBLC,CD2AP,CDC42,CDH1,CLTA,CLTB,CLTC,CLTCL1,CRK,CRKL,CTNNA1,CTNNA2,CTNNA3,CTNNB1,CTTN,DNM1,DNM1L,DNM2,DNM3,DOCK1,ELMO1,FN1,GAB1,HCLS1,ILK,ITGA5,ITGB1,MAD2L2,MET,PIK3CA,PIK3CB,PIK3CD,PIK3CG,PIK3R1,PIK3R2,PIK3R3,PIK3R5,PTK2,PXN,RAC1,RHOA,RHOG,SHC1,SHC2,SHC3,SHC4,SRC,VCL,WAS,WASF1,WASF2,WASL
hsa05120	KEGG	Epithelial cell signaling in Helicobacter pylori infection	ADAM10,ADAM17,ATP6AP1,ATP6V0A1,ATP6V0A2,ATP6V0A4,ATP6V0B,ATP6V0C,ATP6V0D1,ATP6V0D2,ATP6V0E1,ATP6V0E2,ATP6V1A,ATP6V1B1,ATP6V1B2,ATP6V1C1,ATP6V1C2,ATP6V1D,ATP6V1E1,ATP6V1E2,ATP6V1F,ATP6V1G1,ATP6V1G2,ATP6V1G3,ATP6V1H,CASP3,CCL5,CDC42,CHUK,CSK,CXCL1,CXCR1,CXCR2,EGFR,F11R,GIT1,HBEGF,IGSF5,IKBKB,IKBKG,IL8,JAM2,JAM3,JUN,LYN,MAP2K4,MAP3K14,MAPK10,MAPK11,MAPK12,MAPK13,MAPK14,MAPK8,MAPK9,MET,NFKB1,NFKBIA,N…
