# Supplementary material for: MICA: a multi-omics method to predict gene regulatory networks in early human embryos
Source: Life Sci Alliance. 2023 Oct 25;7(1):e202302415. doi: 10.26508/lsa.202302415 (PMC10599980; doi:10.26508/lsa.202302415)
Supplement: Supplementary file 4 [file LSA-2023-02415_TableS4.xlsx]

## Sheet: Table S4
Primary antibody	Catalogue number	Dilution
TFAP2C	AF5059	1:250
JUND	SC-271938	1:250
